# Supplementary material for: Adaptation dynamics between copy-number and point mutations
Source: eLife. 2022 Dec 22;11:e82240. doi: 10.7554/eLife.82240 (PMC9833825; doi:10.7554/eLife.82240)
Supplement: Figure 1—source data 1. [file elife-82240-fig1-data1.zip]

Archive with 16 entries (13 files):
- Figure 1B - Source data 1/
- Figure 1B - Source data 1/20160608_GAL_YFP.txt
- __MACOSX/
- __MACOSX/Figure 1B - Source data 1/
- __MACOSX/Figure 1B - Source data 1/._20160608_GAL_YFP.txt
- Figure 1B - Source data 1/.DS_Store
- __MACOSX/Figure 1B - Source data 1/._.DS_Store
- Figure 1B - Source data 1/2D_gal_CAS_2_growthrates_improved2_SI.R
- __MACOSX/Figure 1B - Source data 1/._2D_gal_CAS_2_growthrates_improved2_SI.R
- Figure 1B - Source data 1/20160608_GAL_CFP.txt
- __MACOSX/Figure 1B - Source data 1/._20160608_GAL_CFP.txt
- Figure 1B - Source data 1/20160608_plate_template.txt
- __MACOSX/Figure 1B - Source data 1/._20160608_plate_template.txt
- Figure 1B - Source data 1/20160608_GAL_OD.txt
- __MACOSX/Figure 1B - Source data 1/._20160608_GAL_OD.txt
- __MACOSX/._Figure 1B - Source data 1
