# Supplementary material for: Adaptation dynamics between copy-number and point mutations
Source: eLife. 2022 Dec 22;11:e82240. doi: 10.7554/eLife.82240 (PMC9833825; doi:10.7554/eLife.82240)
Supplement: Figure 1—source data 1. [file elife-82240-fig1-data1.zip › Figure 1B - Source data 1/20160608_GAL_YFP.txt]

Time	Temperature	A1	A2	A3	A4	A5	A6	A7	A8	A9	A10	A11	A12	B1	B2	B3	B4	B5	B6	B7	B8	B9	B10	B11	B12	C1	C2	C3	C4	C5	C6	C7	C8	C9	C10	C11	C12	D1	D2	D3	D4	D5	D6	D7	D8	D9	D10	D11	D12	E1	E2	E3	E4	E5	E6	E7	E8	E9	E10	E11	E12	F1	F2	F3	F4	F5	F6	F7	F8	F9	F10	F11	F12	G1	G2	G3	G4	G5	G6	G7	G8	G9	G10	G11	G12	H1	H2	H3	H4	H5	H6	H7	H8	H9	H10	H11	H12
00:08:19	37	85	74	69	74	74	76	67	73	75	73	73	68	78	72	64	59	59	72	61	72	79	67	64	69	58	69	81	66	63	73	73	60	70	64	65	55	63	71	65	64	60	64	58	66	80	68	72	54	65	62	68	67	72	65	61	67	77	73	63	70	84	75	73	68	69	60	60	69	74	61	68	84	67	73	68	72	80	75	66	65	70	69	76	68	62	74	73	64	59	68	72	67	77	103	74	74
00:18:19	37	61	55	68	58	65	66	62	57	68	80	65	80	71	78	59	61	84	71	55	84	67	67	81	62	65	64	65	63	69	84	67	69	70	64	62	77	65	64	71	63	83	62	64	69	62	68	64	69	69	67	73	69	83	81	77	81	69	61	71	76	70	63	55	62	69	61	65	62	70	70	71	67	65	68	76	64	67	58	58	74	65	66	72	63	69	66	71	68	67	78	71	65	82	106	69	70
00:28:19	37	64	72	66	78	70	61	56	64	72	60	65	69	58	71	68	70	71	63	62	73	68	66	70	73	54	72	71	63	64	62	68	71	64	75	70	72	71	57	71	51	74	74	76	56	64	77	75	61	73	56	62	69	63	77	63	70	67	71	72	73	75	70	73	73	69	73	70	64	64	73	68	61	72	75	68	65	70	64	71	61	68	67	78	56	53	68	78	71	70	63	65	63	68	89	67	69
00:38:19	37	70	67	71	64	66	64	85	73	78	55	77	72	82	61	63	83	61	66	70	77	68	77	62	63	75	62	56	74	73	66	62	66	63	63	70	72	73	63	84	70	63	67	65	76	69	63	71	67	72	70	67	72	63	67	58	64	68	67	67	70	58	76	76	64	75	68	70	75	79	70	74	63	65	69	71	56	64	71	61	66	74	70	67	62	67	85	72	65	68	81	69	71	66	92	77	72
00:48:19	37	66	72	83	69	78	69	71	73	67	64	63	72	64	71	53	63	69	58	72	73	72	69	56	72	65	72	69	71	68	77	76	69	68	68	70	87	75	68	62	63	56	70	61	72	64	76	57	65	58	69	65	64	65	72	67	59	69	63	62	62	81	68	61	62	62	71	63	69	70	73	81	62	66	65	66	54	71	68	72	83	77	72	75	79	64	56	80	80	73	87	61	68	62	94	82	72
00:58:19	37	60	66	70	68	64	71	65	78	63	59	69	68	72	78	69	63	78	61	58	60	68	66	69	65	62	86	53	71	65	70	63	75	75	61	77	68	69	68	74	65	61	75	68	67	66	69	72	73	77	62	64	68	54	71	68	56	62	62	77	68	64	72	73	63	71	67	70	69	64	72	81	79	73	82	56	66	63	63	77	75	67	76	76	74	65	67	68	75	71	71	73	75	75	86	74	76
01:08:19	37	65	64	54	67	60	67	63	75	60	69	71	71	60	67	67	68	70	61	62	73	68	71	73	64	71	62	65	64	74	74	68	59	61	60	67	61	81	79	73	74	58	60	67	70	76	61	68	73	72	71	68	68	61	68	79	71	50	66	86	50	69	63	71	82	56	65	67	62	69	70	70	77	79	64	73	68	52	70	69	69	68	70	64	81	56	63	72	71	72	76	71	66	75	96	89	70
01:18:19	37	62	56	59	63	60	71	66	63	77	64	62	60	69	55	74	65	71	71	77	74	69	68	63	73	76	57	58	64	79	70	64	66	63	60	70	68	58	65	79	55	62	65	64	58	59	62	68	63	59	70	74	58	66	68	64	66	75	86	69	70	75	60	69	76	68	59	74	64	70	79	64	66	70	63	63	73	72	74	81	60	61	60	66	69	72	64	63	61	73	82	73	72	72	86	68	61
01:28:19	37	66	67	58	57	72	56	62	62	69	68	78	68	70	56	58	68	65	62	76	64	84	60	54	64	67	67	67	56	76	68	59	86	63	71	66	68	60	59	62	58	59	70	62	77	72	66	57	70	71	67	65	74	59	68	69	76	69	59	73	67	54	62	77	63	68	72	71	60	71	68	55	59	63	66	61	55	78	70	68	67	57	77	71	72	64	70	67	65	70	61	71	79	78	94	71	75
01:38:19	37	71	48	71	61	52	78	76	79	71	63	66	53	70	64	59	74	74	60	80	73	70	55	55	72	75	63	66	62	62	64	79	69	71	63	56	62	61	78	61	61	64	73	73	66	59	66	68	66	60	65	63	71	73	58	61	81	81	82	74	61	69	66	60	79	62	58	73	74	58	62	64	62	74	62	66	67	65	69	63	72	62	77	56	62	72	73	71	67	69	65	66	66	77	89	68	80
01:48:19	37	80	70	77	63	54	61	74	66	67	62	54	69	79	62	72	67	67	57	62	72	65	70	60	76	66	69	73	66	66	80	73	83	65	66	72	73	72	76	62	62	65	69	69	75	63	83	68	64	77	69	63	63	69	69	69	78	59	70	74	64	64	63	65	74	66	65	60	70	79	74	78	68	73	75	74	64	69	64	69	68	65	67	61	63	73	64	70	61	61	55	73	66	67	87	71	71
01:58:19	37	72	69	65	64	61	62	69	73	68	54	59	62	81	62	47	67	64	58	62	55	68	63	65	71	68	66	56	66	64	65	64	62	68	72	66	59	66	80	55	72	55	67	70	67	59	66	62	79	72	64	76	72	65	73	65	82	75	56	60	68	63	55	69	62	60	51	55	72	60	59	73	68	75	65	71	62	61	70	68	76	59	69	58	86	72	69	71	77	58	74	68	69	71	91	67	73
02:08:19	37	61	63	75	61	64	71	62	77	60	72	54	59	59	53	58	72	69	66	77	59	72	53	82	79	68	66	61	63	84	59	71	69	62	56	65	67	78	58	67	62	56	63	61	68	72	73	71	66	65	77	67	59	66	78	66	64	64	53	65	61	68	65	64	65	70	64	67	68	63	66	44	65	64	65	65	64	63	67	78	72	62	68	70	77	55	68	76	83	59	70	67	70	62	88	65	70
02:18:19	37	52	63	56	65	68	57	65	68	65	57	67	55	54	69	58	74	62	61	70	66	67	70	61	65	56	62	60	71	67	62	72	76	64	58	73	70	60	72	77	53	67	67	69	69	60	64	59	74	64	77	56	70	81	67	77	63	73	69	71	63	60	70	61	49	68	73	70	65	60	64	69	76	77	78	76	70	54	68	60	67	60	81	71	73	71	67	73	72	76	71	69	70	68	84	61	76
02:28:19	37	62	59	69	70	58	79	73	74	67	65	58	78	65	61	61	69	59	57	73	68	63	69	74	65	56	62	70	69	75	59	83	57	67	78	69	71	52	63	70	69	71	78	47	67	63	75	69	77	68	75	64	59	57	74	60	62	58	66	61	73	70	57	76	77	66	71	75	74	52	69	70	70	73	69	69	77	62	57	62	61	58	68	62	70	69	66	59	56	64	74	68	72	58	79	84	76
02:38:19	37	63	73	62	63	68	71	75	65	63	66	63	57	71	77	47	65	63	65	81	75	72	65	69	61	69	67	60	64	68	76	71	73	71	55	62	57	78	55	74	59	63	70	61	70	77	55	65	65	76	70	62	77	60	74	67	71	68	63	64	60	61	58	62	62	62	74	65	68	62	71	77	72	63	63	63	55	58	65	62	84	65	71	74	61	78	58	62	73	68	55	67	75	67	78	68	77
02:48:19	37	66	67	63	64	67	54	67	72	70	67	65	68	69	63	64	51	54	62	59	61	67	66	59	70	61	68	59	61	68	61	64	64	54	57	79	58	65	65	54	59	59	72	70	66	63	68	60	64	83	72	59	72	70	51	61	66	67	65	66	59	74	68	79	61	67	68	59	65	73	61	53	57	62	68	73	57	60	47	70	65	67	73	72	65	64	64	69	68	71	64	63	65	74	86	75	75
02:58:19	37	70	70	64	63	74	76	63	61	74	58	69	72	66	73	71	67	74	66	62	73	66	71	61	70	68	60	57	64	66	67	63	70	58	68	65	61	67	64	63	72	75	57	62	65	66	66	70	64	65	74	56	62	62	62	67	72	69	63	66	56	71	83	65	65	64	64	65	67	66	70	64	71	66	77	67	61	63	66	74	68	53	60	64	62	61	62	70	65	68	61	73	68	73	88	55	62
03:08:19	37	63	57	62	56	60	57	69	65	72	74	68	60	66	52	55	68	66	67	58	73	60	54	60	63	71	71	63	65	74	78	67	59	61	57	73	69	69	66	63	68	75	59	56	69	65	67	68	63	63	70	66	66	71	73	59	64	57	61	71	56	58	52	57	81	64	68	69	71	72	61	74	58	60	66	54	68	66	60	60	69	71	76	60	67	61	65	64	60	56	66	80	74	70	81	66	63
03:18:19	37,1	67	64	56	59	64	57	68	72	71	66	64	63	55	64	69	62	67	66	68	80	59	63	57	59	61	60	62	81	67	66	70	63	60	59	63	66	56	68	76	70	67	68	70	67	61	72	66	65	82	53	66	70	76	59	61	72	66	72	59	63	62	64	57	74	73	54	55	60	72	63	66	74	59	68	69	63	67	74	66	78	62	64	70	81	69	58	67	72	64	76	70	65	51	95	72	76
03:28:19	37,1	59	61	68	68	64	63	71	76	61	61	71	69	73	68	78	52	70	64	58	54	54	72	64	64	71	70	50	54	56	61	67	56	64	73	72	69	65	59	73	59	67	56	65	63	62	64	56	63	68	65	69	67	57	65	69	70	71	68	79	73	58	82	60	76	60	62	57	69	67	78	58	71	74	73	70	68	56	61	63	69	80	70	73	57	68	55	63	83	72	54	79	71	64	81	69	62
03:38:19	37,1	63	69	66	62	71	63	75	85	62	62	52	65	61	59	66	67	70	77	68	66	64	74	64	59	69	69	66	59	69	62	69	75	63	53	71	60	67	76	66	60	64	68	67	68	72	63	58	57	81	78	82	67	70	70	75	77	64	76	71	68	71	73	62	77	69	71	72	66	65	77	59	79	68	67	70	62	64	64	74	75	84	78	76	81	60	62	75	65	69	66	69	74	60	88	61	76
03:48:19	37,1	55	72	64	66	60	68	69	75	64	73	65	71	70	62	65	63	66	57	65	60	66	54	71	64	65	65	56	64	66	70	58	78	65	83	60	59	78	71	65	57	66	63	69	70	62	69	61	76	67	79	70	69	78	79	61	60	70	70	76	87	77	61	78	65	70	58	54	84	77	76	78	72	65	64	82	68	63	65	90	67	69	69	70	79	72	64	73	81	71	76	77	73	70	79	80	65
03:58:19	37	75	84	64	65	65	47	66	63	64	67	75	54	70	73	62	69	76	61	59	74	61	62	68	63	67	49	76	68	79	73	66	77	60	65	84	77	73	81	70	85	69	82	63	64	77	72	77	71	76	67	80	61	85	78	78	70	81	71	80	82	82	71	66	68	82	68	70	72	79	72	80	78	74	70	77	57	86	85	60	69	72	66	76	81	67	73	75	65	79	72	68	70	76	88	74	57
04:08:19	37	64	88	55	71	62	69	69	84	66	66	66	61	76	58	74	67	65	73	79	64	63	84	54	75	81	75	70	81	71	64	60	68	66	77	78	64	70	76	64	74	78	74	70	60	67	82	72	87	89	83	78	74	78	72	81	69	81	89	78	93	71	62	80	72	64	72	77	83	79	80	84	85	75	73	65	68	76	67	70	80	67	79	93	81	69	68	60	75	76	69	85	79	72	85	66	72
04:18:19	37	68	64	57	58	66	70	78	68	75	55	68	72	76	77	58	63	60	61	70	80	72	58	73	68	71	70	64	66	78	61	74	74	70	65	70	75	78	74	76	65	79	69	67	61	77	91	80	86	81	79	69	80	81	84	64	72	72	96	72	85	81	78	65	84	74	83	84	80	72	89	85	76	75	77	68	80	83	76	77	71	76	79	75	90	76	82	64	67	69	78	78	76	78	97	66	82
04:28:19	37	62	54	62	60	63	59	63	75	68	63	65	62	72	55	63	75	62	52	74	69	80	73	81	76	64	69	73	82	73	67	60	65	74	83	77	65	86	76	83	76	69	70	66	78	73	92	92	76	85	83	69	70	73	80	64	79	96	84	91	95	86	86	78	78	69	67	76	71	82	75	80	86	79	82	89	81	86	66	87	84	80	81	72	82	77	72	73	69	75	64	63	83	79	90	66	87
04:38:19	37	78	73	80	70	50	63	65	70	69	65	77	61	74	83	78	71	60	65	66	71	75	71	76	64	70	81	67	62	81	64	60	67	79	62	62	79	83	85	78	90	73	65	58	77	81	86	86	83	96	101	66	90	76	88	69	68	75	78	87	83	79	79	84	75	74	67	86	80	81	89	90	90	78	86	82	78	75	79	79	84	92	79	77	96	78	68	86	84	80	90	85	80	66	98	69	78
04:48:19	37	72	66	56	68	57	64	73	71	77	75	76	61	65	62	67	68	72	66	62	69	60	79	67	67	66	59	65	60	70	70	72	74	73	63	80	84	95	70	79	85	79	64	69	67	68	95	94	83	88	99	87	78	82	82	75	92	89	99	109	94	96	83	87	68	77	94	77	91	86	82	90	95	86	92	82	74	77	77	74	76	89	87	87	92	67	68	74	73	75	79	82	80	61	90	68	76
04:58:19	37	83	68	67	56	68	68	58	74	73	68	69	67	73	60	70	69	63	67	65	63	71	82	69	59	75	70	86	59	71	69	56	62	76	78	71	67	96	84	76	76	73	73	53	63	73	81	96	95	108	105	86	86	83	80	82	77	93	114	96	106	96	90	85	85	66	79	89	84	91	93	90	93	91	95	81	91	77	78	88	80	101	90	102	80	71	64	71	91	85	80	77	70	81	90	75	78
05:08:19	37	70	66	65	64	56	59	57	74	72	63	71	70	69	68	69	75	59	76	71	68	80	60	65	55	68	68	66	55	79	61	59	58	56	78	82	81	98	88	82	79	72	71	60	71	75	97	107	91	116	111	89	83	95	86	76	67	98	104	116	105	101	105	85	90	80	86	87	93	97	94	101	105	87	98	99	83	90	87	89	112	77	96	102	97	79	84	76	81	85	83	79	78	67	91	81	81
05:18:19	37,1	63	67	60	64	61	55	65	74	68	59	64	55	70	75	64	71	78	57	70	68	60	69	63	68	75	67	73	74	77	69	73	64	55	76	65	68	97	94	82	78	82	70	74	68	89	107	104	103	108	115	88	96	91	88	94	77	95	116	113	114	109	97	105	96	95	103	93	83	87	95	104	101	107	111	93	93	99	95	70	100	102	82	107	102	77	79	95	85	90	93	98	87	69	95	86	83
05:28:19	37,1	88	64	50	61	55	64	76	62	73	74	62	60	74	63	69	67	74	73	61	63	76	82	76	65	69	60	67	59	58	72	55	73	71	89	68	76	105	115	75	91	91	76	56	66	86	103	121	108	127	136	114	88	108	86	81	83	105	121	114	115	103	114	102	93	91	94	84	95	100	109	104	115	101	96	111	90	95	93	100	107	88	95	90	104	78	89	81	93	82	97	114	72	81	94	94	89
05:38:19	37,1	79	71	61	61	63	64	68	77	83	67	59	59	74	65	62	63	64	57	67	73	76	82	66	75	69	68	63	63	67	77	60	63	75	65	72	72	109	105	76	98	83	85	69	71	77	113	113	103	134	135	121	113	110	107	113	86	115	135	134	127	120	126	115	98	97	114	106	106	102	118	106	108	105	100	103	97	119	108	107	109	103	102	102	110	81	84	98	95	98	107	98	101	77	99	94	86
05:48:19	37,1	68	67	63	60	62	70	70	71	63	64	68	66	70	72	60	77	64	57	71	55	60	67	85	73	84	63	62	71	70	63	69	65	67	75	89	61	121	117	89	101	85	76	76	64	81	99	106	107	125	143	122	121	108	126	109	80	121	124	126	131	122	138	121	109	117	106	118	108	109	122	111	133	118	109	102	101	106	104	125	99	96	113	119	104	89	110	101	92	99	98	103	108	81	106	94	90
05:58:19	37	67	70	70	77	67	68	73	62	70	74	61	57	77	70	53	78	70	51	86	68	54	75	70	87	70	79	57	74	58	62	82	65	70	86	92	75	127	138	106	95	92	87	56	69	85	130	116	127	158	159	154	120	118	128	107	100	119	145	137	139	121	149	152	120	114	125	106	124	131	127	132	135	133	143	103	122	120	122	121	137	113	130	126	132	98	102	90	105	129	120	103	111	77	109	105	94
06:08:19	37	66	66	56	58	72	85	69	77	66	65	74	70	80	78	68	73	86	76	68	71	69	84	79	80	90	63	76	81	60	67	71	68	68	84	89	79	129	135	92	98	87	85	65	68	103	128	122	133	160	170	151	154	131	128	115	98	134	158	162	164	143	159	151	149	130	128	121	151	138	152	154	134	119	143	149	156	130	126	130	139	135	147	126	130	93	84	101	111	120	125	117	135	96	133	96	97
06:18:19	37	69	68	51	62	71	69	73	77	72	71	68	69	82	66	66	60	72	68	59	69	67	77	67	76	84	77	70	77	68	74	63	68	77	81	87	85	136	145	109	116	96	93	68	71	95	140	132	143	157	179	175	146	148	140	131	97	160	173	152	172	139	170	170	155	152	148	140	150	147	147	157	148	132	145	155	156	136	137	141	145	145	129	129	156	97	98	118	131	135	124	136	137	88	99	100	96
06:28:19	37	71	73	67	66	64	68	74	56	66	63	73	55	80	60	73	72	78	71	58	73	71	72	66	63	83	74	62	63	64	69	69	82	74	69	85	87	160	161	144	115	99	101	73	56	115	148	140	143	168	193	211	185	140	155	143	93	151	162	167	168	149	155	193	175	144	161	152	159	158	146	155	161	144	154	176	159	131	140	168	162	147	133	141	148	101	106	124	140	143	141	149	168	88	113	103	114
06:38:19	37	69	77	62	65	71	66	72	68	66	61	61	54	71	72	75	72	67	69	75	64	75	69	67	76	73	75	88	75	78	75	72	60	66	80	85	90	154	175	161	122	111	93	66	83	105	153	141	150	190	227	219	178	152	156	155	87	188	197	198	166	160	192	216	181	163	159	172	193	173	169	184	168	145	175	187	171	175	167	159	163	176	146	158	148	102	101	135	143	159	152	152	173	94	107	100	121
06:48:19	37	75	66	66	59	66	61	64	68	84	63	71	60	91	69	65	81	61	59	79	73	87	77	68	83	73	78	75	81	66	76	73	71	68	87	99	98	179	197	153	149	119	94	62	62	114	159	177	163	197	237	249	205	162	171	163	99	206	193	189	210	178	205	217	182	177	169	186	177	194	167	187	188	167	183	211	175	174	158	177	191	186	154	160	168	93	110	131	138	150	154	178	184	102	124	111	93
06:58:19	37	79	66	63	66	73	65	67	69	78	76	65	67	75	66	73	62	73	70	70	70	73	87	76	85	75	75	79	79	70	65	72	63	79	87	87	92	180	202	192	151	129	106	69	68	135	195	187	197	216	241	253	228	196	188	171	106	215	215	217	223	209	227	234	237	187	191	203	209	202	191	176	195	178	195	229	207	188	192	194	200	219	171	178	174	111	116	150	155	179	175	193	184	104	134	106	109
07:08:19	37	77	77	76	74	61	69	68	60	67	65	82	64	68	78	68	66	64	61	74	71	63	82	77	79	78	77	83	71	80	69	66	64	84	71	87	93	196	186	193	172	131	117	75	64	147	190	198	186	221	274	279	247	207	199	198	92	241	220	240	234	196	225	263	222	208	211	203	215	229	209	207	232	174	209	246	229	203	192	206	222	221	179	194	201	107	120	159	153	205	187	181	202	115	134	98	113
07:18:19	37,1	92	63	58	68	77	62	62	67	58	67	71	67	85	67	70	75	70	63	64	65	75	75	71	75	83	83	77	73	67	63	69	61	76	89	95	93	203	223	201	172	148	104	72	74	161	188	211	214	252	286	300	268	199	217	208	97	277	250	258	238	234	252	279	260	215	216	237	252	267	214	219	237	209	217	254	244	225	231	230	251	235	197	199	191	104	137	159	181	204	201	208	215	111	139	100	119
07:28:19	37,1	74	63	64	59	74	69	67	71	68	72	70	62	75	84	76	66	62	64	72	74	76	72	69	74	83	81	75	73	67	62	66	75	74	100	98	95	207	219	216	195	154	126	74	66	153	197	199	229	258	275	322	294	248	239	224	104	280	257	247	265	240	269	304	289	262	247	249	239	293	234	255	249	223	229	257	264	255	256	271	261	278	209	210	222	128	129	164	182	203	226	238	246	120	120	99	124
07:38:19	37,1	74	67	61	57	63	66	68	63	73	61	64	61	80	74	70	76	74	62	66	67	89	79	72	76	76	83	70	79	77	73	64	66	86	110	119	106	232	230	230	212	141	137	77	73	176	232	215	226	291	294	320	319	266	256	234	126	303	279	264	273	246	271	288	288	267	273	283	254	315	252	260	257	228	233	283	272	258	260	277	270	288	239	224	238	104	118	192	207	223	230	252	236	127	143	129	114
07:48:19	37,1	83	75	67	74	69	60	77	74	78	65	63	56	76	87	78	64	73	68	55	74	85	72	89	83	83	76	78	69	87	66	75	66	86	98	108	105	233	242	234	244	138	129	89	66	182	229	236	224	262	286	314	318	301	267	254	129	327	274	270	273	257	278	336	308	309	279	276	314	316	264	260	251	243	262	290	272	287	282	284	289	294	229	241	253	118	138	198	227	229	238	264	262	123	141	106	127
07:58:19	37	78	60	78	71	70	60	83	75	67	67	72	42	82	89	67	82	84	76	73	64	93	78	85	81	94	82	85	88	76	74	75	77	80	102	111	112	233	241	238	256	171	140	68	72	204	251	224	272	317	314	343	359	324	273	263	136	344	289	270	308	267	288	330	345	318	318	299	305	339	296	264	271	254	262	298	311	305	298	277	326	346	252	252	233	136	150	206	204	270	273	276	302	134	148	123	135
08:08:19	37	69	67	69	69	64	75	63	69	65	69	69	62	78	73	80	86	64	78	76	72	83	85	89	71	87	81	83	89	82	93	76	82	86	100	114	108	256	252	275	268	189	126	70	73	191	255	252	264	323	310	362	360	356	328	304	122	383	293	309	305	285	316	356	375	363	344	329	327	395	298	282	298	243	267	320	324	356	324	300	351	355	251	275	266	121	155	210	216	297	288	298	279	134	168	145	141
08:18:19	37	86	69	76	59	61	76	78	73	74	78	68	57	90	81	79	81	71	71	77	77	92	82	80	86	95	90	88	82	66	82	84	65	105	113	125	123	256	270	263	289	174	151	65	70	212	233	245	267	306	344	374	363	389	326	327	123	374	322	318	326	277	338	366	385	372	362	352	376	412	289	293	287	267	276	303	368	375	341	345	344	388	268	285	264	138	166	225	241	314	295	315	314	160	154	112	129
08:28:19	37	88	68	70	63	73	70	67	71	69	69	72	52	89	82	88	83	76	81	71	60	93	85	84	97	94	99	76	82	76	76	69	79	98	101	111	118	259	249	269	279	211	147	68	81	214	246	235	252	290	319	374	388	401	358	312	111	422	297	304	299	294	297	350	365	426	378	355	364	422	297	282	296	290	289	343	349	380	371	352	358	405	261	279	300	135	165	223	224	293	320	341	337	156	173	142	128
08:38:19	37	93	64	73	53	56	58	59	74	66	60	71	57	79	76	86	75	73	76	83	71	97	78	91	78	86	99	89	90	81	63	72	73	99	119	127	127	259	267	280	289	191	140	66	72	224	266	256	270	321	337	357	387	442	380	315	137	442	325	332	311	319	338	374	356	439	388	370	367	453	306	301	292	271	283	349	364	400	355	380	404	424	280	272	277	132	158	246	267	305	357	341	363	156	163	158	142
08:48:19	37	85	59	64	62	76	75	71	71	66	59	62	56	84	89	81	86	66	84	74	67	98	87	89	87	94	82	99	99	78	76	79	78	103	117	122	123	266	261	284	310	199	149	81	76	221	235	268	261	310	334	405	389	468	383	341	136	475	325	305	323	294	303	359	396	451	415	412	388	484	316	310	324	270	287	335	370	408	409	407	396	466	295	297	272	149	161	233	243	304	330	371	380	173	155	135	136
08:58:19	37	97	69	58	68	70	74	64	86	70	78	67	58	87	84	72	74	82	72	67	70	102	81	77	94	86	95	94	96	82	81	76	82	112	122	108	118	278	291	300	297	206	159	68	64	258	243	251	292	315	344	386	411	463	426	330	147	472	333	342	308	319	340	382	395	502	443	423	433	512	311	330	333	288	317	345	396	464	439	423	447	472	309	272	299	142	164	238	232	329	380	375	403	166	168	144	138
09:08:19	37	95	69	60	66	63	67	70	71	71	68	64	61	77	87	85	84	67	64	70	76	92	87	66	87	94	91	98	105	73	82	71	82	122	119	120	136	279	267	296	307	222	169	71	67	265	264	271	272	310	340	391	406	507	457	374	135	551	335	342	341	304	359	404	391	502	486	450	443	534	321	307	329	304	331	336	391	482	450	434	450	522	296	304	312	140	168	234	256	325	376	402	429	178	174	139	171
09:18:19	37	80	73	63	66	66	59	66	81	59	60	69	54	80	88	70	88	78	75	70	79	107	84	100	84	91	92	89	81	77	69	73	68	109	121	131	114	302	305	327	320	215	166	82	59	261	273	282	309	346	392	412	416	544	499	420	154	581	336	332	339	313	360	400	420	544	511	468	440	583	318	321	338	295	328	370	401	486	503	452	465	528	291	294	314	156	168	248	254	339	400	414	445	193	171	160	138
09:28:19	37,1	93	78	65	81	70	65	73	86	81	60	61	62	92	72	93	88	83	65	79	71	122	92	82	86	79	83	88	102	79	69	70	71	116	116	121	143	266	282	323	321	221	175	84	75	274	265	272	311	333	352	395	418	570	528	412	155	604	342	330	337	339	358	390	415	559	549	481	473	603	329	339	333	294	313	368	398	512	498	479	481	576	308	285	308	136	156	244	278	328	414	461	470	154	184	145	150
09:38:19	37,1	88	76	77	58	58	71	76	77	70	72	72	52	75	77	79	91	70	81	75	75	108	91	85	97	92	91	97	89	85	75	63	78	111	130	105	131	298	313	323	332	211	184	79	87	289	261	306	280	347	375	393	432	599	539	440	155	652	356	356	335	338	373	410	412	605	571	504	548	691	320	340	363	297	329	367	415	541	517	511	565	626	308	303	307	156	176	265	260	335	432	470	505	170	189	157	155
09:48:19	37,1	92	59	59	71	71	60	65	68	61	69	66	59	83	92	80	75	84	77	75	67	110	97	79	88	106	90	95	77	79	91	77	71	116	128	123	142	283	308	344	327	226	181	80	70	314	298	293	297	345	392	417	436	602	582	462	172	691	356	336	364	353	386	416	426	630	592	578	552	696	341	340	343	320	357	379	398	554	534	547	550	661	318	327	319	142	183	249	254	339	444	505	532	188	155	140	159
09:58:19	37,1	82	71	71	73	63	72	52	55	74	69	77	56	81	85	76	82	85	68	77	82	110	81	76	87	95	98	103	103	86	78	79	75	134	119	134	154	310	301	352	328	258	176	72	82	337	305	310	312	347	402	449	438	610	603	499	172	744	365	366	350	343	409	432	444	625	633	600	592	750	351	366	338	332	362	387	435	582	571	590	604	706	338	331	330	154	190	267	289	319	465	549	563	215	183	159	164
10:08:19	37	89	59	65	70	60	63	67	73	70	72	67	58	99	97	81	81	87	83	77	74	130	91	95	101	100	85	100	82	87	79	74	78	143	133	131	166	338	354	387	358	278	200	91	73	363	301	317	320	393	400	461	490	627	645	531	166	784	381	374	398	362	399	449	453	668	657	643	631	843	377	387	375	344	380	429	427	601	585	628	657	769	354	342	365	149	187	262	276	348	454	616	596	203	183	161	172
10:18:19	37	86	81	85	61	73	67	68	72	82	62	82	70	85	88	88	95	85	88	73	66	134	70	103	79	94	109	116	104	86	88	84	73	157	124	133	150	325	346	389	393	285	209	98	81	387	308	305	331	390	426	426	477	667	663	565	182	873	386	429	409	387	421	472	467	659	678	689	651	881	388	381	377	349	367	413	440	612	617	640	668	810	358	332	361	145	192	277	296	373	457	618	636	203	203	160	178
10:28:19	37	88	69	67	69	79	59	89	70	67	80	65	56	96	93	82	85	92	88	74	77	154	74	97	93	110	101	107	91	80	88	67	56	137	125	146	141	331	349	378	388	330	216	86	83	410	323	331	335	395	425	468	491	652	648	575	171	898	390	406	404	374	420	444	468	679	703	704	687	953	392	381	403	359	389	438	456	577	625	699	675	858	344	354	353	162	196	278	279	358	466	623	632	220	176	158	176
10:38:19	37	85	63	76	72	76	61	60	70	85	66	70	75	79	83	82	88	94	78	71	75	148	95	79	94	90	95	96	89	93	89	74	64	154	130	145	142	330	330	397	387	312	222	82	78	419	333	331	328	421	426	476	475	662	704	593	184	1001	411	391	413	412	429	457	492	672	704	718	703	1014	398	394	392	353	378	428	467	623	629	710	688	909	366	351	370	184	214	290	291	365	467	656	659	223	187	160	164
10:48:19	37	82	67	62	60	72	70	72	71	82	63	74	68	85	80	79	80	84	90	79	70	150	90	86	89	100	91	108	91	78	84	83	68	159	125	148	144	322	361	395	385	327	246	73	73	409	311	329	349	415	444	459	480	658	729	592	186	994	408	387	414	401	440	466	464	677	697	748	732	1049	397	398	397	364	418	438	456	616	638	748	694	943	379	367	366	172	208	272	265	365	446	679	696	226	201	174	179
10:58:19	37	78	73	70	56	78	63	77	53	67	67	69	61	89	87	88	80	83	79	82	89	166	94	76	81	104	97	115	98	86	85	83	70	153	139	146	148	344	349	429	395	338	230	85	65	439	323	344	340	399	458	466	467	688	751	604	168	1087	415	405	409	387	458	470	501	685	720	748	740	1141	389	407	427	379	408	424	439	600	648	721	722	1026	383	393	385	160	213	278	278	357	451	692	697	226	208	173	175
11:08:19	37	89	60	60	63	68	78	65	73	78	56	64	62	83	90	81	87	84	91	66	88	181	90	84	72	94	95	111	91	87	88	73	86	186	128	141	151	366	360	415	417	342	249	87	76	455	324	372	363	394	449	485	510	704	796	629	181	1151	403	425	424	428	432	481	476	681	811	741	746	1258	405	399	410	387	434	434	463	646	661	758	730	1077	386	371	387	178	213	289	304	378	423	756	647	216	173	154	183
11:18:19	37	84	60	65	67	67	68	71	81	69	63	69	61	84	97	73	93	84	86	88	75	176	87	82	81	93	105	135	103	88	83	75	87	176	145	148	152	365	357	426	405	371	247	91	73	433	348	333	358	430	484	482	485	702	818	639	203	1165	408	431	418	394	446	492	501	715	807	752	732	1290	406	406	424	388	426	444	479	656	664	801	751	1113	386	393	396	156	197	303	301	359	443	781	626	224	192	155	171
11:28:19	37,1	74	60	77	67	71	72	79	62	70	56	83	54	101	89	87	77	88	70	87	77	191	103	86	84	86	103	114	98	100	72	60	79	189	142	136	141	350	376	421	402	358	268	84	69	475	362	370	364	443	454	488	517	708	791	636	188	1229	428	438	455	431	465	495	518	690	847	787	714	1346	437	437	418	387	443	438	494	657	659	786	730	1213	393	386	401	182	211	304	291	365	451	765	681	221	165	168	179
11:38:19	37,1	78	71	67	66	76	63	61	73	77	75	63	48	89	95	78	82	74	78	80	75	194	90	102	92	91	110	114	98	89	77	74	83	193	126	145	142	379	391	443	422	353	277	93	69	471	363	337	354	439	489	481	507	696	830	662	221	1267	448	400	425	430	469	505	517	750	849	810	769	1404	431	443	436	412	444	431	474	637	710	808	757	1256	407	427	436	163	206	314	291	355	449	779	738	218	177	168	186
11:48:19	37,1	92	77	64	72	70	69	66	81	64	65	73	59	101	76	87	72	99	81	73	68	199	93	100	79	106	89	126	88	92	78	82	78	210	134	144	157	381	412	444	429	366	284	72	80	489	342	351	354	451	485	498	520	719	841	675	213	1285	432	453	476	433	468	496	516	718	846	807	750	1461	421	428	448	417	442	440	488	650	736	802	737	1273	409	399	423	172	211	323	292	369	439	796	719	213	199	182	176
11:58:19	37,1	78	68	60	65	65	54	65	71	64	57	71	57	100	92	82	86	80	73	74	88	205	83	85	99	83	97	123	90	89	91	73	80	215	134	139	151	383	398	435	414	381	294	87	81	490	393	352	394	445	508	506	516	758	860	663	216	1299	447	452	457	429	491	504	539	763	874	808	749	1556	436	452	475	393	439	452	489	666	726	759	755	1363	408	416	413	163	242	280	309	382	435	821	733	238	217	172	197
12:08:19	37	93	71	72	67	65	74	76	78	66	78	72	56	93	90	83	89	100	104	81	63	218	88	93	86	104	106	137	112	91	97	91	73	231	129	148	176	396	415	448	440	440	336	91	69	517	379	397	390	460	510	532	574	782	860	712	225	1347	455	456	497	457	506	545	549	759	901	827	767	1630	480	464	480	442	448	482	511	691	772	839	804	1465	433	432	456	204	229	302	291	398	485	850	779	228	209	185	202
12:18:19	37	111	65	75	74	79	64	82	78	77	84	76	67	96	96	90	85	95	93	85	75	237	90	100	84	92	107	146	103	83	99	80	78	267	151	140	169	404	457	462	428	430	344	87	80	508	387	397	391	482	514	512	566	761	899	720	230	1387	488	489	484	479	520	528	563	767	933	804	773	1640	472	470	476	416	486	459	543	701	795	804	812	1518	437	456	489	175	233	309	309	376	473	826	782	239	198	200	173
12:28:19	37	89	69	74	69	75	88	74	69	73	73	75	60	85	90	92	84	96	89	82	74	229	79	81	83	108	105	137	118	95	86	91	76	261	145	138	165	402	429	447	462	434	355	93	77	529	407	396	412	491	523	530	536	784	893	685	248	1364	484	491	469	465	508	551	573	766	926	812	778	1616	470	450	475	439	474	503	531	690	829	825	774	1556	453	439	478	195	240	326	308	388	470	818	791	240	208	184	203
12:38:19	37	88	58	74	78	77	68	94	74	82	66	64	64	93	95	100	100	78	86	78	87	246	94	89	89	97	93	130	113	87	91	83	68	254	137	156	157	396	443	476	459	415	346	86	72	561	395	413	417	488	500	538	553	774	890	715	253	1366	468	486	504	474	535	541	581	759	898	790	757	1665	474	472	503	431	501	470	523	710	806	785	770	1572	439	445	456	188	237	315	306	380	454	827	797	237	204	187	203
12:48:19	37	101	60	71	70	65	69	73	85	81	54	75	52	101	86	84	91	85	91	74	92	253	94	89	81	106	99	138	110	83	75	73	91	246	168	143	153	391	427	461	470	414	356	81	65	546	401	391	388	467	529	544	583	826	896	700	265	1307	476	471	499	453	528	545	566	782	926	806	764	1644	467	471	493	428	471	456	529	695	841	855	771	1566	421	449	447	189	235	327	314	389	448	834	761	231	208	182	184
12:58:19	37	84	74	68	64	74	75	69	76	74	65	68	50	79	81	86	85	84	84	71	78	258	92	80	85	101	99	143	105	85	83	85	79	262	149	171	169	391	436	502	466	437	386	94	92	550	375	386	405	497	544	548	607	768	881	697	269	1377	476	478	502	479	524	536	568	813	900	824	760	1677	467	478	497	449	495	427	514	707	805	793	785	1545	441	438	454	173	239	309	299	385	455	821	795	255	208	186	195
13:08:19	37	106	65	61	67	80	69	63	77	67	68	63	53	81	89	78	90	91	90	85	80	265	96	94	91	104	82	136	101	99	93	90	76	275	141	148	167	390	427	480	467	460	428	90	89	554	381	392	419	495	537	579	575	792	860	719	271	1376	479	452	492	480	545	552	585	789	889	800	746	1654	510	491	524	445	485	487	520	694	821	817	773	1622	437	459	483	175	252	319	302	386	454	822	798	270	206	195	184
13:18:19	37,1	89	66	68	69	73	72	72	80	80	77	73	50	86	81	89	82	83	82	71	71	257	94	82	97	106	114	144	102	93	94	79	86	266	131	150	170	412	428	495	480	464	422	97	67	556	410	402	424	487	545	560	613	789	921	698	282	1382	503	503	522	496	550	535	599	779	918	767	728	1703	523	486	530	480	492	470	515	733	819	788	757	1613	444	462	465	169	242	321	303	398	458	807	789	236	221	194	182
13:28:19	37,1	94	72	76	65	71	77	62	82	77	80	77	47	89	92	90	81	88	77	92	70	283	78	91	91	92	105	143	124	106	76	88	86	262	141	153	185	428	440	489	459	488	438	107	77	549	402	384	392	495	568	551	606	765	889	693	277	1377	506	505	503	487	584	544	636	847	940	809	757	1676	500	493	542	454	497	472	528	709	818	777	785	1584	458	449	479	189	263	286	311	406	451	826	806	227	194	195	198
13:38:19	37,1	104	71	64	59	60	63	70	80	71	59	61	56	103	89	93	83	84	88	78	90	292	95	76	87	106	105	139	118	98	82	73	80	287	136	150	168	429	429	508	506	473	436	99	81	534	427	405	418	506	542	582	619	833	881	726	274	1387	500	512	523	503	546	575	609	807	904	810	739	1679	515	507	540	478	500	470	527	714	807	796	782	1577	462	453	478	174	259	326	318	405	451	818	807	233	227	179	210
13:48:19	37,1	106	64	64	76	76	65	57	68	72	86	65	62	94	79	85	100	78	89	83	84	257	81	99	86	97	107	157	124	91	90	77	86	280	141	158	190	407	416	502	479	481	451	94	87	552	403	397	406	476	540	594	634	841	898	678	283	1339	538	496	526	505	575	570	647	808	922	782	736	1651	520	490	523	448	513	484	526	724	857	799	757	1569	482	457	492	202	253	302	298	430	462	825	804	247	224	183	184
13:58:19	37,1	97	66	50	77	63	69	58	77	64	67	61	50	93	88	90	93	83	89	86	74	286	91	77	94	98	98	156	116	93	79	94	84	282	138	164	181	437	437	511	495	510	477	100	78	570	405	422	429	515	558	573	609	837	943	668	288	1370	530	529	525	511	585	580	621	831	922	807	769	1695	518	524	548	449	515	500	541	725	836	803	730	1615	452	469	488	194	263	316	317	407	470	819	804	250	216	185	196
14:08:19	37	96	75	69	63	69	69	59	90	75	76	75	56	95	89	95	79	92	93	104	92	287	92	90	95	109	110	161	115	103	98	82	90	316	147	153	168	425	427	549	544	523	470	87	100	578	427	429	427	547	576	597	656	866	932	719	309	1402	534	536	557	533	592	596	635	854	1014	821	787	1722	531	556	581	491	549	489	560	733	861	830	777	1637	473	503	510	202	302	322	334	420	479	826	842	249	222	185	204
14:18:19	37	89	61	66	63	67	78	75	80	68	72	80	59	88	104	88	94	109	91	87	85	309	91	90	95	104	108	146	118	95	100	88	84	298	149	156	189	464	473	514	519	551	505	104	95	569	436	450	481	568	587	641	634	874	958	711	307	1410	539	547	574	537	605	601	651	857	961	829	766	1701	541	553	537	476	527	474	561	748	894	819	790	1666	496	472	508	207	290	348	308	442	479	797	829	268	213	197	228
14:28:19	37	90	72	76	56	68	73	67	85	70	66	80	56	114	98	99	88	82	98	82	86	317	100	93	87	103	116	132	127	91	89	79	82	317	131	160	186	449	460	516	517	533	493	98	79	596	436	415	442	556	581	605	647	894	943	731	313	1402	566	547	581	549	601	588	668	852	981	827	730	1706	553	553	594	475	524	508	595	767	873	842	753	1656	490	487	527	202	294	318	321	425	464	819	798	262	209	198	205
14:38:19	37	97	70	69	74	67	72	67	73	57	72	75	54	88	90	78	97	102	93	79	88	305	85	99	96	113	112	154	114	90	94	92	71	317	149	161	193	446	472	504	527	536	528	97	81	600	392	422	460	545	592	616	651	869	960	707	315	1392	560	550	564	540	584	598	645	877	982	814	737	1692	540	541	577	491	519	498	588	713	861	817	796	1684	472	462	502	204	269	329	328	412	448	636	782	237	227	189	212
14:48:19	37	107	71	75	65	57	76	71	80	80	63	69	65	89	88	86	88	102	78	94	84	325	98	88	89	93	113	156	119	102	100	80	81	314	142	158	192	445	468	531	511	553	517	98	78	570	410	420	435	550	595	642	628	886	933	699	315	1392	565	557	554	552	599	607	644	837	979	794	713	1689	537	546	572	481	520	498	577	725	857	789	750	1602	515	512	521	198	258	315	333	438	465	626	777	242	215	177	211
14:58:19	37	102	62	75	69	60	75	73	70	84	67	67	61	95	94	90	93	82	78	89	67	337	86	96	89	97	103	150	125	96	85	84	87	321	139	123	181	440	444	534	482	550	523	107	84	594	418	423	429	549	616	621	673	886	966	698	306	1386	539	546	578	545	616	596	648	856	933	786	723	1642	563	550	573	485	534	490	553	769	848	751	759	1648	522	486	517	196	296	334	333	434	456	641	787	241	219	188	200
15:08:19	37	104	76	72	69	71	70	67	86	74	65	73	62	87	92	91	94	93	88	73	97	332	101	89	96	103	109	159	129	84	94	97	74	315	139	136	184	466	448	517	520	561	522	96	86	550	408	424	437	542	570	634	626	881	967	695	335	1347	534	554	571	567	623	628	633	863	987	780	728	1675	566	562	580	490	508	490	558	757	833	794	715	1596	515	505	537	194	293	317	328	459	465	646	757	268	210	192	220
15:18:19	37,1	90	72	71	74	70	77	78	76	79	62	73	48	94	92	95	94	94	90	77	71	310	83	92	79	96	101	143	145	94	91	87	85	332	159	147	191	451	466	501	523	537	522	109	87	563	405	432	447	551	616	643	644	879	975	708	309	1359	567	542	577	576	616	621	680	883	989	799	734	1704	566	527	594	484	523	502	578	740	858	750	705	1628	496	489	522	207	287	322	333	439	481	596	769	254	208	198	197
15:28:19	37,1	95	62	66	75	62	61	72	77	75	80	69	55	97	91	93	95	84	91	85	77	315	81	105	84	108	104	146	140	104	95	87	86	345	150	154	169	453	435	545	508	584	545	96	90	575	417	421	454	570	603	642	653	873	960	702	363	1366	532	560	575	570	615	651	669	870	972	818	702	1659	552	556	596	503	538	474	573	786	854	776	688	1637	482	494	538	200	267	330	328	441	467	645	716	267	213	181	202
15:38:19	37,1	98	73	62	70	77	55	61	76	59	65	55	58	83	101	94	86	98	84	78	87	347	100	93	97	106	96	150	139	94	97	87	95	332	150	162	176	438	470	521	519	592	537	89	93	607	415	418	445	542	603	676	663	885	964	694	333	1356	567	582	567	570	587	608	659	909	987	804	687	1693	548	564	580	517	531	472	561	735	844	766	700	1627	497	510	518	205	287	336	326	442	487	635	732	256	214	202	215
15:48:19	37,1	96	69	68	67	70	63	59	74	66	69	65	67	91	90	96	88	98	93	90	74	335	99	86	101	102	94	153	142	85	95	89	86	336	152	149	196	433	452	521	514	600	552	90	93	564	402	433	456	574	625	651	649	913	982	715	343	1350	572	585	604	588	623	626	681	865	977	793	690	1688	575	554	591	488	539	493	574	741	906	761	707	1637	507	493	526	195	299	345	351	463	477	607	715	271	214	208	194
15:58:19	37	104	64	75	79	62	55	78	82	76	64	73	50	103	95	85	90	99	86	86	84	334	87	74	105	108	103	159	139	95	86	82	85	357	144	157	194	458	459	575	552	604	545	98	80	585	413	443	445	608	662	701	712	940	1005	712	340	1418	603	584	635	602	652	650	700	916	1041	851	690	1749	580	611	612	512	546	517	571	782	892	774	703	1693	534	487	552	204	300	347	337	482	487	673	733	279	201	202	189
16:08:19	37	92	71	64	77	70	64	72	79	67	76	70	61	102	97	91	96	95	80	88	96	350	77	88	98	129	110	158	133	96	104	85	78	348	153	152	202	474	453	546	566	607	554	89	94	586	467	424	452	594	639	677	688	929	1016	779	370	1394	609	638	641	631	636	666	719	958	1005	849	673	1738	596	610	648	537	538	522	598	784	907	776	675	1664	549	528	559	209	301	355	352	471	491	688	708	267	234	209	228
16:18:19	37	109	76	74	71	61	65	78	70	82	76	75	54	92	109	90	98	95	93	90	74	337	97	83	106	99	111	167	141	101	102	75	86	353	159	154	186	446	451	531	565	609	562	98	93	600	430	430	445	592	638	693	682	938	1014	720	378	1401	561	588	648	609	690	662	732	951	1020	828	630	1725	588	596	616	501	546	517	598	773	864	798	678	1668	514	539	555	204	314	334	358	481	486	637	682	271	210	196	238
16:28:19	37	95	68	75	68	67	65	79	79	73	72	81	64	85	82	95	94	91	98	101	87	370	93	89	83	100	111	158	133	88	90	90	92	340	136	139	189	462	484	544	525	622	564	114	80	602	400	413	464	611	632	683	688	941	1005	714	360	1371	596	617	623	600	652	652	692	902	1035	815	648	1677	590	603	626	496	535	496	566	768	895	782	668	1694	509	518	565	220	309	337	334	471	506	665	695	279	226	191	222
16:38:19	37	112	65	79	67	79	67	81	77	75	64	69	57	93	89	99	95	81	104	90	86	348	91	84	91	109	111	165	138	95	105	89	80	350	164	139	186	455	485	526	575	623	571	87	88	612	419	433	451	609	627	651	687	939	1042	713	361	1359	601	601	617	623	640	668	683	893	1022	802	641	1711	593	587	634	504	504	502	594	777	917	808	683	1633	528	510	538	190	307	358	347	487	483	627	663	279	224	181	200
16:48:19	37	100	69	74	71	62	81	74	59	58	72	73	58	92	96	82	94	72	84	94	95	366	91	99	96	100	106	148	157	105	109	77	95	344	145	162	199	471	463	535	537	624	582	97	94	591	419	423	459	610	643	699	673	930	1037	714	360	1364	597	585	625	586	636	683	708	910	1000	804	647	1666	592	584	657	516	556	497	574	786	868	767	657	1645	528	516	536	215	317	322	352	484	482	624	650	285	208	209	223
16:58:19	37	98	71	69	71	68	69	73	74	69	57	62	56	89	93	95	96	97	91	102	89	357	96	88	88	102	110	147	141	91	102	79	86	357	153	160	189	437	464	525	539	613	566	104	90	597	422	430	449	621	658	693	675	946	973	690	348	1387	595	590	635	611	643	633	713	919	1085	787	637	1682	611	607	647	505	523	502	587	764	860	791	636	1648	528	515	537	199	305	342	385	498	490	627	654	258	228	207	240
17:08:19	37,1	101	74	69	69	61	75	81	67	58	77	75	51	99	85	85	97	108	84	89	91	346	90	90	98	104	115	144	154	106	101	100	100	348	147	160	182	437	452	532	557	632	582	99	96	584	408	428	451	635	649	705	705	937	1029	704	379	1374	591	586	609	592	613	668	710	878	1044	810	639	1688	599	611	658	524	528	503	588	760	838	775	607	1622	524	497	553	209	325	365	373	511	465	637	600	276	208	194	222
17:18:19	37,1	96	69	82	62	74	77	88	74	73	76	76	70	99	98	104	79	94	86	81	85	345	94	85	98	98	95	158	139	102	93	87	96	362	149	152	193	457	464	533	558	651	553	101	86	587	413	430	454	635	678	693	704	914	997	729	371	1372	587	589	660	607	657	695	685	947	1045	775	615	1684	606	619	638	498	515	511	573	768	865	779	618	1648	552	531	569	187	315	360	348	510	501	649	619	283	213	191	200
17:28:19	37,1	95	70	68	60	69	68	59	75	79	63	72	58	104	97	111	95	91	101	84	89	357	94	94	95	88	101	174	169	100	89	91	89	344	133	156	180	462	475	528	547	652	594	99	103	593	430	444	451	634	658	700	686	959	1033	705	395	1354	590	607	640	609	651	654	708	909	1069	808	627	1727	592	626	654	541	553	495	597	785	910	762	630	1699	536	535	544	189	319	326	376	500	488	630	625	279	231	209	222
17:38:19	37	114	73	81	71	68	73	81	76	80	66	72	68	108	98	107	97	88	91	93	92	393	87	92	104	106	98	163	160	109	92	89	94	383	138	162	198	435	491	539	561	676	602	111	87	635	448	455	468	625	658	727	702	957	1076	749	404	1407	621	618	662	613	660	688	734	964	1083	848	596	1801	618	645	681	544	562	500	614	792	894	781	623	1688	561	536	544	209	327	367	350	537	523	637	631	289	223	226	228
17:48:19	37	88	72	74	65	78	63	81	80	83	71	74	48	106	111	90	97	91	88	96	93	385	92	100	108	107	113	162	151	108	114	79	99	350	153	160	184	458	461	536	547	664	607	118	114	618	419	408	491	687	664	700	723	956	1100	743	412	1428	613	633	653	606	693	674	740	965	1124	857	595	1707	630	649	693	551	516	519	622	785	934	821	629	1708	569	554	551	217	331	377	364	522	525	652	626	292	224	201	236
17:58:19	37	99	78	78	64	62	69	69	74	64	74	75	52	101	94	99	93	99	82	95	80	394	103	89	93	115	121	169	153	98	96	92	88	377	163	151	201	458	460	519	550	681	615	102	88	599	430	442	498	618	657	747	710	961	1079	760	418	1410	664	663	663	624	674	691	725	969	1091	843	621	1732	608	649	667	514	539	514	634	817	914	786	602	1676	546	529	576	222	326	363	371	552	544	658	608	287	222	198	227
18:08:19	37	108	79	59	75	68	70	69	76	75	72	80	57	92	108	96	87	93	94	86	92	369	97	97	92	108	109	170	158	96	86	87	87	380	166	159	189	437	486	541	564	679	614	112	100	628	441	444	460	622	658	738	707	963	1058	778	432	1378	639	621	652	638	678	708	702	955	1092	820	597	1757	595	602	660	536	542	520	593	800	883	796	610	1643	525	542	549	225	332	370	380	526	486	670	581	290	236	209	245
18:18:19	37	98	70	65	72	64	82	66	68	56	68	77	62	87	104	102	102	85	90	96	94	379	84	90	97	110	109	165	140	105	101	89	92	370	158	157	191	423	459	510	554	682	633	114	87	606	422	409	482	620	637	750	712	924	1034	759	425	1397	628	632	649	635	660	680	706	947	1041	840	575	1706	607	648	697	533	551	495	632	782	902	786	601	1673	556	527	541	208	319	357	356	549	497	647	594	311	226	206	238
