# Supplementary material for: Adaptation dynamics between copy-number and point mutations
Source: eLife. 2022 Dec 22;11:e82240. doi: 10.7554/eLife.82240 (PMC9833825; doi:10.7554/eLife.82240)
Supplement: Figure 1—source data 1. [file elife-82240-fig1-data1.zip › Figure 1B - Source data 1/20160608_GAL_CFP.txt]

Time	Temperature	A1	A2	A3	A4	A5	A6	A7	A8	A9	A10	A11	A12	B1	B2	B3	B4	B5	B6	B7	B8	B9	B10	B11	B12	C1	C2	C3	C4	C5	C6	C7	C8	C9	C10	C11	C12	D1	D2	D3	D4	D5	D6	D7	D8	D9	D10	D11	D12	E1	E2	E3	E4	E5	E6	E7	E8	E9	E10	E11	E12	F1	F2	F3	F4	F5	F6	F7	F8	F9	F10	F11	F12	G1	G2	G3	G4	G5	G6	G7	G8	G9	G10	G11	G12	H1	H2	H3	H4	H5	H6	H7	H8	H9	H10	H11	H12
00:09:08	37	1037	1003	1003	998	994	981	961	969	995	982	957	1018	1015	1025	988	1024	1003	1023	1012	991	992	995	1051	1029	980	977	991	978	1034	1006	1001	998	1009	1023	982	994	953	979	959	953	1000	964	1015	985	980	993	969	1025	1028	972	990	1001	997	1000	968	1021	1014	1045	997	1021	973	955	972	1000	975	971	966	973	926	1002	1014	970	1010	1013	1019	978	1000	1034	991	1000	1006	996	1028	1033	1047	1044	973	979	996	1026	1014	1027	1010	1250	1075	1056
00:19:08	37	1006	965	984	977	1004	1001	959	989	997	991	988	1014	976	986	959	952	990	953	951	985	985	999	1003	1017	962	942	972	965	1025	962	998	973	992	993	1007	1012	988	931	961	956	941	1033	933	982	981	957	948	963	959	999	965	938	935	978	941	947	975	943	990	1013	989	934	963	954	963	946	905	952	940	977	941	973	968	980	979	916	942	986	975	991	959	982	998	1005	1015	965	1008	990	1007	1016	1001	977	1017	1177	998	1030
00:29:08	37	964	961	940	974	961	998	963	952	1004	984	970	978	956	965	991	936	976	949	980	966	985	957	980	1010	938	974	954	942	1009	923	936	974	962	969	1036	995	978	948	956	963	939	992	952	969	968	948	997	988	948	961	953	937	985	960	965	911	946	958	973	979	965	944	952	934	945	959	949	917	932	936	940	928	965	974	946	925	959	973	988	942	977	954	956	964	968	994	959	937	942	959	1014	969	1002	1163	1032	1021
00:39:08	37	956	950	968	947	987	1005	963	971	989	973	946	989	972	915	965	959	953	957	930	962	985	971	948	997	956	964	956	955	957	936	920	951	976	918	957	983	945	991	950	964	910	916	932	966	978	952	947	978	956	990	975	918	928	942	924	962	918	941	923	955	925	899	970	975	925	918	920	892	938	928	923	927	948	950	946	906	975	954	941	959	954	950	964	993	974	964	944	969	969	974	1003	960	969	1145	1022	1026
00:49:08	37	974	920	962	991	995	986	952	945	961	955	975	956	965	962	940	953	962	981	957	960	972	955	944	977	977	955	961	945	982	953	960	924	973	934	994	984	951	964	948	959	912	934	908	959	953	917	961	982	982	926	922	888	968	1014	906	922	948	927	939	982	987	940	935	894	945	960	936	937	903	923	926	943	936	935	938	920	938	928	968	959	946	1008	968	1002	976	958	951	955	956	982	960	941	960	1163	963	987
00:59:08	37	941	980	979	976	979	1008	978	962	987	943	929	985	965	947	913	943	947	975	929	944	984	971	946	988	907	939	908	922	953	956	950	950	933	929	954	1005	962	948	920	928	928	927	931	931	926	986	902	939	908	939	956	936	960	950	928	943	920	958	954	927	909	920	926	914	937	950	948	907	903	945	935	1014	938	959	945	925	930	974	965	960	914	935	982	962	980	959	930	943	961	938	972	976	937	1098	996	1029
01:09:08	37	973	920	961	960	983	996	974	1015	947	955	973	975	972	938	963	949	966	965	945	928	985	931	955	951	911	944	915	949	973	957	950	936	933	944	958	943	1005	929	941	921	926	942	921	968	880	927	884	951	933	944	893	895	946	927	939	939	930	900	950	945	948	938	893	948	879	892	900	915	923	907	919	952	924	918	915	936	905	938	922	998	945	933	970	947	993	973	932	923	929	983	981	953	980	1150	988	1001
01:19:08	37	972	959	972	961	986	974	974	1008	984	978	973	1000	980	933	936	955	969	955	1017	950	955	949	961	959	931	910	937	935	953	956	930	970	913	954	948	930	963	911	931	939	927	929	922	940	930	912	942	980	918	946	899	877	963	912	894	927	907	945	973	985	918	900	901	928	908	931	881	953	911	942	886	957	937	958	941	921	947	932	917	932	936	965	965	1002	953	955	986	949	971	976	959	965	920	1123	1001	1017
01:29:08	37	932	957	943	980	971	983	998	986	966	967	957	943	925	937	955	944	966	938	933	947	952	941	934	951	928	909	954	904	956	898	956	952	961	950	958	973	939	931	959	907	920	936	959	933	897	933	924	928	912	952	894	920	921	942	869	940	915	898	917	980	919	901	906	891	915	895	908	945	904	885	917	944	908	930	921	910	947	957	900	956	934	929	959	977	970	912	940	969	955	932	938	979	936	1112	967	998
01:39:08	37	945	948	913	957	978	971	962	942	966	946	965	953	946	932	913	927	929	955	922	941	935	971	987	981	931	938	897	911	917	929	962	917	946	927	937	918	929	915	926	885	957	912	889	980	937	903	932	909	911	917	928	951	922	943	882	917	942	929	952	935	893	916	891	932	904	919	901	923	877	894	941	937	924	903	922	879	939	941	925	944	932	938	936	932	980	930	915	907	943	946	932	938	943	1115	995	987
01:49:08	37	957	942	946	946	897	999	960	1006	975	928	966	963	949	956	915	949	939	924	946	927	946	934	947	983	939	963	922	943	966	944	944	949	920	981	950	956	967	903	879	925	910	949	922	914	915	941	953	944	923	912	943	870	927	933	900	909	905	906	962	977	969	867	857	906	883	902	899	907	897	925	894	941	936	926	941	915	937	955	943	906	889	938	962	952	952	896	939	940	937	951	955	953	935	1062	990	1004
01:59:08	37	934	924	974	935	939	989	953	976	968	914	933	970	930	932	939	927	952	935	945	936	968	951	971	993	945	958	918	896	943	934	941	912	949	925	949	939	962	929	906	910	907	899	904	970	960	932	909	947	909	895	922	881	910	929	863	915	946	900	941	933	928	864	874	913	929	904	914	885	941	914	921	927	916	921	922	908	926	922	946	942	910	934	948	949	977	946	950	932	927	926	938	924	953	1147	966	982
02:09:08	37	953	936	967	976	937	949	918	985	943	931	950	939	918	967	946	954	928	924	932	945	948	962	948	946	923	911	908	934	938	913	953	941	942	961	935	939	902	917	905	925	872	906	919	976	928	947	892	941	940	916	913	912	930	917	906	882	924	910	926	915	889	893	872	916	886	904	893	909	875	923	883	952	898	898	904	910	924	930	919	932	937	920	967	949	943	916	935	917	914	974	910	918	964	1135	964	977
02:19:08	37	944	947	953	934	938	913	946	940	957	935	945	923	945	969	920	936	955	910	976	947	950	928	944	968	922	927	910	922	966	904	924	932	906	957	917	925	955	906	947	877	912	900	897	933	895	947	904	918	904	901	901	904	904	920	895	903	900	884	892	945	930	896	920	888	883	892	944	899	869	908	858	951	886	949	921	889	891	941	957	926	936	966	929	993	959	916	938	900	941	920	970	925	911	1082	953	993
02:29:08	37	967	936	952	925	931	956	932	972	990	917	957	973	944	943	947	924	948	929	892	921	953	938	911	1009	909	924	910	948	945	894	921	970	956	955	946	943	901	950	911	881	928	872	942	941	907	923	921	941	936	922	873	847	936	904	903	912	885	897	933	961	915	884	885	882	884	888	907	890	923	910	924	963	923	911	930	870	915	933	940	914	935	943	943	968	927	908	965	908	931	927	962	895	928	1124	980	957
02:39:08	37	937	941	945	953	960	956	957	967	955	924	941	977	933	953	898	959	919	925	924	968	935	976	955	980	913	935	927	933	986	910	905	957	916	960	943	929	920	923	905	902	888	903	884	955	905	896	939	922	896	916	869	877	915	905	909	903	921	913	919	922	912	904	863	851	890	900	908	894	899	910	872	945	917	899	910	892	928	923	928	946	934	900	940	966	911	919	942	898	913	887	979	926	921	1130	958	964
02:49:08	37	938	920	930	962	931	985	985	964	954	954	936	936	934	932	927	938	908	939	924	978	929	939	942	937	912	916	915	898	967	909	935	962	913	954	927	971	937	889	919	872	894	902	916	942	900	903	921	918	910	945	895	866	881	959	895	908	936	872	912	930	912	887	878	873	845	862	906	869	894	919	917	916	901	902	910	875	890	897	926	920	929	974	933	979	959	924	986	936	911	890	947	914	891	1098	947	988
02:59:08	37	961	949	956	953	941	922	962	951	959	938	952	978	953	916	937	916	940	868	915	928	923	950	908	953	942	923	906	924	953	913	959	913	925	939	942	978	938	918	889	868	915	905	897	938	913	932	913	966	956	909	896	886	882	902	884	923	858	886	910	927	939	878	862	883	871	888	933	869	886	904	891	940	888	899	871	859	929	887	899	949	905	930	949	946	890	934	930	916	953	942	949	897	912	1096	944	973
03:09:08	37	902	912	939	960	933	908	936	963	921	920	926	953	922	956	957	902	932	924	957	980	922	953	958	936	926	948	897	930	986	928	911	933	925	936	964	960	924	925	928	922	894	925	901	911	908	939	948	925	931	907	917	879	887	904	887	917	882	901	928	939	937	846	900	890	855	900	901	905	905	945	895	911	931	924	924	882	885	907	927	922	910	912	920	934	908	947	984	893	896	918	942	921	930	1079	963	1018
03:19:08	37,1	971	883	975	934	949	962	944	977	966	923	929	954	931	922	907	936	929	952	965	961	949	932	941	975	909	916	934	925	977	895	900	974	893	867	955	949	941	899	924	901	926	901	890	934	957	916	875	926	939	903	871	887	921	953	880	943	913	926	913	979	928	905	871	856	855	850	891	919	896	957	923	945	938	920	862	887	870	908	915	935	881	897	937	966	926	899	945	930	934	927	935	958	905	1078	957	995
03:29:08	37,1	926	912	896	930	918	923	917	965	943	936	963	948	924	912	911	917	920	932	968	963	994	950	955	959	950	931	901	954	976	906	935	944	943	939	973	919	909	941	915	899	941	901	907	925	912	928	890	917	921	900	907	884	915	888	911	951	924	941	884	967	898	891	842	846	881	896	898	896	894	891	921	922	883	915	904	886	906	916	920	923	936	922	967	938	931	928	897	889	908	937	969	945	931	1083	970	947
03:39:08	37,1	997	931	933	933	929	937	957	938	971	928	914	951	973	924	938	917	966	947	925	981	982	946	963	956	939	950	922	908	937	910	945	952	894	885	955	898	960	959	924	941	917	913	894	903	913	949	934	942	912	944	881	903	889	923	890	922	919	931	891	953	917	875	909	900	877	890	889	919	910	889	912	944	900	890	913	874	904	893	940	946	926	917	924	938	928	879	916	920	910	960	971	937	923	1045	960	984
03:49:08	37,1	970	935	960	968	929	916	979	980	947	952	922	877	1003	965	938	925	940	962	964	981	972	971	942	999	967	929	919	922	986	922	988	949	949	941	986	960	932	923	917	904	884	939	959	964	947	924	930	966	954	931	974	891	922	952	947	966	923	936	907	960	942	905	866	933	876	895	971	937	891	926	898	942	986	934	949	905	900	927	965	947	943	945	941	1026	930	915	932	935	940	956	944	966	921	1106	954	976
03:59:08	37	1021	959	930	957	975	939	995	988	960	961	970	910	1005	981	981	993	1006	969	1034	1021	1009	1002	982	1008	1002	947	959	959	1002	957	1006	952	970	974	981	1003	963	971	1004	985	992	944	989	1025	998	973	981	966	978	945	975	956	968	1030	962	965	984	973	958	1012	988	975	950	954	878	944	947	979	920	947	958	990	982	972	969	939	982	990	953	1020	922	964	983	1051	1007	975	981	928	989	991	986	1005	957	1164	1067	999
04:09:08	37	1034	981	941	985	950	968	972	1017	971	931	970	938	1047	995	1049	995	1001	1008	1016	1098	1036	1019	999	1022	1015	1004	1004	996	1029	927	1002	1005	974	1034	1028	1074	1002	974	997	989	1001	961	1008	1033	992	977	985	995	973	991	946	931	969	998	959	968	971	952	977	1009	990	947	953	970	926	943	966	978	985	999	942	1014	1015	968	970	939	976	991	1010	1027	972	953	1004	997	943	982	971	994	1011	987	1005	1003	931	1116	990	1073
04:19:08	37	1041	917	957	937	966	977	980	980	980	947	998	930	1031	971	966	997	958	984	974	1040	1028	1011	1000	1030	1041	978	994	971	1011	933	948	1005	989	954	1047	1059	1016	976	991	984	978	949	1004	982	964	1047	983	1018	992	1006	947	973	981	976	950	974	934	961	975	1020	967	969	940	979	906	959	953	992	948	936	958	1031	957	952	970	958	984	971	979	995	940	972	988	1025	994	941	981	983	1034	1023	1042	1065	918	1139	991	999
04:29:08	37	1021	909	943	926	954	944	985	966	987	950	962	889	1052	1008	985	999	971	955	984	996	1024	989	1016	1032	1002	1003	993	972	1022	948	998	1022	953	966	999	1040	1009	986	984	1003	957	948	945	1021	966	993	1007	991	955	1003	964	976	1008	1008	966	968	962	973	954	1013	959	952	982	957	960	960	963	982	925	975	955	999	950	973	932	979	968	988	1041	996	961	975	976	1007	973	971	997	960	945	1001	1046	1011	937	1127	1027	1023
04:39:08	37	1007	906	925	955	951	926	963	978	968	918	946	920	1026	1045	997	988	1004	990	956	995	1029	1030	1028	1022	1046	1027	1001	971	1027	952	977	998	1002	1014	1010	1046	1015	1011	1006	943	956	974	962	986	954	1013	988	1033	1016	991	1006	976	1048	1049	962	999	995	957	962	1022	1001	969	939	977	958	946	959	986	961	937	953	1009	977	959	1015	973	984	983	990	1061	946	978	995	1018	999	921	984	984	1008	1015	994	1059	925	1126	966	1007
04:49:08	37	1064	948	898	925	939	919	935	960	926	921	954	925	1091	1032	1039	1031	1007	978	949	982	1060	1055	1062	1054	1038	1015	1010	1011	982	951	1002	1006	1054	1012	1030	1059	1019	1061	1019	1014	1016	988	987	1016	1043	1042	1042	1041	1020	1046	993	1028	1033	1032	1001	1036	1059	1025	1016	1023	996	991	986	1000	988	976	980	1034	967	964	991	1032	995	985	1025	1022	1026	1025	968	1038	976	984	1017	1024	995	982	997	995	998	1026	1060	1026	958	1120	981	988
04:59:08	37	1086	941	938	918	943	875	998	987	948	966	955	955	1069	1020	1073	1007	1040	985	1060	1041	1089	1063	1064	1072	1046	1031	1046	1009	1035	983	974	1027	1036	1034	1088	1104	1095	1065	1048	1051	1024	972	985	1036	1072	1032	1062	1026	1027	1042	1058	1030	1052	1024	1024	1028	1024	999	1025	1058	1014	995	1014	1001	1026	1016	1024	1025	969	1008	957	1037	992	999	1038	1024	1035	1025	1039	1043	990	1001	1040	1022	1004	986	961	1025	1014	1032	1077	1072	977	1110	1012	1045
05:09:08	37	1103	939	940	940	900	951	970	1015	955	981	941	875	1104	1095	1024	1055	1032	1022	982	1067	1115	1051	1104	1083	1106	1083	1007	1065	1022	1005	1029	1002	1085	1030	1072	1105	1101	1098	1052	1075	1031	1048	987	1020	1090	1035	1075	1058	1045	1066	1074	1072	1048	1101	1056	1019	1078	1027	1048	1047	1056	1035	1044	1027	994	1010	1043	1075	982	1005	1034	1043	1069	1053	1036	1068	1051	1045	1046	1070	1048	1026	1041	1053	987	970	1008	1022	1062	1087	1090	1059	949	1152	1040	1030
05:19:08	37,1	1106	918	944	925	944	925	938	982	962	939	973	896	1153	1055	1112	1058	1051	1042	1005	1024	1133	1091	1108	1150	1149	1081	1038	1052	1055	1048	1021	1000	1095	1080	1124	1135	1133	1158	1110	1111	1043	1027	985	1020	1074	1088	1065	1079	1071	1095	1110	1113	1097	1111	1041	1058	1109	1076	1067	1080	1072	1067	1093	1075	1035	1043	1041	1091	1034	1020	1050	1053	1043	1053	1094	1074	1076	1116	1076	1149	1058	1061	1048	1095	1069	1025	1024	1066	1070	1117	1132	1125	959	1148	1057	1093
05:29:08	37,1	1141	913	884	940	900	967	916	965	958	941	990	890	1176	1132	1086	1100	1030	1088	1003	1016	1178	1183	1115	1128	1128	1116	1094	1058	1072	1077	1046	1046	1134	1125	1122	1141	1141	1141	1164	1155	1107	1109	1034	1024	1122	1145	1109	1146	1093	1141	1154	1133	1135	1153	1073	1098	1122	1069	1126	1119	1111	1042	1134	1090	1073	1083	1105	1124	1059	1059	1081	1115	1065	1099	1114	1074	1121	1098	1103	1178	1045	1080	1098	1095	1028	1040	1048	1088	1095	1124	1141	1151	1014	1182	1050	1090
05:39:08	37,1	1212	944	929	918	973	898	957	1017	917	915	949	868	1158	1129	1100	1125	1093	1063	1046	1016	1205	1144	1190	1206	1169	1172	1096	1104	1095	1028	1064	1030	1155	1111	1173	1184	1128	1160	1227	1147	1145	1096	1028	1038	1188	1180	1095	1154	1136	1219	1211	1181	1188	1156	1139	1099	1142	1097	1097	1175	1103	1083	1124	1195	1133	1169	1127	1173	1100	1084	1095	1139	1078	1111	1140	1149	1142	1151	1191	1190	1099	1119	1060	1131	1056	1038	1104	1148	1178	1163	1137	1181	989	1199	1059	1082
05:49:08	37	1242	910	926	942	918	920	953	996	937	973	939	921	1231	1132	1108	1109	1083	1085	1019	1081	1268	1224	1234	1207	1186	1160	1116	1101	1076	1067	1056	1042	1243	1230	1210	1215	1209	1216	1256	1188	1183	1130	1040	1034	1225	1194	1167	1186	1146	1189	1207	1218	1229	1293	1175	1119	1175	1123	1101	1198	1104	1115	1181	1196	1193	1206	1189	1239	1156	1085	1067	1166	1108	1172	1183	1229	1187	1213	1242	1264	1161	1109	1116	1138	1110	1074	1122	1147	1217	1213	1222	1218	1023	1232	1107	1130
05:59:08	37	1314	912	963	989	945	990	1025	983	980	950	996	914	1271	1231	1192	1187	1138	1149	1099	1080	1350	1247	1224	1272	1278	1229	1162	1220	1155	1125	1108	1132	1370	1255	1268	1304	1288	1397	1368	1321	1272	1209	1088	1061	1317	1249	1193	1267	1222	1311	1368	1354	1300	1402	1311	1221	1289	1218	1223	1203	1193	1238	1336	1333	1242	1319	1292	1361	1220	1186	1165	1196	1161	1216	1333	1338	1315	1288	1351	1395	1229	1174	1220	1230	1155	1125	1206	1244	1313	1328	1310	1379	1074	1312	1133	1187
06:09:08	37	1405	960	990	984	992	937	965	1005	975	987	1005	914	1377	1291	1246	1224	1202	1222	1144	1147	1421	1287	1303	1355	1301	1283	1276	1248	1269	1188	1080	1102	1422	1276	1311	1353	1303	1375	1412	1437	1279	1258	1074	1141	1442	1252	1265	1294	1277	1359	1448	1485	1429	1453	1380	1249	1369	1230	1267	1317	1249	1266	1384	1389	1313	1416	1375	1452	1302	1261	1196	1268	1245	1296	1356	1363	1403	1363	1410	1518	1282	1209	1247	1259	1182	1211	1317	1306	1346	1371	1393	1412	1124	1318	1118	1211
06:19:08	37	1396	981	959	933	985	958	988	1001	944	1001	994	959	1340	1305	1269	1252	1197	1219	1149	1132	1524	1368	1293	1376	1317	1306	1293	1254	1295	1193	1127	1107	1508	1325	1322	1325	1380	1452	1473	1448	1337	1312	1123	1135	1473	1345	1311	1343	1310	1413	1489	1552	1490	1550	1419	1301	1430	1259	1275	1331	1290	1346	1433	1482	1470	1476	1478	1557	1385	1246	1282	1288	1274	1322	1473	1482	1427	1473	1533	1532	1357	1254	1271	1312	1160	1211	1313	1409	1436	1493	1520	1490	1141	1331	1216	1263
06:29:08	37	1414	943	962	939	973	972	986	994	987	945	973	918	1423	1314	1298	1317	1216	1278	1158	1134	1581	1404	1351	1449	1385	1348	1270	1264	1264	1210	1111	1103	1584	1342	1328	1382	1420	1499	1524	1530	1442	1338	1106	1096	1562	1324	1361	1376	1328	1458	1585	1577	1679	1663	1547	1324	1555	1330	1306	1365	1288	1328	1485	1574	1566	1533	1532	1642	1487	1300	1260	1292	1299	1330	1479	1557	1609	1567	1607	1664	1423	1276	1301	1356	1207	1245	1418	1415	1592	1552	1589	1697	1171	1324	1191	1266
06:39:08	37	1524	960	921	983	993	972	983	970	968	1001	998	952	1481	1348	1311	1308	1268	1261	1136	1152	1699	1395	1440	1464	1490	1425	1345	1334	1318	1224	1141	1090	1697	1418	1373	1476	1522	1539	1576	1650	1513	1420	1072	1130	1665	1357	1387	1441	1365	1502	1710	1704	1733	1761	1671	1347	1580	1346	1362	1368	1366	1434	1605	1636	1724	1704	1716	1775	1503	1301	1283	1367	1327	1417	1531	1621	1714	1660	1654	1764	1487	1318	1324	1350	1266	1276	1438	1532	1616	1716	1655	1755	1154	1362	1238	1273
06:49:08	37	1572	973	975	1015	991	928	999	980	1004	949	968	908	1536	1408	1385	1340	1270	1290	1183	1153	1769	1456	1465	1477	1542	1460	1436	1325	1355	1245	1122	1129	1805	1432	1437	1522	1465	1641	1683	1744	1631	1472	1131	1101	1802	1465	1405	1513	1443	1562	1786	1841	1930	1851	1791	1430	1775	1403	1423	1451	1374	1507	1660	1696	1809	1847	1852	1819	1601	1314	1306	1409	1388	1497	1606	1722	1851	1814	1814	1949	1632	1354	1323	1402	1257	1292	1471	1596	1774	1706	1806	1878	1245	1394	1250	1268
06:59:08	37	1637	946	952	954	969	954	976	967	986	953	967	891	1554	1529	1442	1389	1347	1320	1164	1157	1900	1469	1521	1626	1568	1495	1452	1426	1359	1306	1173	1141	1950	1513	1506	1581	1579	1662	1732	1832	1745	1567	1131	1147	1959	1487	1513	1586	1476	1628	1898	1916	2138	2039	1941	1496	1921	1451	1459	1525	1410	1555	1790	1839	1962	1970	2034	2093	1793	1448	1408	1419	1431	1525	1745	1801	1999	1924	2008	2102	1732	1395	1449	1431	1342	1356	1527	1636	1938	1843	1962	1955	1283	1425	1285	1337
07:09:08	37	1698	904	969	959	978	956	956	996	983	959	944	916	1696	1587	1527	1427	1377	1321	1193	1180	2152	1662	1631	1697	1687	1610	1527	1431	1450	1341	1164	1129	2184	1572	1613	1646	1654	1709	1811	1980	1957	1667	1158	1125	2185	1569	1581	1642	1592	1693	1931	2001	2336	2224	2152	1492	2079	1540	1552	1621	1471	1610	1887	1932	2165	2184	2228	2230	1904	1466	1464	1543	1512	1585	1861	1900	2182	2076	2136	2292	1877	1485	1486	1496	1306	1390	1603	1727	2065	2038	2131	2156	1325	1458	1312	1365
07:19:08	37,1	1718	933	943	935	953	954	953	965	969	962	955	901	1700	1625	1560	1539	1418	1373	1153	1170	2335	1626	1645	1701	1654	1638	1596	1540	1497	1372	1204	1157	2331	1644	1627	1711	1699	1725	1917	2047	2071	1826	1228	1147	2302	1621	1675	1706	1678	1705	1935	2055	2520	2448	2274	1571	2211	1663	1587	1629	1558	1614	1864	2003	2391	2405	2389	2454	2174	1566	1592	1582	1554	1652	1951	1956	2377	2294	2352	2420	1981	1537	1561	1557	1383	1406	1591	1816	2175	2219	2287	2361	1389	1455	1349	1368
07:29:08	37,1	1750	954	940	971	977	939	991	981	1006	955	966	910	1746	1611	1566	1595	1450	1449	1198	1175	2503	1696	1664	1772	1704	1698	1671	1669	1506	1443	1205	1170	2503	1715	1688	1739	1650	1786	1948	2179	2305	1900	1202	1198	2465	1638	1675	1725	1711	1768	1968	2090	2866	2720	2548	1621	2425	1664	1667	1709	1635	1705	1908	2074	2621	2548	2703	2685	2271	1613	1587	1661	1670	1678	1991	2084	2637	2503	2583	2699	2176	1606	1610	1650	1372	1454	1743	1826	2414	2365	2475	2527	1396	1480	1356	1386
07:39:08	37,1	1769	937	957	973	977	967	969	971	952	961	965	762	1743	1648	1602	1612	1506	1537	1257	1201	2655	1685	1714	1788	1729	1757	1660	1676	1635	1447	1218	1152	2635	1697	1774	1776	1741	1766	1934	2272	2420	2080	1278	1179	2633	1666	1715	1748	1689	1820	1944	2125	3201	2950	2809	1728	2543	1725	1651	1753	1688	1767	1980	2104	2970	2995	2917	2935	2407	1665	1678	1748	1709	1745	1938	2159	2900	2825	2916	2926	2325	1647	1673	1748	1412	1491	1778	1942	2584	2564	2712	2758	1486	1531	1414	1432
07:49:08	37,1	1793	939	923	978	958	963	989	975	957	941	977	725	1811	1690	1655	1636	1586	1550	1282	1219	2815	1725	1724	1812	1754	1764	1715	1679	1606	1526	1177	1157	2778	1714	1719	1783	1775	1760	1987	2207	2530	2261	1275	1205	2801	1740	1681	1844	1780	1785	2015	2197	3418	3273	2903	1769	2721	1675	1710	1751	1670	1816	1965	2156	3193	3212	3130	3159	2620	1660	1704	1747	1707	1783	2078	2171	3226	3135	3088	3216	2451	1702	1675	1756	1398	1561	1791	1991	2873	2898	2877	2927	1485	1528	1397	1466
07:59:08	37	1858	922	944	958	972	950	931	1000	993	943	922	738	1833	1755	1714	1681	1696	1627	1261	1238	3005	1814	1736	1871	1835	1804	1797	1733	1711	1622	1253	1227	2984	1771	1789	1823	1809	1838	2025	2357	2717	2293	1342	1219	2927	1763	1742	1877	1795	1863	2131	2255	3651	3705	3145	1845	2987	1743	1802	1804	1771	1840	2029	2251	3457	3634	3501	3542	2796	1730	1789	1810	1784	1909	2055	2268	3418	3505	3496	3623	2724	1782	1775	1851	1444	1613	1944	2103	3125	3092	3219	3294	1553	1586	1451	1482
08:09:08	37	1948	947	954	970	963	982	996	1029	1000	946	1004	784	1931	1763	1770	1745	1729	1718	1356	1274	3284	1897	1843	1906	1844	1864	1908	1757	1820	1673	1332	1274	3232	1834	1871	1947	1876	1937	2125	2360	2965	2475	1368	1243	3348	1842	1843	1934	1859	1892	2157	2308	3898	4166	3590	2031	3229	1844	1837	1918	1814	1943	2141	2371	3687	4048	3955	3906	3014	1769	1833	1838	1891	1928	2180	2354	3587	3889	4021	3995	2902	1853	1822	1895	1504	1623	2095	2235	3396	3577	3623	3599	1602	1600	1522	1557
08:19:08	37	1894	971	984	995	1004	966	1006	1004	992	1003	976	818	1872	1830	1787	1752	1790	1716	1372	1306	3420	1835	1880	1929	1894	1920	1936	1877	1785	1754	1341	1243	3476	1920	1904	1927	1924	1921	2139	2390	2984	2632	1387	1269	3538	1812	1865	1920	1868	1918	2179	2277	3874	4524	3890	2123	3469	1846	1843	1908	1868	1958	2197	2325	3896	4467	4314	4252	3229	1810	1830	1853	1853	1964	2230	2327	3689	4134	4274	4357	3120	1837	1865	1966	1498	1675	2049	2308	3519	3837	3899	3940	1671	1682	1496	1572
08:29:08	37	1925	967	973	976	990	1002	1009	1018	1030	935	990	780	1940	1893	1797	1858	1779	1755	1375	1298	3763	1850	1911	1989	1923	1919	1951	1812	1799	1799	1405	1336	3645	1858	1846	1970	1903	1950	2132	2412	3178	2787	1411	1236	3650	1823	1825	1968	1842	1934	2159	2338	3915	4767	4166	2151	3677	1899	1930	1963	1817	1874	2230	2322	3704	4795	4713	4594	3352	1894	1844	1927	1875	2021	2138	2423	3762	4454	4553	4469	3313	1893	1908	1883	1549	1685	2142	2339	3581	4082	4042	4168	1663	1680	1525	1570
08:39:08	37	1989	940	966	992	986	977	988	1007	989	992	959	800	1933	1850	1823	1769	1795	1790	1360	1266	3913	1894	1904	1998	1882	1911	1979	1880	1823	1780	1380	1306	3785	1890	1922	1944	1952	1976	2225	2439	3251	2808	1432	1305	3910	1879	1852	1986	1931	1969	2205	2315	4001	5105	4562	2280	3923	1842	1858	1916	1879	1912	2259	2402	3892	5138	4967	4816	3563	1870	1882	1891	1925	1926	2254	2407	3758	4807	4746	4828	3449	1891	1881	1925	1535	1682	2157	2374	3516	4364	4399	4370	1754	1722	1583	1563
08:49:08	37	2002	965	954	962	977	1001	974	963	990	957	979	783	1973	1866	1827	1819	1810	1839	1376	1289	4209	1853	1953	1979	1916	1968	1956	1881	1858	1797	1384	1273	4233	1909	1932	2010	1942	1929	2177	2463	3327	2900	1483	1337	4293	1934	1897	1981	1928	1958	2269	2373	4048	5257	4753	2332	4190	1876	1900	1976	1858	1948	2254	2321	4009	5417	5181	5102	3725	1901	1906	1939	1972	1929	2226	2441	3799	5149	5043	5106	3591	1942	1933	1998	1561	1664	2168	2374	3542	4524	4631	4627	1712	1691	1540	1597
08:59:08	37	2004	903	936	985	934	964	972	1014	995	945	972	790	1951	1885	1797	1850	1756	1902	1425	1297	4498	1847	1923	1963	1928	1981	2031	1980	1883	1790	1471	1326	4422	1917	1878	2000	1942	1996	2165	2479	3499	2982	1537	1276	4515	1960	1888	1988	1954	2007	2278	2380	4111	5551	5118	2421	4506	1929	1954	2003	1924	1975	2253	2423	4014	5544	5425	5427	4050	1922	1915	1922	1973	2035	2298	2441	3928	5308	5434	5503	3846	1945	1926	1955	1540	1709	2155	2541	3639	4800	4903	4973	1758	1691	1527	1590
09:09:08	37	2013	941	992	983	964	963	970	1011	1002	976	997	783	2045	1944	1832	1864	1890	1924	1442	1328	4856	1884	1969	2068	1998	1993	2098	1977	1894	1839	1428	1278	4817	1865	1909	1966	1959	2020	2196	2464	3811	3027	1531	1340	4800	1908	1985	2009	1933	2054	2332	2427	4084	5758	5294	2519	4629	1926	1913	2051	1984	1978	2236	2375	4015	5725	5998	5808	4304	1943	1902	2048	2009	2068	2257	2485	3937	5555	5810	5735	4021	1938	1959	2034	1600	1738	2206	2480	3588	4939	5214	5322	1827	1707	1583	1607
09:19:08	37,1	1983	944	931	1001	963	945	985	983	1013	986	954	792	2049	1899	1860	1912	1918	1924	1425	1352	4947	2001	1991	2019	2022	2008	2112	1997	1893	1880	1458	1368	4977	1977	1939	2091	2002	2028	2257	2449	3947	3177	1547	1343	5052	1951	1963	2012	2017	1968	2274	2479	4054	5807	5768	2605	5003	1978	1925	2049	1959	2042	2239	2409	4020	5553	6345	6177	4513	1911	1947	2001	1973	2072	2283	2497	3948	5542	6111	6108	4219	1945	1989	2008	1610	1761	2224	2527	3613	5179	5523	5688	1825	1690	1541	1603
09:29:08	37,1	2076	962	975	973	978	951	991	1015	959	945	1011	753	2062	1972	1930	1868	1908	1981	1466	1365	5434	2024	2004	2020	2027	2037	2159	2011	1943	1914	1500	1386	5231	1966	2001	2069	2021	2038	2243	2521	4046	3224	1578	1357	5322	1945	1939	2096	2018	2037	2341	2462	4121	5840	6065	2618	5302	1984	1913	2024	1993	2038	2251	2429	4099	5813	6710	6464	4794	1962	1928	2041	1955	2039	2350	2528	3991	5674	6555	6389	4445	2000	2001	2045	1625	1807	2351	2538	3717	5173	5907	6009	1853	1773	1565	1629
09:39:08	37,1	2105	965	998	964	967	971	958	982	966	996	970	798	2025	1952	1934	1853	1895	1953	1563	1346	5648	1987	2002	2050	2022	2065	2181	2043	1944	1933	1545	1408	5661	2015	2015	2062	2034	2090	2277	2444	4322	3339	1643	1389	5754	1966	1997	2084	1972	2133	2353	2456	4116	5729	6394	2766	5595	2038	1983	2031	1914	2106	2297	2391	4122	5802	7170	6817	5113	2002	1923	2059	2043	2058	2394	2521	4027	5598	6759	6829	4633	2030	2015	2106	1625	1815	2295	2694	3745	5202	6256	6259	1892	1751	1600	1646
09:49:08	37,1	2162	947	961	929	972	962	956	1005	976	980	981	767	2082	1973	1991	1933	1942	1962	1618	1439	5899	2037	2045	2099	2089	2006	2231	2098	1988	1953	1527	1369	5933	2007	2068	2072	2068	2111	2304	2662	4448	3362	1699	1365	5861	1956	2013	2080	2061	2146	2332	2466	4153	5841	6705	2825	5957	2038	2017	2023	2011	2056	2248	2466	4129	5695	7531	7203	5273	1993	1969	2074	2058	2126	2354	2532	4023	5574	7238	7165	4883	2050	2051	2066	1596	1760	2361	2696	3754	5227	6796	6610	1950	1691	1575	1665
09:59:08	37,1	2151	936	995	998	937	979	986	1034	996	950	967	774	2137	1988	1953	2024	1983	2026	1583	1447	6286	2031	2113	2184	2109	2123	2274	2150	2097	1982	1582	1471	6326	2056	2049	2102	2095	2081	2382	2631	4673	3541	1734	1433	6403	1987	2030	2140	2062	2105	2412	2503	4342	5962	7049	2899	6261	2099	2008	2110	2043	2072	2326	2523	4148	5920	7865	7687	5643	2029	2062	2096	2128	2175	2365	2550	4111	5640	7770	7668	5211	2066	2064	2125	1662	1846	2387	2736	3788	5263	6920	7047	2015	1729	1631	1681
10:09:08	37	2215	1007	991	1005	1029	1000	1013	1062	1025	976	999	835	2189	2105	2076	2033	2041	2150	1679	1504	6932	2133	2127	2227	2178	2181	2421	2274	2146	2138	1719	1481	6902	2094	2119	2219	2175	2178	2421	2715	4884	3827	1768	1499	7105	2105	2125	2192	2151	2259	2516	2577	4431	6232	7802	3122	6815	2152	2110	2153	2076	2149	2479	2618	4460	6170	8439	8370	6098	2057	2142	2175	2128	2254	2611	2673	4296	5926	8168	8145	5601	2205	2188	2284	1797	1924	2509	2824	3969	5495	7547	7539	2086	1880	1680	1715
10:19:08	37	2272	1030	982	993	970	989	1009	1051	995	1062	1061	803	2201	2155	2121	2101	2165	2175	1754	1505	7165	2159	2136	2240	2159	2235	2481	2247	2169	2085	1762	1526	7228	2110	2192	2269	2169	2176	2445	2692	4974	3923	1894	1565	7351	2125	2107	2172	2173	2217	2466	2619	4441	6254	8226	3203	7354	2095	2161	2206	2158	2217	2489	2629	4423	6224	8837	8758	6376	2120	2119	2171	2242	2222	2534	2731	4324	5917	8543	8400	5901	2172	2239	2307	1683	1906	2527	2867	3982	5451	7850	7980	2124	1844	1724	1739
10:29:08	37	2221	959	962	991	980	988	998	1021	986	1038	1046	804	2194	2024	2089	2099	2156	2125	1779	1539	7672	2137	2152	2158	2158	2220	2421	2247	2134	2159	1750	1542	7638	2212	2116	2211	2198	2227	2442	2631	4920	4028	1820	1523	7833	2105	2075	2268	2151	2233	2453	2627	4405	6225	8509	3275	7639	2170	2181	2199	2142	2241	2495	2593	4342	6159	9370	8897	6707	2139	2089	2173	2220	2269	2555	2703	4213	5977	8857	8755	5981	2182	2183	2228	1687	1925	2555	2867	3949	5422	8127	8194	2198	1815	1707	1748
10:39:08	37	2200	965	994	1026	950	979	1005	1025	1030	1006	1042	808	2212	2176	2049	2080	2136	2199	1811	1563	8126	2177	2188	2222	2199	2268	2472	2304	2126	2115	1755	1561	8299	2087	2161	2276	2180	2223	2433	2688	4906	4193	1934	1583	8269	2173	2133	2193	2220	2242	2433	2588	4374	6314	8705	3304	7890	2171	2141	2203	2143	2280	2499	2689	4362	6063	9552	9093	6892	2151	2135	2220	2250	2217	2507	2650	4188	6038	9054	8811	6285	2178	2228	2323	1751	1941	2606	2839	3951	5393	8629	8600	2218	1872	1673	1792
10:49:08	37	2230	969	954	946	1028	991	998	991	968	1019	1030	757	2136	2157	2107	2087	2095	2125	1818	1530	8558	2195	2184	2288	2189	2258	2470	2294	2106	2167	1759	1567	8472	2194	2112	2209	2162	2168	2387	2640	4893	4393	1940	1544	8670	2107	2123	2209	2207	2226	2375	2586	4363	6435	9219	3308	8171	2146	2169	2171	2153	2158	2471	2635	4255	6163	9525	9349	7116	2106	2135	2190	2260	2244	2482	2665	4208	5900	9425	9140	6454	2246	2177	2347	1701	1933	2545	2857	3934	5232	8935	8823	2289	1803	1658	1795
10:59:08	37	2223	953	974	973	962	974	962	1021	969	964	976	799	2200	2187	2081	2083	2182	2231	1829	1626	9108	2132	2175	2137	2171	2208	2442	2338	2171	2169	1797	1578	9081	2123	2152	2209	2148	2175	2443	2654	4884	4617	2000	1600	9358	2183	2142	2253	2131	2271	2518	2627	4378	6434	9414	3382	8729	2173	2167	2257	2150	2253	2440	2601	4345	6308	10012	9661	7468	2142	2132	2231	2232	2215	2553	2684	4207	6075	9744	9427	6760	2201	2236	2311	1690	1992	2576	2881	4006	5333	8703	9007	2320	1841	1689	1796
11:09:08	37	2180	931	999	1011	991	977	981	1009	1007	990	990	792	2265	2170	2160	2115	2195	2164	1835	1596	9627	2139	2211	2005	2146	2286	2493	2392	2201	2185	1872	1539	9670	2186	2113	2273	2204	2293	2447	2689	4883	4721	2012	1656	9718	2106	2100	2309	2143	2250	2531	2620	4419	6492	9814	3462	9151	2149	2169	2227	2163	2266	2521	2689	4355	6407	10236	9815	7816	2176	2250	2250	2245	2355	2526	2726	4264	5987	9925	9560	6855	2261	2221	2354	1759	1988	2707	2810	4019	5365	9335	7807	2028	1885	1725	1785
11:19:08	37	2238	956	983	985	1001	989	980	1014	991	955	1009	766	2222	2148	2127	2084	2193	2194	1842	1593	10210	2228	2226	2090	2172	2260	2514	2375	2237	2176	1954	1612	10045	2156	2108	2258	2213	2190	2398	2751	4905	4827	2084	1642	9977	2125	2102	2259	2189	2265	2501	2698	4419	6659	10129	3601	9484	2212	2193	2261	2211	2286	2550	2629	4295	6472	10444	9954	8276	2182	2152	2286	2235	2335	2519	2650	4294	6061	10061	9698	7178	2218	2285	2309	1713	2046	2648	2870	3994	5340	9565	7929	2086	1890	1725	1791
11:29:08	37,1	2203	941	944	972	978	991	993	1013	985	993	1006	762	2242	2187	2142	2131	2197	2270	1965	1591	10410	2241	2237	1977	2158	2217	2565	2442	2255	2178	1916	1625	10516	2161	2143	2318	2166	2279	2466	2720	4922	5123	2066	1718	10269	2200	2188	2249	2246	2254	2518	2676	4373	6622	10492	3610	10005	2191	2190	2285	2198	2276	2522	2725	4317	6508	10818	10234	8438	2257	2208	2297	2264	2332	2542	2706	4232	6162	10305	9875	7403	2280	2266	2380	1728	1980	2659	2824	4081	5372	9820	8418	2111	1885	1690	1816
11:39:08	37,1	2225	991	965	972	979	989	964	988	983	986	969	776	2242	2201	2183	2128	2168	2232	1998	1661	11074	2157	2187	2102	2222	2352	2527	2463	2238	2259	1974	1685	10919	2166	2197	2290	2229	2231	2502	2634	4937	5283	2083	1617	10862	2196	2212	2248	2204	2337	2479	2653	4330	6554	10483	3736	10087	2226	2193	2252	2226	2299	2507	2754	4350	6661	10924	10307	8751	2175	2223	2253	2319	2312	2581	2721	4361	6066	10397	9980	7645	2319	2297	2368	1774	1977	2659	2917	4061	5411	9995	8712	2191	1881	1692	1875
11:49:08	37,1	2329	988	1033	956	1015	980	959	1036	990	986	960	815	2225	2184	2130	2227	2233	2274	2002	1657	11467	2195	2234	2105	2244	2263	2628	2437	2294	2258	1998	1635	11241	2193	2181	2268	2271	2283	2431	2763	4927	5361	2158	1690	11102	2202	2133	2277	2210	2295	2501	2690	4403	6591	10748	3773	10517	2184	2199	2294	2213	2277	2482	2663	4348	6576	10902	10350	9021	2230	2197	2216	2298	2322	2641	2695	4320	6111	10642	10180	7862	2326	2284	2393	1774	1985	2730	2915	4128	5347	10363	9060	2180	1876	1713	1798
11:59:08	37	2288	981	1010	991	968	950	986	1059	992	989	1023	834	2306	2189	2218	2225	2273	2305	2027	1674	11683	2228	2264	2216	2202	2317	2626	2487	2297	2291	2033	1704	11583	2219	2202	2343	2268	2250	2479	2773	4990	5690	2175	1779	11529	2205	2238	2332	2268	2329	2613	2721	4424	6659	10956	4050	10912	2200	2234	2350	2259	2339	2577	2687	4407	6637	11278	10584	9378	2287	2160	2340	2335	2316	2660	2822	4380	6326	10784	10358	8131	2323	2328	2381	1776	2067	2809	2969	4182	5442	10533	9325	2307	1913	1790	1802
12:09:08	37	2425	1010	1014	1014	1018	1027	1050	1065	1015	1055	1028	819	2389	2334	2229	2279	2371	2402	2123	1766	12367	2320	2336	2108	2349	2359	2687	2596	2441	2417	2118	1773	12429	2264	2314	2361	2279	2354	2575	2866	5166	6161	2279	1820	12181	2277	2237	2364	2351	2409	2648	2793	4614	6730	11543	4219	11243	2354	2285	2385	2358	2394	2669	2866	4490	6754	11664	10829	9890	2305	2360	2391	2415	2489	2734	2886	4477	6614	11151	10758	8577	2428	2394	2535	1858	2120	2855	3027	4422	5689	10891	9682	2388	1981	1771	1912
12:19:08	37	2388	977	1018	1027	1020	976	1015	1040	1002	986	1034	835	2368	2348	2298	2318	2388	2401	2208	1885	12706	2309	2396	2434	2341	2402	2677	2695	2466	2420	2178	1834	12279	2344	2290	2373	2349	2412	2577	2848	5194	6302	2292	1898	12406	2278	2256	2352	2243	2433	2622	2784	4544	6897	11741	4480	11530	2334	2351	2394	2350	2424	2643	2840	4573	6914	11509	10961	10138	2327	2331	2376	2349	2539	2721	2878	4477	6615	11374	11059	8872	2393	2375	2524	1885	2117	2804	3064	4346	5612	11182	9835	2451	1998	1829	1887
12:29:08	37	2442	982	1020	966	1002	1025	1014	1067	1014	979	1016	820	2410	2347	2317	2299	2367	2436	2172	1822	12924	2405	2426	2275	2381	2360	2707	2637	2464	2403	2176	1807	12727	2324	2263	2380	2335	2377	2580	2862	5208	6555	2359	1887	12433	2304	2315	2388	2299	2426	2590	2812	4554	6872	11532	4549	11761	2375	2284	2441	2336	2416	2669	2759	4625	6774	11680	11050	10289	2415	2358	2419	2372	2464	2745	2872	4556	6623	11284	11071	8887	2387	2412	2491	1819	2174	2836	3026	4328	5712	11174	10026	2501	2014	1816	1898
12:39:08	37	2338	986	1011	1010	1019	1011	978	1037	1052	999	1043	844	2353	2341	2263	2262	2401	2397	2153	1820	12965	2347	2299	2251	2310	2410	2674	2712	2419	2429	2156	1881	12822	2302	2308	2373	2324	2280	2510	2799	5138	6936	2339	1889	12602	2299	2305	2400	2311	2378	2625	2738	4479	6718	11446	4616	11832	2358	2274	2423	2347	2390	2627	2775	4609	6682	11779	10982	10353	2354	2334	2419	2440	2417	2664	2893	4422	6614	11381	11007	9128	2393	2383	2508	1881	2128	2807	2937	4314	5585	11325	10102	2588	1922	1791	1906
12:49:08	37	2417	999	1015	970	999	962	992	1048	1017	1003	1000	801	2267	2352	2251	2245	2341	2377	2178	1878	13171	2295	2280	2203	2312	2401	2680	2691	2353	2369	2226	1833	12745	2265	2257	2377	2292	2341	2592	2862	5106	7054	2309	1913	12697	2272	2302	2322	2282	2428	2600	2809	4508	6774	11519	4714	12011	2377	2259	2373	2316	2396	2661	2834	4548	6786	11706	11089	10581	2351	2304	2384	2367	2458	2643	2894	4412	6747	11460	11059	9249	2413	2406	2476	1844	2117	2909	3065	4362	5603	11393	10020	2589	1980	1718	1885
12:59:08	37	2422	984	1010	1021	1015	1015	1007	1055	991	985	1037	796	2369	2321	2259	2284	2332	2471	2234	1898	13193	2321	2337	2230	2295	2393	2697	2743	2484	2411	2221	1869	12985	2296	2277	2409	2297	2320	2546	2823	5140	7147	2357	1967	12924	2231	2284	2397	2306	2324	2589	2720	4512	6759	11698	4839	12152	2371	2272	2383	2328	2401	2665	2797	4391	6704	11649	11040	10603	2339	2303	2445	2347	2474	2602	2862	4440	6576	11535	10956	9354	2428	2351	2504	1844	2109	2859	3027	4387	5628	11347	9960	2580	1958	1780	1900
13:09:08	37	2392	999	1004	1014	989	971	1001	1052	1000	980	1001	802	2352	2312	2225	2306	2333	2425	2213	1941	13479	2311	2313	2309	2307	2405	2693	2805	2444	2406	2258	1898	13120	2300	2290	2371	2331	2334	2592	2787	5185	7258	2384	1937	13028	2309	2239	2355	2348	2362	2635	2792	4472	6746	11927	4803	12493	2335	2274	2371	2313	2380	2598	2799	4463	6730	11941	11271	10867	2395	2318	2408	2386	2395	2662	2891	4430	6722	11317	10992	9503	2366	2422	2516	1857	2115	2864	3059	4329	5690	11447	10138	2655	1919	1779	1904
13:19:08	37	2433	964	979	981	1000	990	1010	1011	1032	1016	982	780	2388	2318	2211	2261	2360	2411	2263	1958	13461	2339	2353	2232	2303	2346	2672	2758	2427	2437	2256	1967	13193	2279	2302	2365	2343	2346	2590	2879	5024	7387	2430	1984	13162	2257	2261	2380	2373	2424	2664	2796	4477	6755	11714	4921	12480	2311	2333	2389	2330	2422	2640	2886	4473	6694	11880	11074	11216	2377	2326	2449	2440	2517	2677	2899	4441	6695	11513	11097	9641	2434	2393	2511	1836	2195	2777	3060	4381	5667	11618	10330	2701	1951	1797	1884
13:29:08	37,1	2458	987	1018	1035	958	949	986	1028	1029	1007	1007	832	2308	2368	2305	2287	2399	2461	2311	2021	13615	2325	2324	2418	2333	2415	2685	2799	2461	2507	2273	1982	13406	2359	2305	2410	2337	2367	2589	2848	5251	7404	2425	2029	13025	2263	2288	2397	2315	2393	2619	2798	4614	6703	12010	5117	12579	2339	2256	2421	2354	2419	2625	2819	4485	6742	11712	11224	11512	2338	2327	2411	2412	2493	2693	2906	4440	6514	11712	11177	9806	2447	2438	2525	1881	2173	2816	2984	4358	5658	11577	10544	2797	1914	1829	1879
13:39:08	37,1	2409	986	987	1008	997	972	997	1018	1015	976	981	769	2370	2368	2248	2287	2390	2387	2290	1989	13743	2365	2316	2419	2361	2419	2680	2829	2465	2472	2283	2008	13325	2342	2339	2396	2323	2346	2568	2791	5138	7471	2464	2011	13342	2287	2305	2406	2353	2346	2667	2803	4554	6810	12102	5146	12811	2364	2347	2423	2316	2396	2675	2811	4585	6778	11680	11213	11532	2393	2323	2431	2449	2450	2661	2852	4493	6640	11625	11211	9881	2445	2385	2472	1854	2202	2848	3049	4328	5686	11345	10399	2780	1955	1801	1941
13:49:08	37,1	2482	972	970	980	977	993	1014	1041	1000	983	1012	826	2402	2346	2287	2346	2384	2479	2273	2037	14056	2316	2356	2359	2409	2411	2749	2848	2505	2485	2343	1957	13271	2338	2277	2419	2359	2334	2598	2855	5123	7404	2439	2074	13427	2332	2304	2416	2334	2346	2667	2802	4495	6856	11926	5278	12974	2348	2315	2390	2363	2364	2631	2763	4536	6755	11848	11256	11589	2405	2318	2415	2444	2433	2682	2856	4404	6607	11618	11133	10073	2440	2468	2481	1853	2172	2903	3019	4433	5556	11609	10304	2843	1911	1788	1926
13:59:08	37,1	2531	977	985	1007	969	974	977	1039	999	997	1002	825	2479	2360	2331	2306	2464	2579	2403	2011	14243	2433	2354	2363	2316	2447	2693	2877	2500	2486	2361	2051	13717	2304	2274	2458	2409	2421	2630	2839	5154	7621	2495	2071	13288	2319	2292	2368	2308	2416	2699	2908	4655	6811	12228	5555	13106	2364	2254	2464	2375	2422	2691	2858	4519	6934	11862	11245	11990	2398	2375	2499	2406	2411	2697	2908	4534	6824	11814	11080	10223	2438	2451	2590	1886	2226	2896	2997	4457	5659	11870	10725	2828	1974	1844	1959
14:09:08	37	2532	990	1053	1040	1041	992	1046	1067	1022	1036	1028	828	2500	2476	2404	2444	2544	2539	2453	2184	14617	2491	2429	2456	2421	2547	2782	2998	2569	2593	2376	2141	14349	2471	2439	2555	2428	2419	2719	3020	5366	7822	2618	2221	13947	2416	2321	2493	2504	2551	2733	2907	4751	7014	12443	5715	13611	2457	2443	2452	2407	2490	2760	2960	4656	7073	12423	11822	12837	2477	2486	2540	2500	2607	2819	3028	4743	6981	12083	11419	10826	2542	2528	2643	1919	2286	2955	3096	4568	5838	12121	11025	2982	1992	1914	2026
14:19:08	37	2566	1006	1072	982	1004	1011	1070	1093	1055	1003	1047	862	2527	2482	2412	2347	2562	2581	2396	2190	15018	2507	2530	2554	2514	2549	2841	3139	2647	2574	2488	2178	14192	2477	2451	2510	2472	2480	2672	2994	5404	7766	2643	2262	14179	2461	2410	2533	2419	2489	2772	2965	4710	7066	12773	5961	13680	2466	2444	2551	2400	2556	2710	2944	4711	7050	12322	11705	12799	2536	2432	2547	2527	2555	2839	3018	4752	7011	12114	11578	10995	2581	2533	2635	1986	2261	3060	3194	4535	5847	12352	10970	2989	2069	1925	2031
14:29:08	37	2580	1017	1052	1015	978	1017	1032	1110	1045	1018	1035	845	2568	2429	2359	2392	2511	2610	2477	2231	14938	2448	2485	2467	2478	2482	2817	3038	2646	2613	2510	2167	14196	2452	2449	2510	2484	2443	2649	2972	5343	7806	2590	2208	14144	2460	2403	2505	2417	2453	2656	2918	4672	7086	12421	6038	13785	2422	2391	2490	2463	2585	2714	2980	4719	7008	12428	11715	13033	2492	2432	2553	2528	2514	2779	3041	4685	6895	11986	11571	11106	2581	2497	2677	1962	2270	2997	3122	4576	5754	12218	11024	2989	2015	1888	2016
14:39:08	37	2561	1000	992	1014	1016	992	1030	1057	1032	993	1043	796	2502	2473	2360	2403	2553	2595	2445	2216	14763	2419	2427	2471	2398	2505	2834	2997	2635	2585	2497	2129	14563	2425	2397	2491	2457	2401	2646	2904	5351	7758	2658	2223	14085	2445	2363	2450	2384	2487	2715	2919	4570	7043	12308	6034	13867	2450	2371	2492	2469	2504	2729	2852	4653	6980	12218	11537	13111	2498	2410	2543	2517	2517	2776	3006	4661	6889	11890	11419	11335	2549	2542	2588	1943	2278	3021	3141	4618	5737	11735	11108	2941	2045	1917	1995
14:49:08	37	2657	994	1026	1009	995	1003	1016	1022	995	983	1003	821	2470	2436	2373	2389	2490	2564	2469	2221	14640	2394	2422	2532	2405	2494	2750	3095	2626	2593	2431	2188	14328	2413	2398	2524	2412	2454	2669	2928	5217	7698	2620	2208	14063	2388	2380	2473	2351	2488	2654	2871	4555	6904	12460	6044	13751	2414	2313	2527	2418	2469	2747	2866	4678	6976	11802	11456	13057	2498	2436	2409	2510	2569	2755	2972	4566	6872	11933	11335	11454	2592	2532	2602	1929	2282	2997	3115	4641	5729	11834	10972	2993	2028	1847	1990
14:59:08	37	2554	970	974	984	993	1006	1008	1007	1033	1001	1058	787	2516	2441	2374	2417	2527	2539	2480	2260	14988	2468	2474	2555	2438	2510	2745	3054	2575	2586	2496	2189	14621	2456	2373	2532	2416	2426	2597	2886	5223	7684	2705	2272	14149	2408	2380	2459	2482	2471	2656	2934	4674	6869	12378	6222	14012	2418	2343	2457	2340	2418	2744	2915	4664	6909	12078	11659	13502	2480	2413	2546	2522	2583	2726	2943	4575	6880	11957	11466	11320	2527	2504	2612	1944	2337	3030	3133	4600	5717	11851	10945	3017	2058	1879	2007
15:09:08	37	2561	970	994	1022	1011	989	1032	1045	997	1014	993	804	2504	2452	2368	2377	2580	2605	2496	2272	14910	2482	2440	2478	2394	2415	2729	3090	2591	2562	2425	2223	14323	2403	2386	2463	2407	2467	2599	2904	5314	7622	2620	2267	14352	2373	2397	2483	2380	2385	2704	2903	4538	7011	12571	6326	14069	2403	2383	2516	2407	2514	2726	2924	4724	6845	12108	11313	13611	2488	2396	2501	2498	2534	2715	2958	4613	6834	11789	11295	11589	2621	2497	2657	1956	2285	3023	3142	4651	5736	11754	10988	2988	2019	1836	1954
15:19:08	37,1	2604	1011	1022	997	1008	994	1009	1033	982	986	1006	857	2435	2432	2383	2396	2480	2566	2482	2295	14854	2461	2448	2488	2446	2530	2785	2970	2600	2563	2449	2269	14588	2384	2393	2565	2400	2398	2621	2892	5367	7845	2730	2267	14076	2402	2403	2491	2431	2552	2760	2891	4619	7091	12349	6442	14310	2468	2391	2511	2465	2455	2651	2924	4619	7009	12140	11375	13679	2501	2386	2515	2514	2583	2713	2960	4572	6811	11872	11368	12001	2571	2558	2586	1938	2355	3010	3243	4539	5801	11628	11131	3067	2017	1912	1972
15:29:08	37,1	2549	1002	992	998	959	988	983	1050	1021	969	979	807	2516	2449	2391	2448	2494	2565	2466	2272	15173	2475	2457	2599	2519	2407	2792	3073	2639	2613	2447	2276	14607	2461	2364	2524	2450	2396	2673	2861	5286	7773	2725	2309	14239	2494	2359	2478	2402	2436	2681	2909	4576	6772	12483	6513	14060	2464	2361	2443	2445	2462	2768	2925	4623	6988	12040	11366	13889	2531	2468	2540	2518	2576	2698	2947	4603	6750	11732	11618	11994	2501	2506	2634	1927	2358	2972	3156	4552	5774	11600	10934	3079	1994	1879	2052
15:39:08	37,1	2584	989	1024	1022	1015	1045	970	1044	1001	967	1005	824	2521	2416	2401	2364	2487	2566	2542	2296	15205	2458	2424	2548	2451	2508	2828	3052	2616	2603	2460	2243	14585	2467	2416	2515	2412	2381	2608	2903	5350	7871	2657	2316	14131	2402	2392	2484	2480	2453	2716	2914	4599	6874	12409	6555	14354	2425	2374	2491	2480	2465	2734	2890	4623	6998	11925	11265	14076	2513	2420	2529	2489	2510	2741	2964	4545	6932	11863	11395	12067	2568	2501	2645	1909	2365	3050	3125	4734	5795	11517	11154	3077	2044	1868	1996
15:49:08	37	2582	1012	1003	1008	968	1005	1042	1067	1011	979	1023	838	2511	2462	2358	2458	2559	2584	2564	2290	15310	2494	2440	2567	2489	2509	2852	3045	2650	2623	2530	2309	14641	2471	2381	2509	2464	2377	2644	2911	5340	7796	2845	2305	14509	2417	2416	2604	2437	2461	2707	2882	4603	6919	12612	6876	14561	2474	2428	2558	2475	2587	2707	2895	4706	6892	12119	11576	14221	2546	2417	2550	2521	2575	2815	2951	4600	6852	11885	11325	12602	2551	2516	2626	1967	2312	3049	3234	4733	5771	11683	10982	3146	2011	1925	2032
15:59:08	37	2697	992	1049	1020	1012	1011	1051	1029	1033	1011	1078	809	2570	2568	2459	2572	2583	2694	2625	2365	15981	2572	2471	2632	2524	2592	2915	3157	2755	2721	2540	2424	15283	2459	2526	2623	2556	2498	2704	3004	5499	8137	2776	2408	14909	2521	2491	2633	2588	2507	2796	2907	4823	7104	13011	7056	15058	2539	2496	2596	2575	2555	2818	3020	4780	7258	12612	11852	14854	2627	2533	2594	2660	2578	2833	3120	4766	7039	12413	11652	13052	2660	2623	2709	2012	2442	3085	3248	4905	6053	11947	11185	3168	2016	1892	2111
16:09:08	37	2786	1026	1051	1029	1003	1044	1038	1040	1068	1039	1045	851	2683	2553	2524	2525	2625	2761	2631	2381	15815	2592	2649	2723	2623	2643	2993	3235	2828	2747	2635	2408	15281	2564	2445	2632	2527	2485	2719	3012	5526	8318	2869	2500	14977	2500	2493	2559	2543	2540	2801	2975	4907	7190	13110	7349	15467	2506	2483	2651	2528	2547	2831	3023	4859	7371	12623	11934	14999	2620	2514	2671	2633	2594	2927	3079	4824	7083	12229	11749	13339	2701	2638	2696	2016	2404	3142	3359	4852	6007	11884	11414	3243	2039	1992	2140
16:19:08	37	2685	1026	998	1013	1012	1064	1051	1040	1073	1019	1027	861	2571	2588	2509	2504	2590	2642	2640	2425	15681	2558	2620	2654	2532	2594	2918	3238	2741	2775	2663	2441	15367	2552	2488	2639	2576	2504	2761	2974	5496	8175	2907	2519	15060	2574	2471	2553	2520	2535	2781	2977	4871	7173	12913	7214	15089	2593	2562	2549	2563	2562	2801	3018	4793	7259	12806	11726	15158	2643	2537	2636	2594	2645	2808	3046	4661	7038	12326	11581	13291	2703	2613	2738	1981	2394	3100	3310	4856	6027	11988	11357	3290	2087	1963	2091
16:29:08	37	2712	989	1023	1018	1005	1047	1036	1103	1032	1028	1045	846	2632	2541	2428	2534	2559	2717	2646	2445	15994	2522	2523	2634	2492	2492	2870	3254	2826	2747	2635	2505	15065	2508	2456	2633	2486	2521	2658	3007	5389	8151	2864	2454	14886	2521	2440	2575	2541	2564	2822	2935	4684	7152	12829	7279	15231	2575	2494	2541	2569	2579	2743	3004	4797	7133	12484	11646	15197	2578	2541	2659	2600	2659	2811	3113	4731	7060	11929	11497	13658	2639	2612	2714	2015	2414	3101	3335	4896	6070	11886	11202	3199	2068	1942	2074
16:39:08	37	2691	995	974	1026	998	1009	1020	1053	1008	1008	1030	846	2587	2560	2472	2506	2618	2647	2675	2441	15844	2568	2500	2644	2502	2593	2857	3157	2732	2694	2638	2416	15313	2532	2512	2612	2491	2482	2667	2943	5272	8150	2879	2446	14883	2535	2430	2540	2481	2578	2765	2882	4736	7071	12858	7299	15003	2507	2440	2549	2519	2543	2745	2938	4719	7160	12427	11375	15213	2547	2520	2561	2570	2615	2743	2991	4778	7024	12214	11488	13504	2683	2580	2656	2030	2460	3093	3391	4908	5916	11672	11111	3215	2091	1915	2090
16:49:08	37	2636	1024	1023	999	1019	1011	1002	1019	1018	1003	1016	852	2564	2570	2511	2534	2593	2680	2665	2454	15913	2455	2561	2626	2509	2558	2873	3167	2807	2776	2617	2455	14855	2481	2503	2608	2494	2417	2681	2942	5398	8152	2916	2469	14693	2534	2404	2555	2447	2478	2713	2888	4808	7110	12770	7615	15097	2549	2422	2587	2518	2564	2813	2932	4701	7202	12326	11397	15331	2641	2560	2557	2561	2515	2753	3046	4642	6938	12051	11497	13687	2689	2572	2723	2013	2433	3106	3273	4881	5919	11614	11139	3226	2118	1959	2116
16:59:08	37,1	2686	1001	1026	972	973	979	1026	1042	989	1005	1024	863	2603	2519	2528	2561	2599	2687	2634	2476	16028	2486	2542	2675	2548	2547	2828	3159	2763	2748	2614	2423	15022	2490	2372	2611	2498	2485	2668	2970	5549	7949	2920	2491	14984	2530	2431	2506	2513	2500	2751	2923	4701	7070	12668	7600	15062	2568	2465	2583	2523	2565	2794	2992	4691	7176	12562	11442	15654	2639	2511	2599	2535	2562	2808	3047	4755	6836	12166	11423	13943	2690	2557	2759	1988	2451	3069	3219	4886	5932	11720	10980	3276	2053	1945	2097
17:09:08	37,1	2619	984	1018	1002	1010	984	1031	1007	989	957	1055	827	2545	2566	2487	2530	2637	2716	2629	2452	15909	2505	2542	2603	2502	2570	2865	3239	2790	2712	2687	2478	15227	2518	2459	2553	2449	2475	2691	2993	5412	8016	2915	2437	14887	2520	2445	2613	2479	2453	2809	2894	4786	7044	12827	7743	15305	2522	2442	2615	2509	2564	2787	2950	4760	6969	12262	11376	15811	2582	2388	2569	2540	2595	2800	3111	4633	6974	12207	11311	14140	2685	2636	2665	2014	2503	3131	3246	4855	5952	11698	11077	3343	2044	1969	2117
17:19:08	37,1	2769	1018	1017	989	967	1047	989	1033	1037	1026	1014	846	2584	2524	2497	2484	2619	2654	2698	2477	16066	2545	2528	2594	2511	2561	2945	3186	2769	2763	2651	2463	15214	2555	2509	2562	2453	2509	2651	2991	5328	8012	2968	2551	14862	2478	2494	2623	2419	2519	2773	2923	4750	7040	12828	7844	15312	2517	2462	2590	2488	2465	2777	2983	4716	7119	12442	11409	15993	2588	2562	2579	2578	2566	2793	3016	4737	7057	12324	11356	14156	2639	2608	2714	2063	2489	3060	3299	4950	6051	11519	10965	3265	2132	1958	2079
17:29:08	37,1	2735	1001	979	998	983	987	1003	1019	1030	960	1033	824	2554	2555	2557	2522	2592	2703	2707	2440	16038	2528	2531	2613	2521	2607	2921	3208	2771	2803	2683	2490	15406	2545	2472	2592	2547	2514	2745	3024	5456	8114	3017	2592	15066	2448	2505	2589	2530	2495	2776	2945	4778	7090	12945	7814	15433	2571	2488	2555	2536	2532	2787	2985	4746	7268	12470	11356	15924	2681	2515	2657	2575	2616	2798	3009	4770	7099	12077	11408	14490	2679	2544	2705	2036	2472	3193	3286	4947	5988	11857	11026	3328	2136	1960	2066
17:39:08	37	2749	1009	1065	995	993	1027	1008	1071	1061	1018	1017	819	2691	2611	2606	2576	2747	2772	2759	2604	16272	2628	2583	2784	2609	2681	2964	3256	2924	2867	2749	2593	15794	2625	2562	2733	2622	2522	2792	3024	5648	8354	3122	2648	15519	2618	2526	2678	2625	2632	2838	3029	4907	7305	13233	8111	16038	2618	2514	2646	2575	2619	2871	3065	4900	7337	12969	11868	16463	2727	2572	2749	2671	2650	2932	3093	4855	7160	12751	11601	15206	2740	2601	2813	2147	2586	3271	3443	5140	6315	12016	11129	3382	2114	2107	2181
17:49:08	37	2797	1023	1040	1063	1031	1035	1054	1088	1055	1080	1041	858	2651	2689	2637	2589	2724	2838	2827	2654	16597	2660	2573	2728	2625	2603	3048	3326	2837	2949	2810	2660	15910	2625	2611	2723	2628	2490	2829	3083	5613	8214	3175	2663	15836	2648	2547	2731	2596	2618	2877	3059	4977	7370	13050	8372	16077	2685	2577	2689	2642	2624	2939	3079	4959	7426	13027	11847	16846	2727	2585	2791	2704	2696	2951	3204	4948	7306	12624	11745	15516	2741	2665	2778	2076	2561	3200	3492	5228	6241	12129	11160	3466	2144	2005	2178
17:59:08	37	2724	1018	1022	1023	1041	997	1034	1053	1027	1032	1044	830	2665	2649	2598	2623	2651	2837	2822	2599	16608	2659	2612	2760	2614	2648	3000	3319	2861	2919	2739	2664	15901	2692	2530	2684	2586	2562	2809	3037	5604	8282	3163	2711	15432	2555	2522	2654	2656	2580	2882	2969	4977	7259	13410	8481	16095	2642	2502	2677	2646	2654	2864	3128	4932	7239	12827	11580	16836	2666	2561	2686	2632	2685	2790	3165	4882	7308	12541	11566	15433	2799	2683	2846	2046	2637	3284	3438	5172	6150	12097	11167	3422	2095	1990	2210
18:09:08	37	2745	1008	1021	1016	1015	1048	1032	1044	1028	1000	1052	860	2705	2609	2535	2584	2702	2713	2775	2641	16501	2591	2627	2714	2544	2545	2954	3302	2903	2810	2708	2635	15630	2631	2518	2647	2574	2471	2741	3036	5580	8216	3142	2651	15423	2560	2494	2701	2598	2604	2840	3021	4836	7181	13133	8489	15913	2638	2456	2645	2636	2654	2870	2974	4859	7260	12705	11625	16762	2659	2597	2690	2658	2701	2856	3094	4823	7207	12425	11510	15385	2738	2643	2755	2067	2521	3212	3308	5219	6160	11835	11117	3490	2097	2001	2117
18:19:08	37	2737	1018	1015	995	983	1024	1066	1039	1027	1029	1049	837	2693	2622	2554	2578	2626	2767	2804	2584	16403	2622	2620	2673	2565	2617	2960	3249	2930	2855	2767	2610	15571	2526	2535	2662	2512	2502	2739	3018	5490	8249	3088	2679	15308	2535	2527	2576	2531	2533	2877	2990	4809	7067	12904	8501	15686	2638	2523	2621	2542	2522	2850	3058	4845	7237	12928	11398	16766	2673	2525	2666	2597	2619	2882	3138	4913	7133	12499	11502	15442	2714	2598	2722	2033	2564	3186	3339	5202	6093	11918	10829	3378	2108	1976	2168
