# Supplementary material for: Adaptation dynamics between copy-number and point mutations
Source: eLife. 2022 Dec 22;11:e82240. doi: 10.7554/eLife.82240 (PMC9833825; doi:10.7554/eLife.82240)
Supplement: Figure 1—source data 1. [file elife-82240-fig1-data1.zip › Figure 1B - Source data 1/20160608_plate_template.txt]

Well	strain	ara	gal	glyc	growth_rate
A1	NA	0	0	0	NA
A2	NA	0	0.001	0	0
A3	NA	0	0.005	0	0.0199820937108378
A4	NA	0	0.01	0	0
A5	NA	0	0.05	0	0
A6	NA	0	0.1	0	0
A7	NA	0	0.5	0	0
A8	NA	0	1	0	0
A9	NA	0	0	1	0
A10	NA	0	NA	NA	0
A11	NA	0	NA	NA	0
A12	NA	0	NA	NA	0.0000232031353026701
B1	IT013_TC3_B	0	0	0	0
B2	IT013_TC3_B	0	0.001	0	-0.00130770051596635
B3	IT013_TC3_B	0	0.005	0	0.019004935463612
B4	IT013_TC3_B	0	0.01	0	0.0226325106630387
B5	IT013_TC3_B	0	0.05	0	0.0190138975715075
B6	IT013_TC3_B	0	0.1	0	0.0193161935724111
B7	IT013_TC3_B	0	0.5	0	0.0201219144378469
B8	IT013_TC3_B	0	1	0	0.0204100338749341
B9	IT013_TC3_B	0	0	1	0.00937308232025275
B10	IT013_TC3_B	0	NA	NA	0.0079778075654791
B11	IT013_TC3_B	0	NA	NA	0.0550257802704902
B12	IT013_TC3_B	0	NA	NA	0.0236078069619367
C1	IT013_TC3_B	0.00001	0	0	0.0251542868516887
C2	IT013_TC3_B	0.00001	0.001	0	0.0245289216548987
C3	IT013_TC3_B	0.00001	0.005	0	0.0194940840943811
C4	IT013_TC3_B	0.00001	0.01	0	0.0276922461870326
C5	IT013_TC3_B	0.00001	0.05	0	0.0291332449284223
C6	IT013_TC3_B	0.00001	0.1	0	0.0263006877960285
C7	IT013_TC3_B	0.00001	0.5	0	0.0218238009059926
C8	IT013_TC3_B	0.00001	1	0	0.0222491050857877
C9	IT013_TC3_B	0.00001	0	1	0.0108634493123109
C10	IT013_TC3_B	0.00001	NA	NA	0.00817120667919627
C11	IT013_TC3_B	0.00001	NA	NA	0.058642923473313
C12	IT013_TC3_B	0.00001	NA	NA	0.0249472257189165
D1	IT013_TC3_B	0.0001	0	0	0.0235072313093641
D2	IT013_TC3_B	0.0001	0.001	0	0.0237931525739129
D3	IT013_TC3_B	0.0001	0.005	0	0.0193202015184561
D4	IT013_TC3_B	0.0001	0.01	0	0.0330296381867475
D5	IT013_TC3_B	0.0001	0.05	0	0.049128128476457
D6	IT013_TC3_B	0.0001	0.1	0	0.0554039582064033
D7	IT013_TC3_B	0.0001	0.5	0	0.0532260926736237
D8	IT013_TC3_B	0.0001	1	0	0.0457612336986257
D9	IT013_TC3_B	0.0001	0	1	0.0148301209739169
D10	IT013_TC3_B	0.0001	NA	NA	0.00903892983524249
D11	IT013_TC3_B	0.0001	NA	NA	0.0599029894113236
D12	IT013_TC3_B	0.0001	NA	NA	0.0253881488236909
E1	IT013_TC3_B	0.001	0	0	0.0236449471587218
E2	IT013_TC3_B	0.001	0.001	0	0.0246868575258246
E3	IT013_TC3_B	0.001	0.005	0	0.021106062470131
E4	IT013_TC3_B	0.001	0.01	0	0.0312990062374396
E5	IT013_TC3_B	0.001	0.05	0	0.0514135117481569
E6	IT013_TC3_B	0.001	0.1	0	0.0650207756825801
E7	IT013_TC3_B	0.001	0.5	0	0.0614541940358372
E8	IT013_TC3_B	0.001	1	0	0.0603841255224812
E9	IT013_TC3_B	0.001	0	1	0.0606854770965146
E10	IT013_TC3_B	0.001	NA	NA	0.0168509747988365
E11	IT013_TC3_B	0.001	NA	NA	0.0602949787906472
E12	IT013_TC3_B	0.001	NA	NA	0.0254993287718515
F1	IT013_TC3_B	0.01	0	0	0.0249317556504011
F2	IT013_TC3_B	0.01	0.001	0	0.0240556913470009
F3	IT013_TC3_B	0.01	0.005	0	0.0185281952046566
F4	IT013_TC3_B	0.01	0.01	0	0.030460850952849
F5	IT013_TC3_B	0.01	0.05	0	0.0533907111944519
F6	IT013_TC3_B	0.01	0.1	0	0.0640399847837991
F7	IT013_TC3_B	0.01	0.5	0	0.0675792096203651
F8	IT013_TC3_B	0.01	1	0	0.0663909708425332
F9	IT013_TC3_B	0.01	0	1	0.0634658834313095
F10	IT013_TC3_B	0.01	NA	NA	0.0658007170146283
F11	IT013_TC3_B	0.01	NA	NA	0.0595879203523791
F12	IT013_TC3_B	0.01	NA	NA	0.0238865643481994
G1	IT013_TC3_B	0.1	0	0	0.0228921283850072
G2	IT013_TC3_B	0.1	0.001	0	0.0232181634371071
G3	IT013_TC3_B	0.1	0.005	0	0.0176607043586383
G4	IT013_TC3_B	0.1	0.01	0	0.0296652504095361
G5	IT013_TC3_B	0.1	0.05	0	0.0530330956206404
G6	IT013_TC3_B	0.1	0.1	0	0.0664707738510785
G7	IT013_TC3_B	0.1	0.5	0	0.0638769638171588
G8	IT013_TC3_B	0.1	1	0	0.066496392638386
G9	IT013_TC3_B	0.1	0	1	0.0649366673422821
G10	IT013_TC3_B	0.1	NA	NA	0.0620392158273369
G11	IT013_TC3_B	0.1	NA	NA	0.0582992207734654
G12	IT013_TC3_B	0.1	NA	NA	0.0242759698323431
H1	IT013_TC3_B	1.0	0	0	0.023853461015405
H2	IT013_TC3_B	1.0	0.001	0	0.0230884374198047
H3	IT013_TC3_B	1.0	0.005	0	-0.00258124642206991
H4	IT013_TC3_B	1.0	0.01	0	0.00223388084098144
H5	IT013_TC3_B	1.0	0.05	0	0.0376722660500135
H6	IT013_TC3_B	1.0	0.1	0	0.0581023813423132
H7	IT013_TC3_B	1.0	0.5	0	0.0619774059259144
H8	IT013_TC3_B	1.0	1	0	0.0616898376120826
H9	IT013_TC3_B	1.0	0	1	0.0646265516487885
H10	IT013_TC3_B	1.0	NA	NA	0.0645658054172997
H11	IT013_TC3_B	1.0	NA	NA	0.00319475296025145
H12	IT013_TC3_B	1.0	NA	NA	NA
