# Supplementary material for: Adaptation dynamics between copy-number and point mutations
Source: eLife. 2022 Dec 22;11:e82240. doi: 10.7554/eLife.82240 (PMC9833825; doi:10.7554/eLife.82240)
Supplement: Figure 1—source data 1. [file elife-82240-fig1-data1.zip › Figure 1B - Source data 1/20160608_GAL_OD.txt]

Time	Temperature	A1	A2	A3	A4	A5	A6	A7	A8	A9	A10	A11	A12	B1	B2	B3	B4	B5	B6	B7	B8	B9	B10	B11	B12	C1	C2	C3	C4	C5	C6	C7	C8	C9	C10	C11	C12	D1	D2	D3	D4	D5	D6	D7	D8	D9	D10	D11	D12	E1	E2	E3	E4	E5	E6	E7	E8	E9	E10	E11	E12	F1	F2	F3	F4	F5	F6	F7	F8	F9	F10	F11	F12	G1	G2	G3	G4	G5	G6	G7	G8	G9	G10	G11	G12	H1	H2	H3	H4	H5	H6	H7	H8	H9	H10	H11	H12
00:07:28	37	0,083	0,084	0,083	0,083	0,083	0,083	0,083	0,089	0,082	0,09	0,083	0,085	0,083	0,083	0,083	0,084	0,083	0,083	0,083	0,085	0,084	0,084	0,082	0,084	0,082	0,082	0,083	0,084	0,083	0,084	0,085	0,083	0,082	0,083	0,084	0,083	0,083	0,083	0,082	0,083	0,083	0,083	0,083	0,084	0,082	0,083	0,082	0,083	0,084	0,084	0,083	0,082	0,083	0,083	0,083	0,099	0,082	0,082	0,083	0,082	0,083	0,083	0,084	0,084	0,082	0,082	0,082	0,082	0,082	0,083	0,084	0,083	0,083	0,084	0,083	0,083	0,083	0,082	0,082	0,083	0,082	0,083	0,084	0,084	0,084	0,083	0,083	0,083	0,083	0,084	0,083	0,082	0,082	0,084	0,083	0,084
00:17:28	37	0,083	0,084	0,083	0,083	0,083	0,083	0,083	0,089	0,082	0,089	0,083	0,085	0,082	0,083	0,083	0,084	0,083	0,083	0,083	0,085	0,084	0,084	0,082	0,084	0,082	0,082	0,083	0,084	0,082	0,084	0,085	0,083	0,082	0,083	0,084	0,083	0,083	0,084	0,082	0,083	0,083	0,083	0,083	0,084	0,082	0,083	0,082	0,083	0,084	0,084	0,083	0,082	0,083	0,083	0,083	0,101	0,082	0,082	0,083	0,082	0,083	0,083	0,084	0,084	0,082	0,082	0,082	0,082	0,082	0,083	0,084	0,083	0,083	0,084	0,083	0,082	0,083	0,082	0,082	0,083	0,082	0,083	0,084	0,084	0,084	0,083	0,083	0,083	0,083	0,084	0,083	0,082	0,082	0,084	0,083	0,084
00:27:28	37	0,083	0,083	0,083	0,083	0,083	0,082	0,083	0,089	0,082	0,09	0,082	0,085	0,082	0,083	0,083	0,084	0,083	0,083	0,083	0,086	0,084	0,083	0,082	0,084	0,082	0,082	0,083	0,084	0,082	0,084	0,084	0,083	0,082	0,083	0,084	0,083	0,083	0,083	0,082	0,083	0,083	0,083	0,083	0,084	0,082	0,083	0,082	0,083	0,083	0,084	0,083	0,082	0,083	0,083	0,083	0,101	0,082	0,082	0,083	0,081	0,082	0,083	0,084	0,083	0,082	0,082	0,082	0,082	0,082	0,083	0,084	0,083	0,083	0,084	0,083	0,082	0,083	0,082	0,082	0,083	0,082	0,083	0,083	0,084	0,084	0,083	0,083	0,083	0,083	0,084	0,083	0,082	0,082	0,084	0,083	0,084
00:37:28	37	0,083	0,083	0,083	0,083	0,083	0,082	0,083	0,089	0,082	0,09	0,082	0,084	0,082	0,083	0,083	0,085	0,083	0,083	0,083	0,086	0,084	0,083	0,082	0,084	0,082	0,082	0,083	0,084	0,082	0,084	0,085	0,083	0,082	0,083	0,084	0,083	0,083	0,084	0,082	0,083	0,083	0,083	0,083	0,084	0,082	0,083	0,081	0,083	0,084	0,084	0,083	0,082	0,083	0,083	0,083	0,1	0,082	0,082	0,083	0,081	0,082	0,083	0,084	0,083	0,082	0,082	0,082	0,082	0,082	0,083	0,084	0,083	0,083	0,084	0,083	0,082	0,083	0,082	0,082	0,083	0,082	0,083	0,084	0,084	0,084	0,083	0,083	0,083	0,083	0,084	0,083	0,082	0,083	0,084	0,083	0,084
00:47:28	37	0,083	0,083	0,083	0,083	0,083	0,082	0,083	0,089	0,081	0,09	0,082	0,084	0,082	0,083	0,083	0,084	0,083	0,082	0,083	0,086	0,084	0,084	0,082	0,084	0,082	0,082	0,083	0,084	0,082	0,084	0,085	0,083	0,082	0,083	0,084	0,083	0,083	0,084	0,082	0,083	0,083	0,083	0,083	0,084	0,082	0,083	0,081	0,083	0,084	0,084	0,083	0,082	0,083	0,083	0,083	0,1	0,082	0,082	0,083	0,082	0,082	0,083	0,084	0,083	0,082	0,082	0,082	0,082	0,082	0,083	0,084	0,083	0,083	0,084	0,083	0,082	0,083	0,082	0,082	0,083	0,082	0,083	0,084	0,084	0,084	0,083	0,083	0,083	0,083	0,084	0,083	0,082	0,083	0,084	0,083	0,084
00:57:28	37	0,083	0,084	0,083	0,083	0,083	0,082	0,083	0,088	0,082	0,089	0,082	0,084	0,082	0,083	0,083	0,085	0,083	0,082	0,083	0,086	0,084	0,084	0,082	0,084	0,083	0,082	0,083	0,084	0,082	0,084	0,084	0,083	0,082	0,083	0,084	0,083	0,083	0,084	0,082	0,083	0,083	0,083	0,083	0,084	0,082	0,083	0,081	0,083	0,084	0,084	0,083	0,082	0,083	0,083	0,083	0,099	0,082	0,082	0,083	0,081	0,083	0,083	0,084	0,084	0,082	0,082	0,082	0,082	0,082	0,083	0,084	0,083	0,083	0,084	0,083	0,082	0,083	0,082	0,082	0,083	0,082	0,083	0,083	0,084	0,084	0,083	0,084	0,084	0,083	0,084	0,083	0,082	0,083	0,084	0,083	0,084
01:07:28	37	0,083	0,083	0,083	0,083	0,083	0,082	0,083	0,088	0,082	0,09	0,082	0,085	0,083	0,083	0,083	0,085	0,083	0,082	0,083	0,086	0,084	0,084	0,082	0,084	0,083	0,082	0,083	0,084	0,082	0,084	0,085	0,083	0,082	0,083	0,084	0,083	0,083	0,084	0,082	0,083	0,083	0,084	0,083	0,084	0,082	0,083	0,081	0,083	0,084	0,084	0,083	0,082	0,083	0,083	0,083	0,098	0,082	0,082	0,084	0,082	0,083	0,083	0,084	0,084	0,082	0,082	0,082	0,082	0,082	0,083	0,084	0,083	0,083	0,084	0,083	0,082	0,083	0,082	0,083	0,083	0,082	0,083	0,084	0,084	0,084	0,083	0,084	0,084	0,083	0,084	0,084	0,083	0,083	0,084	0,085	0,084
01:17:28	37	0,083	0,083	0,083	0,083	0,083	0,082	0,083	0,087	0,082	0,089	0,082	0,085	0,083	0,083	0,083	0,085	0,083	0,082	0,083	0,086	0,084	0,084	0,082	0,084	0,083	0,082	0,083	0,084	0,082	0,084	0,085	0,083	0,082	0,083	0,085	0,083	0,083	0,084	0,082	0,083	0,083	0,083	0,083	0,084	0,082	0,083	0,082	0,083	0,084	0,084	0,083	0,082	0,083	0,083	0,083	0,097	0,082	0,082	0,084	0,081	0,083	0,083	0,084	0,084	0,082	0,082	0,082	0,082	0,082	0,083	0,084	0,083	0,092	0,084	0,083	0,082	0,083	0,082	0,082	0,083	0,082	0,083	0,084	0,084	0,084	0,083	0,084	0,084	0,083	0,084	0,083	0,082	0,083	0,084	0,084	0,084
01:27:28	37	0,083	0,083	0,083	0,083	0,083	0,082	0,083	0,086	0,082	0,09	0,082	0,085	0,083	0,083	0,083	0,085	0,083	0,083	0,083	0,085	0,084	0,084	0,082	0,084	0,083	0,082	0,083	0,084	0,082	0,084	0,085	0,083	0,082	0,083	0,085	0,084	0,083	0,084	0,082	0,083	0,083	0,084	0,083	0,084	0,082	0,083	0,082	0,083	0,084	0,084	0,083	0,082	0,083	0,083	0,083	0,097	0,082	0,082	0,084	0,082	0,083	0,083	0,084	0,084	0,082	0,082	0,082	0,082	0,082	0,084	0,084	0,083	0,083	0,084	0,083	0,083	0,083	0,082	0,083	0,083	0,083	0,083	0,084	0,084	0,084	0,083	0,084	0,084	0,083	0,084	0,083	0,082	0,083	0,084	0,083	0,085
01:37:28	37	0,083	0,083	0,083	0,083	0,083	0,083	0,083	0,085	0,082	0,09	0,083	0,084	0,083	0,083	0,083	0,085	0,083	0,083	0,084	0,085	0,084	0,084	0,083	0,084	0,083	0,083	0,084	0,085	0,083	0,084	0,085	0,083	0,082	0,084	0,085	0,084	0,084	0,084	0,083	0,084	0,084	0,084	0,084	0,084	0,082	0,084	0,082	0,083	0,084	0,085	0,084	0,083	0,084	0,083	0,083	0,097	0,082	0,082	0,084	0,082	0,083	0,083	0,084	0,084	0,083	0,083	0,082	0,082	0,083	0,084	0,084	0,083	0,083	0,084	0,083	0,083	0,083	0,083	0,083	0,083	0,083	0,083	0,084	0,084	0,084	0,084	0,084	0,084	0,085	0,085	0,083	0,083	0,083	0,084	0,084	0,085
01:47:28	37	0,084	0,084	0,083	0,083	0,084	0,083	0,083	0,084	0,082	0,09	0,082	0,084	0,083	0,084	0,083	0,085	0,084	0,083	0,084	0,085	0,084	0,084	0,083	0,085	0,083	0,083	0,084	0,085	0,083	0,085	0,085	0,083	0,083	0,084	0,085	0,084	0,084	0,084	0,083	0,084	0,084	0,084	0,084	0,084	0,082	0,084	0,082	0,084	0,084	0,085	0,084	0,083	0,084	0,083	0,083	0,096	0,082	0,082	0,084	0,082	0,083	0,084	0,084	0,084	0,083	0,083	0,083	0,083	0,083	0,084	0,084	0,083	0,086	0,084	0,083	0,083	0,084	0,083	0,083	0,083	0,083	0,083	0,084	0,084	0,084	0,084	0,084	0,084	0,084	0,085	0,083	0,083	0,083	0,084	0,084	0,085
01:57:28	37	0,084	0,083	0,083	0,083	0,083	0,082	0,083	0,082	0,082	0,09	0,082	0,084	0,083	0,084	0,083	0,085	0,084	0,083	0,084	0,085	0,084	0,085	0,083	0,085	0,083	0,083	0,084	0,085	0,083	0,085	0,085	0,084	0,083	0,084	0,085	0,084	0,084	0,085	0,083	0,084	0,084	0,084	0,084	0,084	0,082	0,084	0,082	0,084	0,084	0,085	0,084	0,083	0,084	0,084	0,083	0,095	0,082	0,083	0,084	0,082	0,084	0,084	0,085	0,084	0,083	0,083	0,083	0,083	0,083	0,084	0,085	0,083	0,084	0,085	0,084	0,083	0,084	0,083	0,083	0,092	0,083	0,084	0,084	0,085	0,084	0,084	0,084	0,084	0,084	0,085	0,084	0,083	0,083	0,084	0,084	0,085
02:07:28	37	0,084	0,083	0,083	0,083	0,083	0,083	0,083	0,083	0,082	0,09	0,082	0,084	0,084	0,084	0,084	0,086	0,084	0,084	0,084	0,085	0,085	0,085	0,083	0,085	0,084	0,084	0,084	0,085	0,084	0,085	0,085	0,084	0,083	0,084	0,085	0,084	0,085	0,085	0,084	0,084	0,084	0,084	0,084	0,085	0,083	0,084	0,083	0,084	0,085	0,085	0,085	0,083	0,084	0,084	0,084	0,095	0,083	0,083	0,084	0,083	0,084	0,084	0,085	0,085	0,083	0,083	0,083	0,083	0,083	0,084	0,085	0,084	0,085	0,085	0,084	0,084	0,084	0,083	0,084	0,084	0,083	0,084	0,085	0,085	0,085	0,084	0,084	0,084	0,084	0,085	0,084	0,083	0,083	0,084	0,084	0,085
02:17:28	37	0,084	0,083	0,083	0,083	0,083	0,082	0,083	0,083	0,082	0,09	0,083	0,084	0,085	0,084	0,084	0,086	0,084	0,084	0,084	0,085	0,085	0,085	0,084	0,086	0,084	0,084	0,084	0,085	0,084	0,085	0,086	0,084	0,084	0,084	0,086	0,085	0,085	0,086	0,084	0,085	0,085	0,085	0,085	0,085	0,083	0,085	0,083	0,084	0,085	0,086	0,086	0,084	0,085	0,084	0,084	0,093	0,083	0,083	0,085	0,083	0,084	0,084	0,085	0,085	0,084	0,084	0,083	0,084	0,083	0,085	0,085	0,084	0,085	0,085	0,084	0,084	0,084	0,084	0,084	0,084	0,084	0,084	0,085	0,085	0,085	0,084	0,085	0,085	0,085	0,085	0,084	0,084	0,084	0,085	0,084	0,085
02:27:28	37	0,085	0,083	0,083	0,083	0,083	0,082	0,083	0,083	0,082	0,09	0,082	0,084	0,086	0,085	0,084	0,086	0,085	0,084	0,085	0,085	0,085	0,086	0,084	0,086	0,084	0,084	0,085	0,086	0,084	0,086	0,086	0,085	0,084	0,085	0,086	0,085	0,086	0,086	0,084	0,085	0,085	0,085	0,085	0,086	0,084	0,085	0,083	0,085	0,086	0,086	0,087	0,084	0,086	0,085	0,084	0,092	0,084	0,084	0,086	0,084	0,085	0,085	0,086	0,086	0,084	0,084	0,084	0,084	0,084	0,085	0,086	0,085	0,086	0,086	0,085	0,084	0,085	0,084	0,084	0,085	0,084	0,085	0,085	0,086	0,085	0,085	0,085	0,085	0,085	0,086	0,085	0,084	0,084	0,085	0,084	0,086
02:37:28	37	0,085	0,083	0,083	0,083	0,083	0,083	0,083	0,083	0,082	0,089	0,083	0,084	0,086	0,085	0,085	0,086	0,085	0,085	0,085	0,085	0,086	0,086	0,085	0,086	0,085	0,085	0,085	0,086	0,085	0,086	0,086	0,085	0,085	0,086	0,087	0,086	0,087	0,087	0,085	0,085	0,086	0,086	0,086	0,086	0,084	0,086	0,084	0,086	0,087	0,087	0,088	0,085	0,086	0,086	0,085	0,091	0,084	0,084	0,086	0,084	0,085	0,086	0,086	0,086	0,084	0,084	0,084	0,085	0,085	0,086	0,086	0,085	0,087	0,086	0,085	0,085	0,085	0,085	0,085	0,086	0,085	0,085	0,086	0,086	0,085	0,085	0,086	0,086	0,087	0,086	0,085	0,085	0,084	0,085	0,085	0,086
02:47:28	37	0,086	0,083	0,083	0,083	0,083	0,082	0,083	0,083	0,082	0,09	0,083	0,084	0,088	0,086	0,085	0,087	0,086	0,085	0,086	0,086	0,087	0,087	0,085	0,087	0,085	0,085	0,086	0,087	0,087	0,087	0,087	0,086	0,086	0,086	0,087	0,086	0,088	0,088	0,085	0,086	0,086	0,087	0,086	0,086	0,085	0,087	0,085	0,086	0,088	0,089	0,088	0,086	0,087	0,087	0,086	0,09	0,085	0,085	0,087	0,085	0,086	0,087	0,087	0,087	0,085	0,085	0,085	0,086	0,085	0,086	0,087	0,086	0,087	0,087	0,086	0,085	0,086	0,085	0,086	0,087	0,085	0,086	0,086	0,087	0,086	0,086	0,086	0,086	0,088	0,087	0,086	0,086	0,085	0,086	0,085	0,086
02:57:28	37	0,087	0,083	0,083	0,083	0,083	0,083	0,083	0,082	0,082	0,09	0,083	0,085	0,09	0,086	0,086	0,088	0,086	0,086	0,086	0,087	0,088	0,088	0,086	0,088	0,086	0,086	0,087	0,088	0,088	0,088	0,088	0,087	0,087	0,087	0,088	0,088	0,09	0,089	0,086	0,087	0,087	0,088	0,087	0,087	0,086	0,088	0,086	0,087	0,088	0,09	0,09	0,087	0,088	0,087	0,086	0,088	0,086	0,086	0,087	0,086	0,087	0,088	0,088	0,088	0,086	0,086	0,086	0,087	0,086	0,087	0,088	0,087	0,088	0,088	0,087	0,086	0,087	0,086	0,087	0,088	0,086	0,086	0,087	0,088	0,086	0,086	0,088	0,087	0,088	0,088	0,087	0,087	0,085	0,086	0,086	0,087
03:07:28	37	0,088	0,083	0,083	0,083	0,083	0,083	0,083	0,083	0,082	0,089	0,083	0,085	0,091	0,088	0,088	0,089	0,087	0,087	0,089	0,088	0,089	0,09	0,087	0,089	0,087	0,087	0,088	0,089	0,088	0,088	0,089	0,088	0,088	0,088	0,089	0,089	0,091	0,09	0,087	0,088	0,088	0,089	0,088	0,088	0,088	0,089	0,087	0,088	0,09	0,092	0,091	0,088	0,089	0,088	0,088	0,088	0,087	0,087	0,088	0,087	0,088	0,089	0,089	0,089	0,087	0,087	0,087	0,088	0,087	0,088	0,089	0,088	0,09	0,089	0,088	0,087	0,088	0,087	0,088	0,089	0,087	0,087	0,088	0,089	0,087	0,087	0,089	0,088	0,089	0,089	0,088	0,088	0,086	0,087	0,087	0,088
03:17:28	37,1	0,089	0,083	0,083	0,083	0,083	0,082	0,083	0,083	0,082	0,09	0,083	0,085	0,093	0,089	0,089	0,091	0,089	0,089	0,09	0,088	0,09	0,091	0,089	0,09	0,088	0,089	0,089	0,09	0,09	0,09	0,091	0,088	0,089	0,089	0,091	0,09	0,093	0,092	0,089	0,09	0,09	0,09	0,089	0,089	0,089	0,09	0,088	0,09	0,091	0,094	0,093	0,089	0,09	0,089	0,089	0,089	0,088	0,088	0,09	0,088	0,09	0,09	0,091	0,09	0,088	0,088	0,088	0,089	0,088	0,089	0,09	0,089	0,091	0,09	0,089	0,089	0,089	0,088	0,089	0,09	0,088	0,089	0,09	0,09	0,088	0,088	0,09	0,089	0,09	0,09	0,089	0,089	0,086	0,088	0,087	0,088
03:27:28	37,1	0,093	0,083	0,083	0,083	0,083	0,082	0,083	0,083	0,082	0,089	0,083	0,085	0,095	0,09	0,09	0,092	0,09	0,09	0,091	0,09	0,092	0,092	0,09	0,092	0,09	0,09	0,091	0,091	0,09	0,091	0,093	0,09	0,091	0,091	0,092	0,092	0,095	0,094	0,09	0,091	0,091	0,091	0,09	0,091	0,09	0,091	0,09	0,091	0,093	0,096	0,095	0,091	0,091	0,091	0,09	0,09	0,09	0,09	0,091	0,09	0,092	0,092	0,092	0,092	0,09	0,09	0,09	0,091	0,09	0,091	0,091	0,091	0,093	0,091	0,091	0,09	0,09	0,09	0,09	0,092	0,089	0,09	0,091	0,091	0,089	0,089	0,093	0,091	0,091	0,092	0,091	0,09	0,087	0,089	0,088	0,089
03:37:28	37,1	0,093	0,083	0,083	0,083	0,083	0,082	0,083	0,083	0,082	0,089	0,083	0,085	0,097	0,092	0,091	0,093	0,091	0,091	0,092	0,091	0,093	0,094	0,092	0,093	0,091	0,092	0,092	0,093	0,093	0,092	0,094	0,091	0,092	0,093	0,093	0,093	0,096	0,096	0,092	0,092	0,092	0,093	0,091	0,092	0,092	0,093	0,091	0,093	0,095	0,098	0,097	0,093	0,093	0,092	0,092	0,092	0,091	0,091	0,092	0,091	0,093	0,094	0,094	0,093	0,091	0,091	0,091	0,092	0,091	0,092	0,093	0,092	0,093	0,093	0,093	0,092	0,092	0,091	0,092	0,093	0,09	0,091	0,092	0,093	0,09	0,09	0,095	0,092	0,092	0,093	0,092	0,092	0,088	0,09	0,089	0,091
03:47:28	37,1	0,095	0,083	0,083	0,083	0,083	0,082	0,083	0,083	0,082	0,09	0,083	0,115	0,099	0,094	0,093	0,094	0,092	0,092	0,094	0,092	0,095	0,096	0,094	0,095	0,093	0,093	0,093	0,094	0,094	0,093	0,095	0,092	0,094	0,094	0,095	0,095	0,098	0,098	0,094	0,094	0,094	0,094	0,092	0,093	0,093	0,095	0,093	0,095	0,096	0,1	0,1	0,095	0,095	0,094	0,093	0,094	0,092	0,093	0,094	0,092	0,094	0,095	0,096	0,095	0,093	0,093	0,093	0,094	0,091	0,093	0,094	0,093	0,095	0,094	0,094	0,093	0,093	0,093	0,094	0,095	0,092	0,092	0,093	0,094	0,092	0,092	0,097	0,094	0,094	0,095	0,094	0,094	0,089	0,091	0,091	0,092
03:57:28	37,1	0,097	0,083	0,083	0,083	0,083	0,082	0,083	0,083	0,082	0,09	0,083	0,085	0,101	0,095	0,094	0,096	0,093	0,093	0,095	0,093	0,097	0,097	0,095	0,097	0,095	0,095	0,095	0,095	0,095	0,094	0,096	0,093	0,096	0,096	0,097	0,097	0,1	0,101	0,096	0,096	0,095	0,095	0,094	0,094	0,095	0,096	0,095	0,096	0,098	0,103	0,102	0,097	0,097	0,096	0,095	0,095	0,094	0,094	0,096	0,094	0,096	0,097	0,098	0,097	0,095	0,094	0,095	0,096	0,093	0,094	0,095	0,094	0,098	0,096	0,096	0,095	0,095	0,094	0,096	0,098	0,093	0,093	0,094	0,095	0,093	0,093	0,098	0,095	0,096	0,097	0,096	0,097	0,091	0,093	0,092	0,093
04:07:28	37	0,1	0,083	0,083	0,083	0,083	0,082	0,083	0,083	0,082	0,09	0,083	0,088	0,104	0,097	0,096	0,097	0,094	0,094	0,096	0,094	0,099	0,099	0,097	0,099	0,097	0,097	0,096	0,097	0,096	0,096	0,097	0,094	0,098	0,098	0,1	0,099	0,103	0,103	0,098	0,098	0,097	0,097	0,095	0,094	0,097	0,098	0,097	0,098	0,101	0,106	0,105	0,1	0,099	0,098	0,098	0,097	0,097	0,096	0,098	0,096	0,098	0,099	0,1	0,099	0,097	0,097	0,097	0,099	0,095	0,096	0,096	0,096	0,097	0,098	0,099	0,097	0,097	0,096	0,098	0,1	0,095	0,095	0,096	0,096	0,094	0,094	0,1	0,098	0,099	0,099	0,099	0,099	0,092	0,094	0,093	0,094
04:17:28	37	0,102	0,083	0,083	0,083	0,083	0,082	0,083	0,083	0,082	0,09	0,083	0,086	0,107	0,1	0,098	0,099	0,096	0,096	0,097	0,095	0,102	0,101	0,099	0,101	0,099	0,099	0,098	0,099	0,098	0,097	0,098	0,095	0,101	0,1	0,103	0,101	0,106	0,107	0,1	0,101	0,099	0,099	0,096	0,095	0,1	0,101	0,1	0,101	0,103	0,109	0,109	0,103	0,102	0,101	0,1	0,1	0,099	0,098	0,1	0,098	0,1	0,102	0,103	0,102	0,099	0,099	0,1	0,102	0,097	0,098	0,099	0,098	0,099	0,1	0,101	0,099	0,1	0,099	0,1	0,103	0,097	0,097	0,097	0,098	0,095	0,096	0,102	0,1	0,101	0,101	0,102	0,102	0,092	0,095	0,094	0,096
04:27:28	37	0,105	0,083	0,083	0,083	0,083	0,082	0,083	0,083	0,082	0,089	0,083	0,086	0,11	0,102	0,1	0,101	0,098	0,097	0,098	0,096	0,105	0,104	0,102	0,103	0,102	0,102	0,101	0,101	0,1	0,099	0,099	0,096	0,104	0,102	0,105	0,104	0,109	0,111	0,103	0,104	0,102	0,102	0,098	0,096	0,103	0,103	0,103	0,103	0,106	0,113	0,113	0,106	0,105	0,104	0,103	0,102	0,102	0,101	0,102	0,101	0,102	0,105	0,107	0,105	0,102	0,102	0,103	0,105	0,099	0,1	0,101	0,1	0,101	0,102	0,105	0,103	0,103	0,102	0,103	0,107	0,099	0,099	0,099	0,1	0,097	0,098	0,105	0,103	0,104	0,104	0,105	0,106	0,094	0,096	0,096	0,097
04:37:28	37	0,108	0,083	0,083	0,083	0,083	0,082	0,083	0,083	0,082	0,09	0,083	0,085	0,114	0,105	0,102	0,103	0,099	0,099	0,099	0,097	0,108	0,107	0,104	0,106	0,105	0,104	0,103	0,103	0,102	0,101	0,101	0,096	0,107	0,105	0,108	0,107	0,112	0,115	0,107	0,107	0,105	0,104	0,099	0,097	0,107	0,106	0,106	0,106	0,109	0,118	0,118	0,111	0,109	0,108	0,107	0,105	0,105	0,103	0,105	0,103	0,104	0,109	0,111	0,109	0,106	0,106	0,107	0,11	0,102	0,102	0,103	0,102	0,103	0,106	0,109	0,106	0,106	0,105	0,108	0,112	0,102	0,101	0,101	0,102	0,099	0,1	0,109	0,106	0,107	0,108	0,109	0,111	0,095	0,098	0,097	0,099
04:47:28	37	0,111	0,083	0,083	0,083	0,083	0,082	0,083	0,082	0,082	0,089	0,083	0,085	0,117	0,107	0,104	0,105	0,101	0,101	0,101	0,098	0,113	0,109	0,107	0,109	0,108	0,107	0,105	0,105	0,104	0,103	0,102	0,097	0,112	0,108	0,111	0,11	0,115	0,12	0,112	0,111	0,108	0,107	0,1	0,098	0,111	0,109	0,108	0,109	0,112	0,122	0,124	0,116	0,113	0,112	0,111	0,108	0,109	0,106	0,107	0,106	0,107	0,113	0,116	0,114	0,11	0,11	0,111	0,114	0,105	0,104	0,105	0,105	0,107	0,109	0,113	0,111	0,111	0,109	0,112	0,117	0,105	0,103	0,103	0,105	0,101	0,102	0,113	0,11	0,112	0,112	0,114	0,115	0,096	0,1	0,099	0,101
04:57:28	37	0,114	0,083	0,083	0,083	0,083	0,082	0,083	0,082	0,082	0,089	0,083	0,086	0,121	0,111	0,107	0,108	0,103	0,103	0,102	0,098	0,117	0,112	0,11	0,112	0,111	0,11	0,108	0,108	0,106	0,105	0,103	0,098	0,118	0,111	0,115	0,113	0,119	0,125	0,118	0,116	0,113	0,111	0,102	0,099	0,117	0,112	0,112	0,112	0,116	0,127	0,133	0,123	0,119	0,118	0,116	0,112	0,114	0,109	0,11	0,109	0,11	0,117	0,123	0,12	0,116	0,115	0,117	0,12	0,11	0,107	0,107	0,107	0,109	0,113	0,119	0,116	0,116	0,114	0,117	0,123	0,109	0,106	0,106	0,107	0,103	0,106	0,118	0,115	0,117	0,117	0,119	0,121	0,098	0,102	0,102	0,103
05:07:28	37	0,118	0,083	0,083	0,083	0,083	0,082	0,083	0,082	0,082	0,089	0,083	0,095	0,125	0,114	0,11	0,111	0,106	0,105	0,103	0,099	0,123	0,116	0,114	0,116	0,115	0,114	0,111	0,111	0,109	0,107	0,105	0,099	0,123	0,115	0,119	0,116	0,122	0,13	0,124	0,122	0,117	0,115	0,103	0,1	0,123	0,115	0,115	0,116	0,12	0,131	0,142	0,131	0,126	0,124	0,123	0,116	0,12	0,112	0,113	0,112	0,112	0,121	0,131	0,126	0,122	0,121	0,122	0,127	0,115	0,11	0,11	0,11	0,113	0,117	0,126	0,123	0,122	0,121	0,124	0,13	0,114	0,109	0,109	0,11	0,106	0,109	0,123	0,12	0,123	0,123	0,126	0,129	0,1	0,105	0,104	0,106
05:17:28	37,1	0,121	0,083	0,083	0,083	0,083	0,082	0,083	0,082	0,082	0,089	0,083	0,16	0,128	0,117	0,113	0,113	0,109	0,108	0,104	0,1	0,128	0,119	0,117	0,119	0,118	0,117	0,114	0,113	0,111	0,11	0,106	0,1	0,127	0,118	0,122	0,12	0,125	0,135	0,129	0,127	0,122	0,119	0,105	0,101	0,127	0,118	0,117	0,119	0,122	0,135	0,153	0,14	0,134	0,132	0,13	0,12	0,124	0,115	0,116	0,115	0,115	0,125	0,14	0,134	0,129	0,128	0,131	0,135	0,119	0,112	0,113	0,112	0,114	0,121	0,134	0,13	0,13	0,128	0,132	0,139	0,12	0,111	0,112	0,113	0,109	0,113	0,129	0,127	0,13	0,131	0,134	0,137	0,102	0,108	0,107	0,109
05:27:28	37,1	0,124	0,083	0,083	0,083	0,083	0,082	0,083	0,082	0,081	0,089	0,082	0,088	0,131	0,119	0,115	0,115	0,111	0,109	0,105	0,101	0,132	0,122	0,12	0,121	0,121	0,119	0,116	0,115	0,112	0,111	0,107	0,1	0,133	0,121	0,124	0,123	0,128	0,14	0,134	0,132	0,126	0,122	0,106	0,102	0,133	0,121	0,12	0,122	0,124	0,139	0,158	0,149	0,143	0,14	0,138	0,124	0,129	0,117	0,118	0,117	0,117	0,128	0,149	0,142	0,138	0,137	0,139	0,144	0,123	0,114	0,115	0,114	0,116	0,125	0,142	0,139	0,138	0,136	0,14	0,148	0,124	0,114	0,114	0,115	0,112	0,117	0,136	0,134	0,138	0,139	0,142	0,146	0,105	0,111	0,11	0,113
05:37:28	37,1	0,127	0,083	0,083	0,083	0,083	0,082	0,083	0,082	0,082	0,089	0,083	0,099	0,134	0,122	0,117	0,117	0,112	0,111	0,106	0,102	0,14	0,125	0,123	0,125	0,125	0,122	0,119	0,117	0,114	0,113	0,108	0,101	0,141	0,124	0,127	0,126	0,131	0,145	0,142	0,139	0,132	0,127	0,107	0,102	0,141	0,124	0,124	0,125	0,126	0,142	0,166	0,161	0,153	0,149	0,147	0,128	0,137	0,121	0,121	0,12	0,119	0,132	0,158	0,153	0,148	0,146	0,149	0,155	0,129	0,117	0,117	0,117	0,134	0,129	0,15	0,149	0,148	0,146	0,151	0,158	0,129	0,116	0,116	0,117	0,115	0,121	0,143	0,143	0,148	0,149	0,153	0,157	0,109	0,114	0,114	0,121
05:47:28	37,1	0,131	0,083	0,083	0,083	0,083	0,083	0,083	0,082	0,082	0,089	0,083	0,089	0,137	0,126	0,12	0,12	0,114	0,113	0,107	0,102	0,148	0,129	0,127	0,129	0,128	0,126	0,122	0,12	0,116	0,115	0,109	0,102	0,152	0,128	0,13	0,13	0,134	0,149	0,152	0,147	0,139	0,131	0,107	0,103	0,151	0,128	0,127	0,129	0,13	0,147	0,173	0,175	0,165	0,16	0,154	0,131	0,146	0,124	0,125	0,123	0,122	0,136	0,164	0,166	0,159	0,158	0,161	0,168	0,136	0,12	0,12	0,12	0,135	0,133	0,159	0,162	0,16	0,157	0,163	0,171	0,136	0,119	0,119	0,12	0,117	0,125	0,15	0,153	0,159	0,16	0,165	0,17	0,112	0,116	0,116	0,124
05:57:28	37,1	0,134	0,083	0,083	0,083	0,083	0,082	0,083	0,082	0,082	0,089	0,082	0,089	0,14	0,129	0,123	0,122	0,116	0,115	0,107	0,103	0,159	0,132	0,131	0,132	0,132	0,129	0,126	0,123	0,119	0,117	0,109	0,103	0,164	0,132	0,134	0,133	0,137	0,154	0,162	0,158	0,148	0,136	0,109	0,104	0,164	0,132	0,131	0,132	0,133	0,152	0,182	0,193	0,178	0,172	0,164	0,136	0,157	0,128	0,128	0,127	0,125	0,141	0,172	0,181	0,173	0,172	0,175	0,182	0,146	0,124	0,124	0,123	0,137	0,137	0,167	0,176	0,173	0,17	0,177	0,187	0,145	0,122	0,122	0,123	0,119	0,128	0,158	0,163	0,173	0,172	0,179	0,185	0,115	0,118	0,118	0,126
06:07:28	37	0,138	0,083	0,083	0,083	0,083	0,082	0,083	0,082	0,082	0,089	0,083	0,087	0,144	0,132	0,127	0,126	0,119	0,118	0,108	0,104	0,173	0,136	0,135	0,137	0,136	0,133	0,13	0,127	0,122	0,12	0,109	0,104	0,177	0,136	0,138	0,137	0,141	0,159	0,173	0,17	0,156	0,142	0,108	0,105	0,18	0,136	0,135	0,136	0,137	0,157	0,194	0,211	0,193	0,185	0,178	0,14	0,172	0,132	0,133	0,13	0,128	0,145	0,182	0,198	0,19	0,188	0,191	0,201	0,157	0,127	0,127	0,126	0,131	0,142	0,176	0,192	0,189	0,187	0,194	0,204	0,155	0,125	0,126	0,126	0,12	0,131	0,166	0,176	0,188	0,188	0,195	0,202	0,118	0,119	0,119	0,127
06:17:28	37	0,143	0,083	0,083	0,083	0,083	0,082	0,083	0,082	0,082	0,089	0,082	0,086	0,148	0,136	0,13	0,129	0,122	0,121	0,108	0,104	0,188	0,14	0,139	0,141	0,141	0,138	0,134	0,131	0,125	0,124	0,109	0,104	0,193	0,141	0,143	0,141	0,146	0,166	0,182	0,185	0,167	0,15	0,109	0,106	0,195	0,141	0,14	0,14	0,141	0,162	0,206	0,221	0,204	0,195	0,193	0,146	0,188	0,137	0,137	0,135	0,132	0,15	0,192	0,212	0,209	0,207	0,207	0,216	0,17	0,131	0,131	0,13	0,129	0,146	0,187	0,208	0,207	0,205	0,213	0,226	0,168	0,129	0,129	0,129	0,121	0,134	0,171	0,19	0,205	0,205	0,214	0,222	0,121	0,12	0,12	0,128
06:27:28	37	0,149	0,083	0,083	0,083	0,083	0,082	0,083	0,082	0,082	0,089	0,082	0,091	0,154	0,141	0,134	0,133	0,126	0,125	0,108	0,105	0,205	0,145	0,144	0,147	0,146	0,143	0,139	0,135	0,129	0,127	0,109	0,105	0,212	0,146	0,148	0,147	0,152	0,171	0,192	0,204	0,178	0,158	0,11	0,106	0,213	0,146	0,146	0,146	0,145	0,168	0,218	0,238	0,221	0,212	0,216	0,151	0,206	0,142	0,143	0,14	0,136	0,156	0,204	0,223	0,229	0,224	0,225	0,237	0,187	0,136	0,136	0,134	0,132	0,15	0,197	0,218	0,23	0,225	0,229	0,243	0,185	0,133	0,134	0,134	0,121	0,137	0,178	0,204	0,226	0,225	0,236	0,249	0,124	0,12	0,12	0,128
06:37:28	37	0,156	0,083	0,083	0,083	0,083	0,082	0,083	0,083	0,082	0,089	0,083	0,089	0,16	0,147	0,139	0,138	0,129	0,128	0,108	0,106	0,225	0,151	0,15	0,152	0,153	0,15	0,145	0,141	0,133	0,131	0,11	0,106	0,233	0,153	0,155	0,154	0,158	0,178	0,204	0,226	0,193	0,168	0,111	0,107	0,234	0,153	0,152	0,153	0,152	0,175	0,232	0,256	0,249	0,235	0,239	0,156	0,226	0,149	0,149	0,146	0,141	0,162	0,215	0,239	0,25	0,244	0,248	0,26	0,204	0,141	0,141	0,14	0,137	0,156	0,207	0,233	0,246	0,242	0,251	0,268	0,202	0,138	0,139	0,138	0,121	0,138	0,186	0,217	0,25	0,246	0,253	0,269	0,127	0,121	0,12	0,128
06:47:28	37	0,163	0,083	0,083	0,083	0,083	0,082	0,083	0,083	0,082	0,089	0,082	0,088	0,167	0,155	0,144	0,142	0,134	0,133	0,109	0,106	0,25	0,158	0,157	0,159	0,16	0,158	0,152	0,146	0,138	0,135	0,111	0,106	0,259	0,16	0,162	0,161	0,166	0,184	0,218	0,245	0,211	0,181	0,112	0,108	0,261	0,16	0,159	0,159	0,158	0,183	0,245	0,272	0,276	0,264	0,264	0,161	0,252	0,155	0,156	0,153	0,147	0,168	0,229	0,256	0,274	0,27	0,276	0,287	0,226	0,147	0,147	0,146	0,142	0,161	0,221	0,248	0,27	0,267	0,278	0,294	0,221	0,144	0,144	0,144	0,121	0,139	0,192	0,229	0,265	0,265	0,282	0,294	0,132	0,121	0,121	0,123
06:57:28	37,1	0,169	0,083	0,083	0,083	0,083	0,082	0,083	0,083	0,082	0,089	0,082	0,09	0,171	0,161	0,15	0,148	0,138	0,137	0,11	0,106	0,281	0,166	0,165	0,166	0,166	0,166	0,16	0,153	0,143	0,14	0,112	0,107	0,29	0,168	0,17	0,169	0,171	0,187	0,226	0,264	0,233	0,195	0,113	0,108	0,293	0,168	0,167	0,167	0,165	0,187	0,25	0,284	0,311	0,297	0,292	0,167	0,282	0,162	0,163	0,16	0,153	0,176	0,239	0,271	0,305	0,301	0,306	0,314	0,252	0,154	0,153	0,152	0,147	0,168	0,23	0,264	0,3	0,297	0,31	0,32	0,246	0,149	0,15	0,149	0,12	0,14	0,197	0,238	0,29	0,292	0,31	0,32	0,134	0,121	0,121	0,122
07:07:28	37	0,171	0,083	0,083	0,083	0,083	0,082	0,083	0,082	0,082	0,089	0,082	0,094	0,172	0,167	0,158	0,155	0,143	0,141	0,111	0,107	0,312	0,172	0,172	0,173	0,169	0,172	0,168	0,161	0,149	0,145	0,113	0,107	0,323	0,173	0,174	0,174	0,172	0,188	0,232	0,278	0,257	0,211	0,114	0,109	0,32	0,173	0,172	0,173	0,17	0,189	0,253	0,295	0,349	0,345	0,322	0,173	0,312	0,169	0,169	0,167	0,159	0,181	0,244	0,282	0,335	0,333	0,335	0,344	0,281	0,161	0,16	0,159	0,153	0,175	0,238	0,276	0,331	0,329	0,34	0,35	0,274	0,156	0,156	0,155	0,12	0,139	0,2	0,246	0,319	0,321	0,336	0,348	0,137	0,12	0,12	0,121
07:17:28	37,1	0,173	0,083	0,083	0,083	0,083	0,082	0,083	0,082	0,082	0,089	0,082	0,088	0,173	0,171	0,163	0,162	0,147	0,146	0,111	0,107	0,34	0,175	0,175	0,176	0,17	0,175	0,174	0,168	0,155	0,149	0,114	0,107	0,343	0,175	0,176	0,176	0,173	0,19	0,234	0,288	0,277	0,229	0,116	0,109	0,346	0,175	0,174	0,176	0,172	0,191	0,255	0,3	0,385	0,376	0,352	0,182	0,341	0,173	0,173	0,172	0,163	0,183	0,245	0,291	0,37	0,367	0,368	0,37	0,309	0,167	0,166	0,166	0,159	0,18	0,243	0,286	0,364	0,362	0,373	0,376	0,302	0,163	0,163	0,162	0,12	0,139	0,2	0,251	0,347	0,35	0,366	0,372	0,14	0,12	0,12	0,121
07:27:28	37,1	0,174	0,083	0,083	0,083	0,083	0,082	0,083	0,083	0,082	0,089	0,082	0,088	0,174	0,173	0,167	0,167	0,153	0,15	0,112	0,108	0,362	0,177	0,177	0,178	0,172	0,179	0,178	0,173	0,161	0,154	0,115	0,108	0,364	0,177	0,178	0,177	0,175	0,191	0,237	0,298	0,291	0,246	0,117	0,11	0,369	0,177	0,176	0,178	0,174	0,193	0,257	0,302	0,418	0,407	0,379	0,187	0,365	0,175	0,176	0,174	0,167	0,186	0,247	0,295	0,404	0,4	0,395	0,395	0,338	0,171	0,171	0,17	0,164	0,183	0,246	0,294	0,4	0,399	0,398	0,402	0,33	0,169	0,169	0,169	0,119	0,139	0,202	0,255	0,378	0,382	0,393	0,398	0,142	0,119	0,119	0,121
07:37:28	37	0,176	0,083	0,083	0,083	0,083	0,082	0,083	0,082	0,082	0,089	0,082	0,114	0,175	0,174	0,169	0,17	0,158	0,155	0,113	0,108	0,382	0,179	0,178	0,179	0,173	0,182	0,182	0,177	0,168	0,159	0,116	0,109	0,384	0,179	0,179	0,179	0,176	0,193	0,239	0,301	0,303	0,259	0,119	0,11	0,389	0,179	0,178	0,179	0,176	0,195	0,258	0,303	0,448	0,438	0,402	0,195	0,385	0,178	0,178	0,176	0,169	0,188	0,248	0,296	0,436	0,432	0,423	0,42	0,359	0,173	0,173	0,172	0,167	0,186	0,247	0,296	0,434	0,431	0,428	0,428	0,355	0,172	0,173	0,172	0,118	0,139	0,206	0,259	0,41	0,413	0,42	0,423	0,144	0,119	0,119	0,121
07:47:28	37,1	0,177	0,083	0,083	0,083	0,083	0,082	0,083	0,082	0,082	0,089	0,082	0,115	0,177	0,176	0,171	0,171	0,164	0,16	0,115	0,109	0,399	0,18	0,18	0,181	0,175	0,184	0,186	0,18	0,172	0,164	0,117	0,109	0,403	0,181	0,181	0,18	0,177	0,194	0,241	0,303	0,316	0,268	0,121	0,111	0,408	0,181	0,179	0,181	0,177	0,197	0,26	0,304	0,473	0,468	0,421	0,205	0,404	0,179	0,18	0,178	0,171	0,19	0,25	0,297	0,464	0,461	0,449	0,447	0,379	0,176	0,175	0,175	0,172	0,188	0,248	0,298	0,46	0,462	0,457	0,455	0,375	0,175	0,175	0,175	0,117	0,138	0,208	0,261	0,442	0,444	0,448	0,45	0,146	0,118	0,119	0,12
07:57:28	37	0,178	0,083	0,083	0,083	0,083	0,082	0,083	0,082	0,082	0,089	0,082	0,121	0,178	0,178	0,172	0,173	0,17	0,165	0,116	0,11	0,417	0,182	0,181	0,182	0,176	0,186	0,189	0,182	0,175	0,169	0,119	0,11	0,421	0,182	0,182	0,182	0,178	0,195	0,243	0,304	0,329	0,278	0,123	0,112	0,426	0,183	0,181	0,182	0,179	0,198	0,262	0,305	0,491	0,497	0,445	0,213	0,423	0,181	0,182	0,179	0,172	0,191	0,251	0,298	0,484	0,491	0,478	0,468	0,396	0,177	0,177	0,177	0,176	0,19	0,25	0,297	0,477	0,486	0,476	0,474	0,393	0,177	0,177	0,177	0,117	0,138	0,212	0,263	0,458	0,473	0,47	0,466	0,147	0,118	0,118	0,12
08:07:28	37	0,179	0,083	0,083	0,083	0,083	0,082	0,083	0,082	0,082	0,089	0,082	0,103	0,179	0,179	0,173	0,175	0,172	0,17	0,118	0,11	0,437	0,183	0,183	0,184	0,177	0,187	0,191	0,185	0,177	0,175	0,12	0,111	0,44	0,183	0,183	0,183	0,179	0,196	0,245	0,304	0,342	0,288	0,125	0,113	0,445	0,184	0,182	0,184	0,18	0,199	0,263	0,306	0,5	0,517	0,471	0,222	0,442	0,183	0,183	0,181	0,174	0,193	0,253	0,299	0,495	0,507	0,494	0,491	0,414	0,179	0,179	0,178	0,173	0,192	0,251	0,298	0,492	0,506	0,501	0,503	0,41	0,179	0,18	0,179	0,116	0,138	0,216	0,265	0,457	0,488	0,499	0,499	0,149	0,117	0,117	0,119
08:17:28	37	0,18	0,083	0,083	0,083	0,083	0,082	0,083	0,083	0,082	0,089	0,082	0,115	0,18	0,18	0,175	0,176	0,174	0,175	0,119	0,111	0,456	0,184	0,184	0,185	0,178	0,189	0,193	0,187	0,178	0,178	0,122	0,112	0,459	0,184	0,184	0,184	0,18	0,197	0,247	0,304	0,354	0,298	0,128	0,114	0,466	0,185	0,183	0,185	0,181	0,2	0,264	0,307	0,505	0,554	0,495	0,231	0,464	0,184	0,185	0,182	0,175	0,194	0,254	0,3	0,5	0,538	0,524	0,519	0,434	0,181	0,18	0,18	0,18	0,193	0,253	0,299	0,493	0,54	0,531	0,53	0,428	0,181	0,181	0,181	0,115	0,137	0,216	0,266	0,457	0,522	0,524	0,526	0,151	0,116	0,116	0,118
08:27:28	37	0,181	0,083	0,083	0,083	0,083	0,082	0,083	0,082	0,082	0,089	0,082	0,095	0,181	0,181	0,176	0,177	0,175	0,176	0,121	0,112	0,478	0,185	0,185	0,186	0,179	0,189	0,195	0,188	0,179	0,18	0,124	0,112	0,481	0,186	0,185	0,185	0,181	0,198	0,248	0,304	0,368	0,307	0,13	0,114	0,489	0,186	0,184	0,186	0,182	0,202	0,265	0,308	0,514	0,584	0,523	0,241	0,487	0,185	0,186	0,183	0,176	0,195	0,255	0,3	0,505	0,57	0,555	0,55	0,454	0,182	0,182	0,182	0,176	0,194	0,253	0,3	0,5	0,572	0,562	0,563	0,448	0,183	0,183	0,183	0,115	0,137	0,218	0,268	0,455	0,553	0,556	0,559	0,154	0,115	0,116	0,118
08:37:28	37	0,182	0,083	0,083	0,083	0,083	0,082	0,083	0,082	0,082	0,089	0,082	0,104	0,182	0,182	0,176	0,178	0,176	0,178	0,122	0,113	0,5	0,186	0,186	0,187	0,18	0,19	0,197	0,19	0,181	0,181	0,126	0,113	0,505	0,187	0,186	0,186	0,182	0,199	0,249	0,304	0,383	0,316	0,132	0,116	0,513	0,188	0,185	0,187	0,183	0,203	0,266	0,309	0,523	0,616	0,549	0,251	0,509	0,187	0,187	0,185	0,177	0,197	0,256	0,301	0,514	0,603	0,587	0,582	0,475	0,184	0,183	0,183	0,177	0,196	0,254	0,3	0,509	0,605	0,595	0,596	0,469	0,184	0,184	0,184	0,114	0,137	0,219	0,27	0,451	0,586	0,589	0,593	0,157	0,114	0,123	0,117
08:47:28	37	0,183	0,083	0,083	0,083	0,083	0,082	0,083	0,082	0,082	0,089	0,082	0,093	0,183	0,184	0,177	0,179	0,177	0,179	0,124	0,113	0,523	0,187	0,188	0,187	0,181	0,191	0,199	0,191	0,182	0,183	0,127	0,114	0,526	0,188	0,187	0,187	0,182	0,2	0,25	0,304	0,398	0,324	0,135	0,116	0,535	0,189	0,186	0,188	0,184	0,204	0,267	0,31	0,533	0,641	0,579	0,263	0,531	0,187	0,188	0,185	0,178	0,198	0,257	0,302	0,523	0,628	0,621	0,615	0,498	0,185	0,184	0,184	0,178	0,197	0,254	0,301	0,517	0,632	0,629	0,631	0,49	0,186	0,186	0,186	0,114	0,137	0,221	0,272	0,452	0,621	0,624	0,629	0,16	0,114	0,114	0,117
08:57:28	37	0,184	0,083	0,083	0,083	0,083	0,082	0,083	0,083	0,082	0,089	0,082	0,105	0,183	0,185	0,178	0,18	0,178	0,18	0,126	0,114	0,545	0,188	0,189	0,188	0,182	0,192	0,201	0,193	0,183	0,184	0,129	0,115	0,552	0,189	0,188	0,188	0,183	0,202	0,252	0,305	0,414	0,333	0,137	0,117	0,561	0,19	0,187	0,189	0,185	0,205	0,267	0,311	0,542	0,665	0,61	0,274	0,557	0,189	0,189	0,187	0,179	0,199	0,258	0,303	0,532	0,646	0,657	0,65	0,516	0,186	0,185	0,185	0,179	0,198	0,255	0,301	0,526	0,651	0,665	0,667	0,514	0,187	0,187	0,187	0,113	0,136	0,22	0,273	0,452	0,633	0,66	0,665	0,163	0,113	0,113	0,117
09:07:28	37	0,185	0,083	0,083	0,083	0,083	0,082	0,083	0,082	0,082	0,089	0,082	0,104	0,185	0,186	0,179	0,18	0,179	0,181	0,128	0,115	0,571	0,189	0,19	0,189	0,183	0,194	0,203	0,195	0,184	0,185	0,131	0,116	0,577	0,19	0,189	0,189	0,184	0,203	0,253	0,305	0,431	0,343	0,14	0,119	0,588	0,191	0,188	0,189	0,186	0,207	0,268	0,311	0,553	0,674	0,642	0,284	0,584	0,19	0,19	0,188	0,18	0,2	0,258	0,303	0,541	0,654	0,693	0,685	0,541	0,187	0,186	0,186	0,18	0,199	0,255	0,302	0,534	0,657	0,702	0,704	0,531	0,188	0,187	0,188	0,112	0,136	0,221	0,275	0,453	0,628	0,698	0,703	0,167	0,112	0,113	0,116
09:17:28	37,1	0,186	0,083	0,083	0,083	0,083	0,082	0,083	0,083	0,082	0,089	0,082	0,093	0,185	0,187	0,18	0,181	0,18	0,182	0,13	0,116	0,596	0,19	0,191	0,191	0,184	0,195	0,206	0,197	0,185	0,186	0,133	0,117	0,604	0,191	0,19	0,19	0,185	0,204	0,253	0,305	0,451	0,353	0,143	0,12	0,615	0,192	0,189	0,191	0,187	0,208	0,268	0,312	0,558	0,679	0,677	0,293	0,61	0,191	0,191	0,189	0,181	0,201	0,258	0,304	0,549	0,658	0,729	0,721	0,566	0,188	0,187	0,187	0,181	0,2	0,255	0,302	0,543	0,661	0,739	0,742	0,555	0,189	0,189	0,189	0,112	0,136	0,222	0,276	0,453	0,622	0,737	0,744	0,169	0,111	0,112	0,115
09:27:28	37,1	0,187	0,083	0,083	0,083	0,083	0,082	0,083	0,083	0,082	0,089	0,082	0,099	0,186	0,188	0,182	0,183	0,181	0,183	0,132	0,117	0,624	0,191	0,192	0,192	0,185	0,196	0,208	0,198	0,186	0,187	0,136	0,118	0,633	0,192	0,191	0,191	0,186	0,205	0,255	0,306	0,472	0,363	0,146	0,121	0,645	0,194	0,19	0,192	0,189	0,209	0,269	0,313	0,56	0,684	0,712	0,298	0,639	0,192	0,192	0,19	0,182	0,203	0,259	0,304	0,552	0,66	0,766	0,758	0,592	0,189	0,188	0,188	0,182	0,201	0,255	0,302	0,545	0,662	0,778	0,778	0,58	0,19	0,19	0,189	0,111	0,136	0,223	0,277	0,453	0,617	0,781	0,775	0,173	0,111	0,116	0,115
09:37:28	37,1	0,188	0,083	0,083	0,083	0,083	0,082	0,083	0,083	0,082	0,089	0,082	0,096	0,187	0,19	0,183	0,184	0,182	0,184	0,134	0,118	0,652	0,192	0,194	0,194	0,186	0,197	0,211	0,2	0,188	0,189	0,138	0,119	0,662	0,193	0,192	0,192	0,187	0,206	0,256	0,306	0,489	0,374	0,149	0,122	0,676	0,195	0,191	0,193	0,189	0,211	0,27	0,314	0,559	0,689	0,749	0,307	0,67	0,194	0,193	0,191	0,183	0,204	0,259	0,305	0,552	0,664	0,805	0,798	0,619	0,191	0,189	0,19	0,183	0,202	0,256	0,302	0,545	0,665	0,815	0,817	0,606	0,191	0,191	0,19	0,111	0,136	0,224	0,277	0,454	0,612	0,814	0,823	0,176	0,11	0,111	0,114
09:47:28	37,1	0,189	0,083	0,083	0,083	0,083	0,082	0,083	0,083	0,082	0,089	0,082	0,099	0,188	0,191	0,184	0,185	0,183	0,185	0,136	0,119	0,683	0,193	0,194	0,194	0,187	0,198	0,213	0,202	0,189	0,19	0,14	0,12	0,693	0,194	0,193	0,193	0,188	0,207	0,256	0,307	0,504	0,386	0,153	0,124	0,708	0,196	0,192	0,194	0,19	0,212	0,27	0,314	0,558	0,694	0,783	0,314	0,701	0,195	0,195	0,192	0,184	0,205	0,26	0,305	0,552	0,667	0,842	0,834	0,647	0,192	0,191	0,191	0,184	0,203	0,256	0,302	0,544	0,667	0,851	0,85	0,632	0,193	0,192	0,192	0,111	0,136	0,225	0,279	0,454	0,607	0,864	0,872	0,18	0,109	0,111	0,114
09:57:28	37	0,19	0,084	0,083	0,083	0,083	0,082	0,083	0,083	0,082	0,089	0,082	0,092	0,189	0,192	0,185	0,186	0,185	0,186	0,139	0,121	0,715	0,194	0,195	0,195	0,187	0,199	0,215	0,204	0,19	0,191	0,143	0,121	0,725	0,196	0,194	0,194	0,189	0,208	0,257	0,307	0,509	0,399	0,156	0,125	0,74	0,197	0,193	0,195	0,192	0,213	0,271	0,315	0,556	0,701	0,82	0,322	0,731	0,196	0,196	0,193	0,185	0,206	0,261	0,306	0,55	0,672	0,875	0,864	0,676	0,193	0,192	0,192	0,185	0,204	0,256	0,303	0,543	0,668	0,882	0,88	0,659	0,194	0,193	0,193	0,11	0,136	0,226	0,279	0,454	0,603	0,908	0,912	0,184	0,109	0,11	0,114
10:07:28	37	0,19	0,083	0,083	0,083	0,083	0,082	0,083	0,083	0,082	0,089	0,082	0,115	0,19	0,193	0,186	0,187	0,186	0,187	0,141	0,122	0,748	0,196	0,196	0,196	0,188	0,2	0,217	0,206	0,191	0,193	0,145	0,123	0,758	0,197	0,195	0,195	0,19	0,209	0,258	0,308	0,509	0,413	0,16	0,126	0,775	0,198	0,194	0,196	0,193	0,214	0,272	0,316	0,554	0,708	0,857	0,329	0,763	0,197	0,197	0,194	0,186	0,208	0,261	0,307	0,549	0,677	0,905	0,887	0,704	0,195	0,193	0,193	0,186	0,205	0,256	0,303	0,542	0,67	0,911	0,903	0,687	0,195	0,194	0,194	0,11	0,137	0,226	0,277	0,455	0,6	0,942	0,942	0,188	0,109	0,11	0,116
10:17:28	37	0,192	0,083	0,083	0,083	0,083	0,082	0,083	0,083	0,082	0,089	0,082	0,101	0,191	0,194	0,187	0,188	0,187	0,188	0,144	0,123	0,784	0,196	0,197	0,197	0,189	0,201	0,217	0,208	0,193	0,194	0,148	0,124	0,798	0,198	0,195	0,196	0,191	0,21	0,259	0,308	0,509	0,428	0,164	0,128	0,815	0,199	0,195	0,197	0,193	0,215	0,272	0,316	0,552	0,715	0,887	0,337	0,797	0,198	0,198	0,195	0,187	0,209	0,262	0,307	0,547	0,683	0,93	0,916	0,732	0,195	0,194	0,194	0,187	0,207	0,257	0,303	0,541	0,672	0,937	0,928	0,714	0,196	0,195	0,195	0,11	0,137	0,227	0,276	0,455	0,598	0,981	0,948	0,192	0,108	0,109	0,113
10:27:28	37	0,192	0,083	0,083	0,083	0,083	0,082	0,083	0,082	0,082	0,089	0,082	0,102	0,191	0,195	0,188	0,189	0,188	0,189	0,146	0,124	0,824	0,198	0,198	0,197	0,19	0,202	0,218	0,21	0,194	0,195	0,15	0,125	0,839	0,199	0,196	0,197	0,191	0,21	0,26	0,308	0,508	0,443	0,167	0,129	0,855	0,2	0,196	0,197	0,194	0,216	0,273	0,317	0,549	0,722	0,916	0,345	0,833	0,2	0,199	0,196	0,188	0,21	0,262	0,308	0,547	0,689	0,955	0,942	0,761	0,197	0,195	0,195	0,188	0,208	0,257	0,303	0,54	0,674	0,96	0,952	0,741	0,197	0,196	0,196	0,109	0,137	0,228	0,275	0,455	0,595	0,99	0,952	0,197	0,108	0,109	0,113
10:37:28	37	0,193	0,083	0,083	0,083	0,083	0,082	0,083	0,083	0,082	0,089	0,082	0,109	0,192	0,197	0,189	0,19	0,19	0,19	0,149	0,125	0,865	0,198	0,199	0,198	0,191	0,203	0,219	0,212	0,195	0,197	0,153	0,126	0,881	0,2	0,197	0,198	0,192	0,211	0,26	0,309	0,507	0,458	0,17	0,131	0,895	0,201	0,197	0,198	0,195	0,217	0,273	0,318	0,547	0,73	0,936	0,353	0,869	0,201	0,2	0,197	0,189	0,211	0,262	0,308	0,545	0,695	0,981	0,951	0,791	0,198	0,196	0,196	0,189	0,209	0,258	0,304	0,538	0,676	0,983	0,964	0,767	0,199	0,197	0,197	0,109	0,137	0,228	0,275	0,456	0,593	0,993	0,957	0,201	0,107	0,112	0,112
10:47:28	37	0,194	0,083	0,083	0,083	0,083	0,082	0,083	0,083	0,082	0,089	0,082	0,114	0,193	0,198	0,19	0,191	0,191	0,191	0,151	0,127	0,905	0,199	0,2	0,199	0,192	0,204	0,22	0,214	0,196	0,198	0,156	0,128	0,92	0,201	0,198	0,198	0,192	0,212	0,261	0,309	0,506	0,472	0,173	0,132	0,935	0,202	0,198	0,199	0,196	0,218	0,273	0,318	0,546	0,738	0,961	0,362	0,904	0,201	0,201	0,198	0,19	0,212	0,263	0,309	0,544	0,703	0,997	0,956	0,822	0,199	0,197	0,197	0,19	0,21	0,258	0,304	0,537	0,679	1,002	0,967	0,794	0,199	0,198	0,198	0,109	0,138	0,229	0,274	0,456	0,591	0,997	0,96	0,205	0,107	0,108	0,112
10:57:28	37,1	0,194	0,083	0,083	0,083	0,083	0,082	0,083	0,083	0,082	0,089	0,082	0,11	0,194	0,199	0,191	0,192	0,192	0,192	0,154	0,128	0,942	0,2	0,201	0,209	0,192	0,204	0,221	0,216	0,197	0,199	0,158	0,129	0,959	0,201	0,199	0,199	0,193	0,213	0,262	0,309	0,505	0,489	0,176	0,134	0,967	0,203	0,198	0,2	0,196	0,219	0,274	0,319	0,545	0,746	0,983	0,372	0,941	0,203	0,201	0,199	0,191	0,212	0,263	0,309	0,543	0,711	1,003	0,96	0,852	0,2	0,198	0,198	0,191	0,211	0,258	0,304	0,536	0,683	1,012	0,971	0,822	0,201	0,199	0,199	0,109	0,138	0,23	0,274	0,457	0,589	1	0,966	0,209	0,106	0,107	0,111
11:07:28	37	0,195	0,083	0,083	0,083	0,083	0,082	0,083	0,082	0,082	0,089	0,082	0,101	0,194	0,2	0,192	0,193	0,193	0,193	0,157	0,129	0,976	0,201	0,202	0,295	0,193	0,205	0,222	0,218	0,198	0,2	0,16	0,131	0,983	0,203	0,199	0,2	0,194	0,213	0,262	0,309	0,503	0,507	0,179	0,135	0,996	0,204	0,199	0,201	0,197	0,219	0,274	0,319	0,544	0,755	0,991	0,381	0,966	0,203	0,202	0,2	0,191	0,213	0,264	0,31	0,542	0,718	1,007	0,964	0,881	0,201	0,198	0,199	0,191	0,211	0,258	0,304	0,534	0,687	1,016	0,972	0,85	0,202	0,2	0,2	0,108	0,138	0,23	0,274	0,458	0,587	0,753	0,644	0,173	0,106	0,107	0,111
11:17:28	37,1	0,196	0,084	0,083	0,083	0,083	0,082	0,083	0,082	0,082	0,089	0,082	0,095	0,195	0,201	0,193	0,195	0,194	0,194	0,159	0,131	1,001	0,202	0,202	0,204	0,193	0,206	0,223	0,22	0,199	0,202	0,163	0,132	1,014	0,203	0,2	0,201	0,195	0,214	0,263	0,31	0,501	0,524	0,181	0,137	1,018	0,204	0,2	0,201	0,198	0,22	0,275	0,32	0,543	0,758	0,996	0,392	0,981	0,204	0,203	0,201	0,192	0,214	0,264	0,31	0,541	0,725	1,011	0,969	0,909	0,202	0,199	0,2	0,192	0,212	0,258	0,304	0,533	0,691	1,018	0,975	0,876	0,202	0,201	0,201	0,108	0,139	0,23	0,272	0,458	0,585	0,769	0,675	0,174	0,105	0,107	0,111
11:27:28	37,1	0,197	0,084	0,083	0,083	0,083	0,082	0,083	0,083	0,082	0,089	0,082	0,097	0,196	0,202	0,194	0,195	0,195	0,195	0,16	0,132	1,028	0,203	0,203	0,222	0,194	0,207	0,224	0,222	0,2	0,203	0,164	0,133	1,034	0,204	0,201	0,202	0,195	0,215	0,263	0,31	0,5	0,542	0,183	0,139	1,031	0,206	0,2	0,202	0,199	0,221	0,275	0,32	0,543	0,759	1	0,402	0,992	0,205	0,203	0,201	0,193	0,215	0,265	0,311	0,541	0,733	1,015	0,973	0,935	0,203	0,2	0,2	0,192	0,212	0,257	0,305	0,532	0,696	1,02	0,978	0,901	0,203	0,202	0,202	0,108	0,139	0,231	0,273	0,458	0,584	0,775	0,705	0,175	0,104	0,106	0,11
11:37:28	37,1	0,197	0,084	0,083	0,083	0,083	0,082	0,083	0,083	0,082	0,089	0,082	0,121	0,196	0,203	0,195	0,196	0,196	0,196	0,162	0,133	1,042	0,203	0,204	0,241	0,195	0,207	0,225	0,223	0,201	0,204	0,166	0,135	1,046	0,205	0,201	0,203	0,196	0,215	0,264	0,31	0,499	0,562	0,185	0,14	1,042	0,206	0,201	0,203	0,199	0,221	0,275	0,321	0,542	0,759	1,005	0,414	1,003	0,206	0,204	0,202	0,193	0,215	0,264	0,311	0,54	0,736	1,019	0,978	0,955	0,204	0,201	0,201	0,193	0,213	0,258	0,305	0,531	0,701	1,022	0,981	0,923	0,204	0,202	0,202	0,107	0,139	0,231	0,272	0,459	0,583	0,779	0,731	0,175	0,104	0,105	0,109
11:47:28	37,1	0,198	0,083	0,083	0,083	0,083	0,082	0,083	0,082	0,082	0,089	0,082	0,096	0,197	0,204	0,196	0,197	0,197	0,197	0,163	0,135	1,052	0,204	0,205	0,258	0,195	0,208	0,226	0,225	0,202	0,205	0,167	0,136	1,055	0,206	0,202	0,203	0,196	0,216	0,265	0,311	0,498	0,582	0,187	0,142	1,052	0,207	0,202	0,203	0,2	0,222	0,276	0,321	0,541	0,759	1,009	0,425	1,014	0,207	0,205	0,203	0,194	0,216	0,265	0,312	0,54	0,737	1,025	0,982	0,963	0,205	0,202	0,202	0,193	0,214	0,258	0,305	0,53	0,708	1,025	0,984	0,945	0,205	0,203	0,203	0,106	0,139	0,231	0,272	0,46	0,582	0,783	0,738	0,175	0,104	0,113	0,109
11:57:28	37	0,199	0,084	0,083	0,083	0,083	0,082	0,083	0,083	0,082	0,089	0,082	0,097	0,197	0,204	0,196	0,198	0,197	0,197	0,164	0,136	1,063	0,205	0,205	0,222	0,196	0,208	0,226	0,227	0,203	0,206	0,169	0,138	1,066	0,206	0,203	0,204	0,197	0,216	0,265	0,311	0,498	0,604	0,19	0,144	1,062	0,208	0,203	0,204	0,2	0,223	0,276	0,321	0,539	0,758	1,014	0,438	1,025	0,208	0,206	0,203	0,195	0,217	0,265	0,312	0,539	0,736	1,028	0,986	0,971	0,205	0,203	0,202	0,194	0,214	0,258	0,305	0,529	0,713	1,028	0,987	0,965	0,206	0,203	0,203	0,106	0,139	0,231	0,271	0,461	0,581	0,787	0,742	0,174	0,103	0,104	0,108
12:07:28	37	0,2	0,084	0,083	0,083	0,083	0,082	0,083	0,083	0,082	0,089	0,082	0,121	0,198	0,205	0,197	0,198	0,198	0,198	0,165	0,138	1,073	0,206	0,206	0,233	0,197	0,209	0,227	0,229	0,204	0,207	0,17	0,139	1,077	0,207	0,203	0,204	0,197	0,217	0,266	0,311	0,497	0,626	0,192	0,145	1,073	0,209	0,203	0,204	0,201	0,223	0,277	0,322	0,539	0,757	1,019	0,45	1,036	0,209	0,206	0,204	0,195	0,218	0,265	0,313	0,538	0,735	1,032	0,99	0,979	0,206	0,203	0,203	0,195	0,214	0,258	0,305	0,528	0,72	1,03	0,99	0,982	0,207	0,204	0,204	0,105	0,139	0,23	0,271	0,462	0,58	0,791	0,745	0,173	0,102	0,103	0,108
12:17:28	37	0,201	0,083	0,083	0,083	0,083	0,082	0,083	0,083	0,082	0,089	0,082	0,098	0,199	0,206	0,198	0,199	0,199	0,199	0,167	0,139	1,084	0,206	0,207	0,228	0,197	0,21	0,228	0,23	0,205	0,209	0,171	0,141	1,086	0,208	0,204	0,205	0,198	0,217	0,266	0,311	0,496	0,649	0,193	0,147	1,083	0,21	0,203	0,205	0,201	0,223	0,276	0,322	0,538	0,755	1,023	0,472	1,046	0,21	0,207	0,204	0,196	0,218	0,265	0,313	0,537	0,735	1,035	0,995	0,987	0,207	0,204	0,204	0,197	0,215	0,258	0,305	0,527	0,726	1,033	0,994	0,995	0,207	0,205	0,204	0,105	0,138	0,229	0,271	0,462	0,579	0,795	0,748	0,171	0,102	0,103	0,107
12:27:28	37	0,202	0,083	0,083	0,083	0,083	0,082	0,083	0,083	0,082	0,089	0,082	0,103	0,199	0,207	0,199	0,2	0,199	0,2	0,168	0,141	1,092	0,207	0,207	0,241	0,198	0,21	0,228	0,232	0,206	0,21	0,172	0,143	1,095	0,209	0,204	0,205	0,198	0,218	0,266	0,311	0,495	0,673	0,194	0,149	1,091	0,211	0,204	0,205	0,202	0,224	0,277	0,323	0,537	0,754	1,029	0,485	1,056	0,21	0,207	0,205	0,196	0,219	0,266	0,313	0,537	0,734	1,039	0,998	0,996	0,208	0,204	0,204	0,202	0,215	0,258	0,306	0,526	0,732	1,036	0,997	1,003	0,208	0,205	0,205	0,104	0,139	0,229	0,271	0,463	0,579	0,798	0,751	0,169	0,101	0,102	0,106
12:37:28	37	0,203	0,083	0,083	0,083	0,083	0,082	0,083	0,083	0,082	0,089	0,082	0,094	0,2	0,207	0,199	0,2	0,2	0,2	0,168	0,143	1,101	0,208	0,208	0,208	0,198	0,211	0,228	0,233	0,207	0,211	0,173	0,144	1,105	0,21	0,205	0,206	0,199	0,218	0,266	0,311	0,495	0,696	0,196	0,151	1,101	0,211	0,205	0,206	0,202	0,224	0,277	0,323	0,536	0,752	1,033	0,499	1,065	0,211	0,208	0,206	0,197	0,219	0,266	0,313	0,536	0,734	1,042	1,002	1,004	0,209	0,205	0,205	0,203	0,215	0,257	0,306	0,526	0,737	1,039	1	1,009	0,209	0,206	0,205	0,103	0,138	0,228	0,271	0,463	0,578	0,801	0,754	0,167	0,101	0,102	0,106
12:47:28	37	0,204	0,083	0,083	0,083	0,083	0,082	0,083	0,083	0,082	0,089	0,082	0,114	0,2	0,208	0,2	0,201	0,201	0,201	0,169	0,144	1,11	0,209	0,209	0,25	0,199	0,211	0,229	0,235	0,208	0,212	0,175	0,146	1,114	0,21	0,205	0,207	0,199	0,219	0,267	0,311	0,494	0,713	0,197	0,153	1,111	0,212	0,205	0,207	0,203	0,225	0,277	0,323	0,536	0,751	1,037	0,512	1,075	0,212	0,208	0,206	0,197	0,22	0,266	0,314	0,535	0,733	1,046	1,005	1,012	0,209	0,205	0,205	0,205	0,216	0,257	0,305	0,525	0,737	1,041	1,002	1,017	0,209	0,206	0,206	0,103	0,138	0,228	0,271	0,465	0,578	0,804	0,757	0,164	0,101	0,101	0,105
12:57:28	37	0,206	0,084	0,083	0,083	0,083	0,082	0,083	0,083	0,082	0,089	0,082	0,109	0,201	0,208	0,201	0,202	0,201	0,202	0,171	0,145	1,119	0,209	0,209	0,212	0,199	0,211	0,229	0,237	0,209	0,212	0,176	0,147	1,124	0,211	0,206	0,208	0,2	0,219	0,267	0,312	0,494	0,723	0,199	0,154	1,119	0,213	0,206	0,207	0,203	0,225	0,277	0,323	0,535	0,75	1,04	0,525	1,083	0,213	0,209	0,207	0,198	0,22	0,266	0,314	0,534	0,733	1,049	1,008	1,019	0,21	0,205	0,206	0,203	0,216	0,257	0,305	0,524	0,736	1,043	1,005	1,024	0,21	0,207	0,206	0,103	0,138	0,227	0,27	0,465	0,578	0,807	0,76	0,161	0,1	0,101	0,105
13:07:28	37	0,207	0,083	0,083	0,083	0,083	0,082	0,083	0,083	0,081	0,089	0,082	0,112	0,202	0,209	0,201	0,202	0,201	0,202	0,172	0,147	1,127	0,21	0,21	0,24	0,2	0,212	0,229	0,239	0,209	0,213	0,177	0,149	1,132	0,212	0,206	0,208	0,2	0,22	0,267	0,312	0,494	0,73	0,2	0,156	1,128	0,213	0,206	0,208	0,203	0,226	0,278	0,323	0,534	0,749	1,044	0,537	1,093	0,214	0,209	0,207	0,198	0,22	0,266	0,314	0,534	0,733	1,052	1,011	1,026	0,211	0,205	0,206	0,199	0,216	0,257	0,305	0,523	0,736	1,045	1,006	1,031	0,21	0,207	0,206	0,102	0,138	0,227	0,27	0,466	0,577	0,81	0,763	0,158	0,1	0,1	0,104
13:17:28	37,1	0,208	0,083	0,083	0,083	0,083	0,082	0,083	0,083	0,082	0,089	0,082	0,11	0,203	0,21	0,202	0,203	0,202	0,202	0,173	0,148	1,135	0,211	0,21	0,296	0,2	0,212	0,229	0,241	0,21	0,214	0,179	0,151	1,14	0,212	0,207	0,209	0,201	0,22	0,267	0,311	0,493	0,734	0,202	0,158	1,136	0,214	0,207	0,208	0,204	0,226	0,278	0,323	0,534	0,748	1,048	0,549	1,101	0,214	0,21	0,207	0,198	0,22	0,267	0,314	0,533	0,732	1,054	1,014	1,033	0,212	0,206	0,207	0,196	0,216	0,257	0,305	0,522	0,735	1,048	1,009	1,037	0,211	0,207	0,207	0,101	0,138	0,227	0,27	0,467	0,577	0,813	0,765	0,155	0,099	0,1	0,104
13:27:28	37,1	0,209	0,083	0,083	0,083	0,083	0,082	0,083	0,083	0,082	0,089	0,082	0,1	0,204	0,21	0,203	0,203	0,202	0,203	0,174	0,15	1,144	0,211	0,211	0,216	0,201	0,213	0,23	0,243	0,211	0,215	0,18	0,152	1,148	0,213	0,208	0,21	0,201	0,22	0,267	0,312	0,493	0,735	0,204	0,159	1,144	0,215	0,207	0,209	0,205	0,226	0,278	0,324	0,533	0,747	1,052	0,561	1,109	0,215	0,21	0,208	0,199	0,22	0,267	0,314	0,533	0,731	1,057	1,017	1,04	0,213	0,206	0,207	0,196	0,216	0,256	0,305	0,521	0,734	1,05	1,012	1,044	0,212	0,207	0,207	0,101	0,138	0,227	0,27	0,467	0,577	0,815	0,768	0,152	0,099	0,1	0,104
13:37:28	37,1	0,21	0,083	0,083	0,083	0,083	0,082	0,083	0,083	0,081	0,089	0,082	0,095	0,205	0,21	0,203	0,204	0,202	0,203	0,175	0,151	1,151	0,212	0,212	0,219	0,202	0,213	0,23	0,246	0,211	0,215	0,18	0,153	1,156	0,214	0,208	0,211	0,202	0,22	0,267	0,312	0,492	0,734	0,205	0,161	1,152	0,216	0,208	0,21	0,205	0,226	0,278	0,324	0,532	0,746	1,054	0,573	1,117	0,215	0,21	0,208	0,199	0,221	0,267	0,315	0,532	0,731	1,059	1,019	1,046	0,213	0,207	0,207	0,197	0,216	0,256	0,305	0,52	0,732	1,051	1,014	1,051	0,212	0,208	0,207	0,101	0,138	0,226	0,269	0,468	0,578	0,817	0,77	0,15	0,099	0,099	0,103
13:47:28	37,1	0,211	0,084	0,083	0,083	0,083	0,082	0,083	0,083	0,082	0,089	0,082	0,109	0,206	0,211	0,204	0,204	0,203	0,203	0,177	0,152	1,159	0,213	0,212	0,222	0,203	0,214	0,23	0,248	0,212	0,216	0,181	0,155	1,164	0,215	0,209	0,212	0,202	0,22	0,268	0,312	0,492	0,732	0,207	0,162	1,16	0,216	0,208	0,211	0,205	0,227	0,279	0,324	0,532	0,746	1,059	0,585	1,125	0,216	0,212	0,208	0,199	0,221	0,267	0,316	0,531	0,73	1,061	1,021	1,053	0,214	0,207	0,208	0,197	0,216	0,256	0,305	0,519	0,731	1,053	1,015	1,058	0,213	0,208	0,207	0,1	0,137	0,226	0,269	0,469	0,577	0,819	0,772	0,147	0,098	0,099	0,103
13:57:28	37,1	0,212	0,083	0,083	0,083	0,083	0,082	0,083	0,084	0,082	0,09	0,082	0,108	0,207	0,211	0,204	0,205	0,203	0,204	0,177	0,153	1,166	0,213	0,213	0,218	0,203	0,214	0,231	0,25	0,213	0,216	0,182	0,156	1,172	0,215	0,209	0,216	0,203	0,22	0,268	0,312	0,491	0,729	0,209	0,163	1,168	0,217	0,209	0,212	0,206	0,227	0,279	0,324	0,531	0,744	1,062	0,597	1,133	0,216	0,212	0,209	0,2	0,221	0,267	0,315	0,531	0,73	1,063	1,022	1,059	0,214	0,208	0,21	0,197	0,216	0,256	0,305	0,518	0,73	1,055	1,017	1,065	0,213	0,208	0,208	0,1	0,137	0,226	0,269	0,469	0,578	0,82	0,773	0,146	0,098	0,098	0,102
14:07:28	37	0,213	0,083	0,083	0,083	0,083	0,082	0,083	0,084	0,082	0,09	0,082	0,109	0,207	0,212	0,205	0,206	0,203	0,204	0,178	0,154	1,174	0,214	0,213	0,218	0,204	0,214	0,231	0,252	0,214	0,217	0,183	0,157	1,179	0,216	0,209	0,214	0,204	0,221	0,268	0,312	0,491	0,726	0,211	0,165	1,175	0,218	0,209	0,212	0,207	0,227	0,279	0,324	0,531	0,744	1,064	0,609	1,14	0,217	0,212	0,21	0,201	0,221	0,267	0,315	0,53	0,729	1,065	1,025	1,066	0,215	0,208	0,21	0,198	0,216	0,256	0,305	0,518	0,729	1,057	1,018	1,071	0,214	0,209	0,208	0,1	0,137	0,226	0,27	0,471	0,577	0,821	0,775	0,143	0,098	0,098	0,102
14:17:28	37	0,214	0,083	0,083	0,083	0,083	0,082	0,083	0,083	0,082	0,091	0,082	0,112	0,208	0,213	0,206	0,206	0,204	0,205	0,179	0,155	1,181	0,215	0,214	0,219	0,204	0,214	0,231	0,253	0,214	0,218	0,183	0,158	1,187	0,216	0,21	0,214	0,205	0,221	0,268	0,312	0,491	0,724	0,213	0,166	1,183	0,219	0,21	0,213	0,207	0,227	0,279	0,324	0,531	0,743	1,067	0,62	1,147	0,218	0,212	0,211	0,201	0,221	0,267	0,315	0,529	0,729	1,065	1,026	1,071	0,215	0,209	0,21	0,198	0,216	0,256	0,305	0,517	0,727	1,054	1,019	1,078	0,214	0,209	0,209	0,099	0,136	0,225	0,269	0,471	0,576	0,822	0,777	0,142	0,098	0,098	0,102
14:27:28	37	0,214	0,084	0,083	0,083	0,083	0,082	0,083	0,083	0,082	0,089	0,082	0,106	0,209	0,213	0,206	0,206	0,204	0,205	0,179	0,156	1,188	0,215	0,214	0,219	0,205	0,215	0,231	0,254	0,215	0,218	0,184	0,158	1,193	0,217	0,21	0,215	0,205	0,221	0,268	0,312	0,49	0,721	0,215	0,167	1,19	0,219	0,21	0,213	0,208	0,227	0,279	0,325	0,53	0,743	1,069	0,631	1,155	0,218	0,212	0,211	0,202	0,221	0,268	0,314	0,528	0,728	1,06	1,027	1,077	0,215	0,209	0,211	0,198	0,216	0,256	0,305	0,516	0,726	1,053	1,02	1,084	0,215	0,208	0,209	0,099	0,136	0,225	0,269	0,471	0,576	0,824	0,778	0,141	0,097	0,098	0,102
14:37:28	37	0,214	0,083	0,083	0,083	0,083	0,082	0,083	0,083	0,082	0,089	0,082	0,11	0,209	0,213	0,207	0,207	0,204	0,205	0,18	0,159	1,194	0,215	0,215	0,219	0,206	0,215	0,231	0,255	0,216	0,219	0,185	0,16	1,201	0,218	0,21	0,215	0,205	0,221	0,268	0,312	0,49	0,718	0,216	0,168	1,197	0,22	0,21	0,214	0,208	0,227	0,28	0,324	0,529	0,742	1,073	0,642	1,162	0,219	0,212	0,211	0,202	0,222	0,268	0,313	0,528	0,728	1,064	1,029	1,083	0,216	0,209	0,212	0,202	0,216	0,256	0,304	0,515	0,725	1,058	1,021	1,09	0,216	0,209	0,209	0,099	0,136	0,225	0,269	0,472	0,576	0,855	0,778	0,14	0,098	0,098	0,101
14:47:28	37	0,215	0,083	0,083	0,083	0,083	0,082	0,083	0,083	0,082	0,09	0,082	0,101	0,209	0,214	0,208	0,208	0,205	0,205	0,18	0,16	1,202	0,216	0,215	0,219	0,206	0,215	0,231	0,255	0,216	0,22	0,186	0,16	1,207	0,218	0,211	0,215	0,206	0,221	0,268	0,312	0,489	0,716	0,217	0,169	1,203	0,221	0,211	0,214	0,209	0,227	0,28	0,324	0,528	0,742	1,075	0,653	1,169	0,219	0,213	0,212	0,202	0,222	0,268	0,313	0,527	0,727	1,065	1,028	1,088	0,217	0,21	0,212	0,199	0,216	0,255	0,304	0,514	0,724	1,06	1,022	1,096	0,216	0,209	0,209	0,099	0,136	0,225	0,269	0,473	0,575	0,847	0,778	0,139	0,097	0,097	0,101
14:57:28	37,1	0,215	0,083	0,083	0,083	0,083	0,082	0,083	0,083	0,082	0,09	0,082	0,095	0,21	0,214	0,208	0,208	0,205	0,205	0,181	0,16	1,208	0,216	0,216	0,221	0,206	0,215	0,232	0,255	0,217	0,22	0,187	0,161	1,214	0,219	0,211	0,216	0,206	0,221	0,268	0,312	0,489	0,713	0,219	0,171	1,21	0,221	0,211	0,215	0,209	0,228	0,28	0,324	0,528	0,741	1,076	0,664	1,176	0,22	0,213	0,212	0,203	0,222	0,268	0,313	0,526	0,727	1,067	1,029	1,094	0,217	0,21	0,212	0,199	0,216	0,255	0,304	0,514	0,722	1,062	1,022	1,102	0,216	0,209	0,209	0,098	0,136	0,225	0,269	0,474	0,575	0,84	0,778	0,139	0,097	0,097	0,101
15:07:28	37	0,215	0,083	0,083	0,083	0,083	0,082	0,083	0,083	0,082	0,089	0,082	0,1	0,21	0,214	0,209	0,209	0,205	0,205	0,181	0,161	1,214	0,217	0,216	0,223	0,207	0,215	0,231	0,255	0,217	0,221	0,191	0,162	1,22	0,219	0,212	0,216	0,207	0,221	0,269	0,311	0,489	0,711	0,22	0,171	1,217	0,221	0,211	0,215	0,209	0,228	0,28	0,323	0,527	0,74	1,077	0,675	1,183	0,22	0,213	0,212	0,203	0,221	0,268	0,313	0,526	0,727	1,067	1,029	1,099	0,218	0,21	0,212	0,199	0,215	0,255	0,303	0,513	0,721	1,062	1,022	1,107	0,217	0,209	0,21	0,098	0,135	0,225	0,269	0,475	0,575	0,834	0,779	0,138	0,097	0,097	0,101
15:17:28	37,1	0,216	0,083	0,083	0,083	0,083	0,082	0,083	0,083	0,082	0,089	0,082	0,102	0,21	0,215	0,209	0,209	0,205	0,205	0,182	0,162	1,221	0,217	0,216	0,222	0,207	0,215	0,232	0,255	0,218	0,221	0,188	0,163	1,226	0,22	0,212	0,217	0,207	0,222	0,269	0,312	0,488	0,709	0,221	0,173	1,223	0,222	0,212	0,215	0,21	0,228	0,28	0,321	0,527	0,739	1,075	0,687	1,19	0,221	0,213	0,213	0,203	0,222	0,268	0,313	0,525	0,725	1,067	1,031	1,104	0,219	0,211	0,213	0,199	0,215	0,255	0,303	0,512	0,72	1,063	1,022	1,113	0,217	0,209	0,21	0,098	0,135	0,225	0,269	0,475	0,575	0,83	0,779	0,138	0,097	0,097	0,101
15:27:28	37,1	0,216	0,084	0,083	0,083	0,083	0,082	0,083	0,083	0,082	0,089	0,082	0,104	0,21	0,215	0,21	0,21	0,206	0,205	0,183	0,162	1,227	0,218	0,217	0,222	0,207	0,215	0,232	0,255	0,219	0,222	0,189	0,164	1,233	0,22	0,212	0,217	0,207	0,222	0,269	0,311	0,488	0,707	0,223	0,174	1,23	0,222	0,212	0,216	0,21	0,228	0,28	0,321	0,526	0,739	1,078	0,699	1,196	0,221	0,214	0,213	0,204	0,222	0,268	0,313	0,524	0,725	1,067	1,028	1,109	0,219	0,211	0,213	0,199	0,215	0,255	0,303	0,511	0,719	1,063	1,022	1,119	0,218	0,21	0,21	0,098	0,135	0,224	0,27	0,476	0,575	0,826	0,779	0,139	0,097	0,097	0,1
15:37:28	37,1	0,216	0,083	0,083	0,083	0,083	0,082	0,083	0,083	0,081	0,089	0,082	0,104	0,21	0,215	0,21	0,21	0,206	0,205	0,184	0,163	1,233	0,218	0,217	0,221	0,207	0,215	0,232	0,255	0,22	0,223	0,19	0,165	1,238	0,22	0,213	0,217	0,207	0,222	0,269	0,311	0,487	0,704	0,224	0,175	1,236	0,223	0,213	0,216	0,21	0,227	0,28	0,321	0,526	0,738	1,079	0,712	1,202	0,222	0,214	0,213	0,204	0,222	0,268	0,312	0,524	0,725	1,067	1,029	1,114	0,22	0,211	0,213	0,2	0,214	0,255	0,303	0,511	0,718	1,062	1,022	1,124	0,218	0,21	0,21	0,098	0,134	0,224	0,27	0,477	0,575	0,822	0,779	0,138	0,097	0,097	0,1
15:47:28	37,1	0,216	0,084	0,083	0,083	0,083	0,082	0,083	0,083	0,082	0,089	0,082	0,112	0,211	0,215	0,211	0,211	0,206	0,205	0,184	0,164	1,239	0,218	0,217	0,222	0,207	0,215	0,232	0,255	0,22	0,223	0,191	0,166	1,244	0,22	0,213	0,217	0,207	0,222	0,269	0,311	0,487	0,702	0,226	0,177	1,242	0,223	0,212	0,216	0,21	0,227	0,281	0,32	0,524	0,738	1,081	0,723	1,208	0,222	0,214	0,213	0,204	0,221	0,268	0,312	0,523	0,723	1,067	1,029	1,119	0,22	0,211	0,213	0,202	0,214	0,254	0,302	0,51	0,716	1,061	1,022	1,129	0,218	0,21	0,21	0,097	0,134	0,224	0,269	0,478	0,574	0,819	0,779	0,137	0,097	0,099	0,1
15:57:28	37	0,217	0,084	0,083	0,083	0,083	0,082	0,083	0,083	0,082	0,089	0,082	0,114	0,211	0,216	0,212	0,211	0,206	0,206	0,186	0,165	1,244	0,219	0,218	0,222	0,208	0,216	0,232	0,255	0,221	0,224	0,192	0,167	1,25	0,221	0,213	0,217	0,208	0,222	0,269	0,311	0,486	0,7	0,227	0,178	1,248	0,224	0,213	0,217	0,21	0,228	0,281	0,32	0,524	0,737	1,083	0,735	1,215	0,223	0,215	0,214	0,204	0,222	0,268	0,312	0,522	0,723	1,068	1,029	1,125	0,221	0,212	0,213	0,2	0,214	0,254	0,302	0,509	0,715	1,061	1,022	1,134	0,219	0,21	0,21	0,097	0,134	0,224	0,269	0,479	0,575	0,816	0,779	0,137	0,097	0,097	0,1
16:07:28	37	0,217	0,084	0,083	0,083	0,083	0,082	0,083	0,083	0,082	0,089	0,082	0,098	0,211	0,216	0,212	0,212	0,206	0,206	0,186	0,166	1,25	0,219	0,218	0,222	0,208	0,215	0,232	0,255	0,222	0,225	0,192	0,168	1,256	0,221	0,213	0,218	0,208	0,222	0,269	0,311	0,486	0,698	0,229	0,18	1,254	0,224	0,213	0,217	0,211	0,227	0,281	0,32	0,524	0,736	1,084	0,745	1,221	0,223	0,215	0,214	0,204	0,221	0,268	0,312	0,522	0,723	1,068	1,029	1,129	0,221	0,212	0,214	0,201	0,214	0,254	0,302	0,508	0,714	1,061	1,022	1,14	0,219	0,211	0,21	0,098	0,134	0,224	0,269	0,48	0,574	0,814	0,78	0,136	0,097	0,097	0,101
16:17:28	37	0,217	0,083	0,083	0,083	0,083	0,082	0,083	0,084	0,082	0,09	0,082	0,092	0,211	0,216	0,213	0,212	0,206	0,206	0,187	0,167	1,255	0,219	0,218	0,223	0,208	0,216	0,232	0,255	0,223	0,225	0,193	0,169	1,261	0,221	0,213	0,218	0,208	0,222	0,269	0,311	0,486	0,697	0,23	0,181	1,259	0,224	0,213	0,217	0,211	0,227	0,281	0,32	0,523	0,735	1,086	0,755	1,226	0,223	0,215	0,214	0,204	0,222	0,267	0,311	0,521	0,721	1,068	1,029	1,134	0,222	0,212	0,214	0,201	0,214	0,254	0,302	0,508	0,712	1,059	1,022	1,144	0,219	0,21	0,21	0,097	0,133	0,224	0,269	0,481	0,574	0,811	0,78	0,137	0,097	0,097	0,1
16:27:28	37	0,217	0,083	0,083	0,083	0,083	0,082	0,083	0,084	0,082	0,091	0,082	0,102	0,211	0,216	0,214	0,213	0,207	0,206	0,187	0,168	1,261	0,219	0,218	0,224	0,208	0,216	0,233	0,255	0,224	0,226	0,194	0,17	1,266	0,222	0,213	0,218	0,208	0,222	0,269	0,311	0,486	0,694	0,231	0,183	1,265	0,225	0,213	0,217	0,211	0,227	0,281	0,319	0,522	0,735	1,086	0,766	1,232	0,224	0,215	0,215	0,204	0,221	0,267	0,311	0,52	0,721	1,068	1,028	1,139	0,222	0,212	0,214	0,202	0,213	0,254	0,302	0,507	0,712	1,059	1,021	1,149	0,219	0,21	0,21	0,097	0,133	0,224	0,269	0,482	0,574	0,809	0,779	0,137	0,097	0,097	0,101
16:37:28	37	0,217	0,084	0,083	0,083	0,083	0,082	0,083	0,083	0,082	0,089	0,082	0,104	0,211	0,216	0,214	0,213	0,207	0,206	0,188	0,169	1,266	0,22	0,218	0,222	0,208	0,216	0,233	0,255	0,224	0,226	0,194	0,172	1,271	0,222	0,214	0,218	0,208	0,222	0,269	0,311	0,485	0,693	0,233	0,184	1,271	0,225	0,214	0,217	0,211	0,228	0,281	0,319	0,522	0,734	1,087	0,775	1,238	0,224	0,215	0,215	0,205	0,221	0,267	0,311	0,519	0,72	1,069	1,028	1,143	0,222	0,213	0,214	0,2	0,213	0,254	0,302	0,506	0,71	1,059	1,021	1,153	0,22	0,211	0,211	0,097	0,133	0,223	0,269	0,483	0,574	0,806	0,779	0,137	0,097	0,097	0,1
16:47:28	37	0,217	0,084	0,083	0,083	0,083	0,082	0,083	0,083	0,082	0,09	0,082	0,092	0,211	0,216	0,215	0,214	0,207	0,206	0,19	0,17	1,271	0,22	0,218	0,223	0,208	0,216	0,233	0,255	0,225	0,227	0,195	0,173	1,276	0,222	0,214	0,218	0,208	0,222	0,269	0,311	0,485	0,691	0,234	0,184	1,276	0,225	0,214	0,217	0,211	0,228	0,281	0,319	0,521	0,734	1,088	0,785	1,244	0,224	0,215	0,215	0,205	0,222	0,267	0,311	0,519	0,719	1,069	1,027	1,148	0,223	0,213	0,215	0,2	0,213	0,254	0,301	0,506	0,71	1,058	1,021	1,158	0,22	0,211	0,211	0,097	0,132	0,223	0,269	0,484	0,573	0,804	0,78	0,137	0,097	0,097	0,101
16:57:28	37,1	0,217	0,084	0,083	0,083	0,083	0,082	0,083	0,084	0,082	0,09	0,082	0,092	0,211	0,216	0,215	0,214	0,207	0,206	0,188	0,171	1,276	0,22	0,218	0,223	0,208	0,216	0,233	0,255	0,226	0,228	0,195	0,174	1,28	0,223	0,214	0,218	0,208	0,222	0,269	0,311	0,484	0,689	0,236	0,185	1,28	0,225	0,214	0,217	0,211	0,227	0,281	0,318	0,521	0,732	1,091	0,795	1,249	0,225	0,215	0,215	0,205	0,221	0,267	0,311	0,518	0,719	1,069	1,026	1,152	0,223	0,213	0,215	0,199	0,213	0,253	0,301	0,505	0,708	1,057	1,02	1,162	0,22	0,211	0,211	0,097	0,132	0,223	0,269	0,486	0,573	0,802	0,78	0,137	0,097	0,097	0,101
17:07:28	37,1	0,217	0,084	0,083	0,083	0,083	0,082	0,083	0,084	0,082	0,09	0,082	0,108	0,212	0,217	0,216	0,215	0,207	0,206	0,189	0,173	1,281	0,22	0,219	0,223	0,209	0,216	0,233	0,255	0,227	0,229	0,195	0,175	1,285	0,223	0,214	0,219	0,209	0,223	0,269	0,311	0,484	0,688	0,237	0,186	1,285	0,226	0,214	0,218	0,211	0,228	0,281	0,318	0,52	0,732	1,092	0,804	1,254	0,225	0,216	0,215	0,205	0,221	0,267	0,311	0,517	0,718	1,07	1,026	1,157	0,223	0,213	0,215	0,202	0,213	0,253	0,301	0,504	0,707	1,057	1,021	1,167	0,22	0,211	0,211	0,097	0,132	0,223	0,268	0,486	0,573	0,801	0,781	0,138	0,097	0,097	0,101
17:17:28	37,1	0,217	0,084	0,083	0,083	0,083	0,082	0,083	0,083	0,082	0,09	0,082	0,106	0,211	0,216	0,216	0,215	0,208	0,206	0,189	0,174	1,286	0,22	0,219	0,223	0,208	0,216	0,233	0,255	0,227	0,229	0,195	0,175	1,289	0,223	0,214	0,218	0,209	0,222	0,269	0,311	0,483	0,686	0,238	0,187	1,29	0,226	0,214	0,218	0,211	0,227	0,28	0,318	0,519	0,731	1,093	0,813	1,26	0,225	0,216	0,215	0,205	0,221	0,266	0,31	0,517	0,717	1,07	1,026	1,161	0,223	0,213	0,215	0,199	0,212	0,253	0,301	0,504	0,706	1,056	1,022	1,171	0,22	0,211	0,21	0,097	0,131	0,223	0,268	0,487	0,572	0,799	0,783	0,139	0,097	0,098	0,102
17:27:28	37,1	0,218	0,084	0,083	0,083	0,083	0,082	0,083	0,083	0,082	0,09	0,082	0,116	0,212	0,217	0,216	0,215	0,208	0,207	0,191	0,174	1,29	0,221	0,219	0,223	0,208	0,216	0,233	0,255	0,228	0,23	0,195	0,176	1,293	0,223	0,214	0,219	0,209	0,223	0,269	0,31	0,483	0,683	0,24	0,188	1,295	0,226	0,214	0,218	0,211	0,228	0,28	0,318	0,519	0,73	1,095	0,822	1,265	0,225	0,216	0,215	0,205	0,221	0,266	0,31	0,516	0,717	1,071	1,027	1,165	0,224	0,214	0,215	0,199	0,213	0,253	0,3	0,503	0,706	1,056	1,023	1,175	0,22	0,211	0,21	0,098	0,131	0,223	0,268	0,488	0,572	0,797	0,784	0,14	0,097	0,097	0,102
17:37:28	37	0,218	0,083	0,083	0,083	0,083	0,082	0,083	0,084	0,081	0,09	0,082	0,1	0,212	0,217	0,217	0,215	0,208	0,207	0,19	0,175	1,294	0,221	0,219	0,223	0,209	0,216	0,233	0,255	0,229	0,231	0,195	0,176	1,297	0,224	0,214	0,223	0,209	0,223	0,269	0,31	0,483	0,682	0,241	0,189	1,299	0,226	0,214	0,218	0,211	0,227	0,28	0,318	0,518	0,729	1,097	0,831	1,27	0,226	0,216	0,215	0,205	0,221	0,266	0,31	0,516	0,716	1,071	1,029	1,169	0,224	0,214	0,215	0,199	0,212	0,253	0,301	0,502	0,705	1,056	1,023	1,179	0,22	0,211	0,21	0,097	0,131	0,222	0,267	0,489	0,572	0,796	0,786	0,141	0,097	0,097	0,102
17:47:28	37	0,218	0,084	0,083	0,083	0,083	0,082	0,083	0,084	0,082	0,09	0,082	0,129	0,212	0,217	0,218	0,216	0,208	0,207	0,19	0,175	1,298	0,221	0,219	0,224	0,209	0,216	0,233	0,255	0,23	0,232	0,196	0,177	1,302	0,224	0,214	0,219	0,209	0,223	0,269	0,311	0,482	0,681	0,244	0,19	1,303	0,227	0,215	0,218	0,211	0,227	0,28	0,317	0,518	0,729	1,1	0,841	1,275	0,226	0,216	0,215	0,205	0,221	0,266	0,309	0,515	0,716	1,072	1,031	1,174	0,225	0,214	0,215	0,199	0,212	0,253	0,301	0,502	0,704	1,055	1,025	1,183	0,22	0,21	0,21	0,098	0,131	0,222	0,267	0,489	0,572	0,794	0,788	0,142	0,098	0,098	0,102
17:57:28	37	0,218	0,083	0,083	0,083	0,083	0,082	0,083	0,085	0,082	0,091	0,082	0,098	0,212	0,217	0,218	0,216	0,209	0,207	0,19	0,176	1,303	0,221	0,219	0,225	0,209	0,216	0,233	0,255	0,231	0,232	0,196	0,177	1,306	0,224	0,214	0,219	0,209	0,223	0,269	0,31	0,482	0,679	0,245	0,19	1,307	0,227	0,215	0,218	0,211	0,227	0,28	0,317	0,517	0,728	1,101	0,849	1,28	0,226	0,216	0,215	0,205	0,221	0,266	0,309	0,514	0,714	1,073	1,033	1,177	0,225	0,214	0,215	0,199	0,212	0,253	0,3	0,501	0,703	1,056	1,027	1,187	0,221	0,211	0,21	0,098	0,131	0,222	0,267	0,488	0,571	0,792	0,79	0,143	0,098	0,098	0,103
18:07:28	37	0,218	0,084	0,083	0,083	0,083	0,082	0,083	0,083	0,082	0,089	0,082	0,095	0,212	0,217	0,219	0,217	0,209	0,207	0,19	0,176	1,306	0,221	0,219	0,223	0,209	0,216	0,234	0,255	0,231	0,233	0,196	0,178	1,31	0,224	0,215	0,219	0,209	0,223	0,269	0,31	0,482	0,678	0,246	0,191	1,312	0,227	0,215	0,218	0,211	0,227	0,28	0,317	0,516	0,727	1,103	0,857	1,284	0,227	0,216	0,215	0,205	0,221	0,266	0,309	0,514	0,714	1,074	1,035	1,181	0,225	0,214	0,215	0,199	0,212	0,253	0,3	0,501	0,701	1,056	1,029	1,191	0,22	0,211	0,21	0,098	0,13	0,222	0,267	0,487	0,571	0,792	0,793	0,145	0,098	0,098	0,104
18:17:28	37	0,218	0,083	0,083	0,083	0,083	0,082	0,083	0,085	0,082	0,09	0,082	0,098	0,212	0,217	0,219	0,217	0,209	0,207	0,191	0,177	1,311	0,221	0,219	0,225	0,209	0,216	0,234	0,255	0,232	0,234	0,201	0,179	1,313	0,225	0,215	0,22	0,209	0,223	0,269	0,31	0,481	0,676	0,248	0,193	1,315	0,228	0,215	0,218	0,211	0,227	0,28	0,317	0,516	0,726	1,105	0,867	1,289	0,227	0,216	0,215	0,205	0,221	0,266	0,309	0,513	0,713	1,075	1,037	1,185	0,225	0,214	0,215	0,2	0,211	0,253	0,3	0,5	0,701	1,057	1,031	1,194	0,221	0,21	0,21	0,099	0,13	0,222	0,266	0,485	0,57	0,79	0,794	0,146	0,098	0,098	0,104
