# Supplementary material for: Adaptation dynamics between copy-number and point mutations
Source: eLife. 2022 Dec 22;11:e82240. doi: 10.7554/eLife.82240 (PMC9833825; doi:10.7554/eLife.82240)
Supplement: Figure 1—figure supplement 1—source data 1. [file elife-82240-fig1-figsupp1-data1.zip]

Archive with 59 entries (55 files):
- Figure 1 - Figure Supplement 1 - Source Data/
- Figure 1 - Figure Supplement 1 - Source Data/.Rhistory
- Figure 1 - Figure Supplement 1 - Source Data/for_qPCR-636247363150899708-YFP.jpg
- __MACOSX/
- __MACOSX/Figure 1 - Figure Supplement 1 - Source Data/
- __MACOSX/Figure 1 - Figure Supplement 1 - Source Data/._for_qPCR-636247363150899708-YFP.jpg
- Figure 1 - Figure Supplement 1 - Source Data/.DS_Store
- __MACOSX/Figure 1 - Figure Supplement 1 - Source Data/._.DS_Store
- Figure 1 - Figure Supplement 1 - Source Data/for_qPCR-636247363150899708-BF.jpg
- Figure 1 - Figure Supplement 1 - Source Data/for_qPCR-636247363150899708-CFP.jpg
- __MACOSX/Figure 1 - Figure Supplement 1 - Source Data/._for_qPCR-636247363150899708-CFP.jpg
- Figure 1 - Figure Supplement 1 - Source Data/qPCR_20180802_analysis.R
- __MACOSX/Figure 1 - Figure Supplement 1 - Source Data/._qPCR_20180802_analysis.R
- Figure 1 - Figure Supplement 1 - Source Data/Results_CFP.csv
- __MACOSX/Figure 1 - Figure Supplement 1 - Source Data/._Results_CFP.csv
- Figure 1 - Figure Supplement 1 - Source Data/colonies_CFP_ROI/
- Figure 1 - Figure Supplement 1 - Source Data/colonies_CFP_ROI/0011-1027.roi
- Figure 1 - Figure Supplement 1 - Source Data/colonies_CFP_ROI/0026-1303.roi
- Figure 1 - Figure Supplement 1 - Source Data/colonies_CFP_ROI/0010-1025.roi
- Figure 1 - Figure Supplement 1 - Source Data/colonies_CFP_ROI/0036-1573.roi
- Figure 1 - Figure Supplement 1 - Source Data/colonies_CFP_ROI/0015-1028.roi
- Figure 1 - Figure Supplement 1 - Source Data/colonies_CFP_ROI/0004-0751.roi
- Figure 1 - Figure Supplement 1 - Source Data/colonies_CFP_ROI/0027-1304.roi
- Figure 1 - Figure Supplement 1 - Source Data/colonies_CFP_ROI/0008-0751.roi
- Figure 1 - Figure Supplement 1 - Source Data/colonies_CFP_ROI/0002-0752.roi
- Figure 1 - Figure Supplement 1 - Source Data/colonies_CFP_ROI/0020-1298.roi
- Figure 1 - Figure Supplement 1 - Source Data/colonies_CFP_ROI/0034-1568.roi
- Figure 1 - Figure Supplement 1 - Source Data/colonies_CFP_ROI/0018-1029.roi
- Figure 1 - Figure Supplement 1 - Source Data/colonies_CFP_ROI/0003-0750.roi
- Figure 1 - Figure Supplement 1 - Source Data/colonies_CFP_ROI/0016-1026.roi
- Figure 1 - Figure Supplement 1 - Source Data/colonies_CFP_ROI/0021-1301.roi
- Figure 1 - Figure Supplement 1 - Source Data/colonies_CFP_ROI/0009-0754.roi
- Figure 1 - Figure Supplement 1 - Source Data/colonies_CFP_ROI/0031-1567.roi
- Figure 1 - Figure Supplement 1 - Source Data/colonies_CFP_ROI/0017-1028.roi
- Figure 1 - Figure Supplement 1 - Source Data/colonies_CFP_ROI/0007-0750.roi
- Figure 1 - Figure Supplement 1 - Source Data/colonies_CFP_ROI/0006-0750.roi
- Figure 1 - Figure Supplement 1 - Source Data/colonies_CFP_ROI/0029-1570.roi
- Figure 1 - Figure Supplement 1 - Source Data/colonies_CFP_ROI/0028-1570.roi
- Figure 1 - Figure Supplement 1 - Source Data/colonies_CFP_ROI/0024-1304.roi
- Figure 1 - Figure Supplement 1 - Source Data/colonies_CFP_ROI/0030-1569.roi
- Figure 1 - Figure Supplement 1 - Source Data/colonies_CFP_ROI/0025-1303.roi
- Figure 1 - Figure Supplement 1 - Source Data/colonies_CFP_ROI/0035-1573.roi
- Figure 1 - Figure Supplement 1 - Source Data/colonies_CFP_ROI/0013-1027.roi
- Figure 1 - Figure Supplement 1 - Source Data/colonies_CFP_ROI/0012-1026.roi
- Figure 1 - Figure Supplement 1 - Source Data/colonies_CFP_ROI/0005-0749.roi
- Figure 1 - Figure Supplement 1 - Source Data/colonies_CFP_ROI/0019-1296.roi
- Figure 1 - Figure Supplement 1 - Source Data/colonies_CFP_ROI/0032-1573.roi
- Figure 1 - Figure Supplement 1 - Source Data/colonies_CFP_ROI/0033-1573.roi
- Figure 1 - Figure Supplement 1 - Source Data/colonies_CFP_ROI/0014-1026.roi
- Figure 1 - Figure Supplement 1 - Source Data/colonies_CFP_ROI/0023-1301.roi
- Figure 1 - Figure Supplement 1 - Source Data/colonies_CFP_ROI/0022-1299.roi
- Figure 1 - Figure Supplement 1 - Source Data/colonies_CFP_ROI/0001-0753.roi
- Figure 1 - Figure Supplement 1 - Source Data/.RData
- Figure 1 - Figure Supplement 1 - Source Data/.Rapp.history
- Figure 1 - Figure Supplement 1 - Source Data/Results_YFP.csv
- __MACOSX/Figure 1 - Figure Supplement 1 - Source Data/._Results_YFP.csv
- Figure 1 - Figure Supplement 1 - Source Data/BollbackGroup_2018-08-02 16-49-05_qPCR -  Quantification Cq Results_0.csv
- __MACOSX/Figure 1 - Figure Supplement 1 - Source Data/._BollbackGroup_2018-08-02 16-49-05_qPCR -  Quantification Cq Results_0.csv
- __MACOSX/._Figure 1 - Figure Supplement 1 - Source Data
