# Supplementary material for: Adaptation dynamics between copy-number and point mutations
Source: eLife. 2022 Dec 22;11:e82240. doi: 10.7554/eLife.82240 (PMC9833825; doi:10.7554/eLife.82240)
Supplement: Figure 1—figure supplement 1—source data 1. [file elife-82240-fig1-figsupp1-data1.zip › Figure 1 - Figure Supplement 1 - Source Data/BollbackGroup_2018-08-02 16-49-05_qPCR - Quantification Cq Results_0.csv]

	Well	Fluor	Target	Content	Sample	Biological Set Name	Cq	Cq Mean	Cq Std. Dev	Starting Quantity (SQ)	Log Starting Quantity	SQ Mean	SQ Std. Dev	Set Point	Well Note
	A01	SYBR	CFP	NTC	1		20.4963903605789	20.4963903605789	0	NaN	NaN	NaN	0	60
	A02	SYBR	CFP	NTC	2		24.0945627102453	24.0945627102453	0	NaN	NaN	NaN	0	60
	A03	SYBR	CFP	NTC	3		22.1384766844744	22.1384766844744	0	NaN	NaN	NaN	0	60
	A04	SYBR	CFP	NTC	4		20.5444955597135	20.5444955597135	0	NaN	NaN	NaN	0	60
	A05	SYBR	CFP	NTC	5		23.2768161533703	23.2768161533703	0	NaN	NaN	NaN	0	60
	A06	SYBR	CFP	NTC	6		23.9750985908142	23.9750985908142	0	NaN	NaN	NaN	0	60
	A07	SYBR	CFP	NTC	7		26.7285610498583	26.7285610498583	0	NaN	NaN	NaN	0	60
	A08	SYBR	CFP	NTC	8		24.3724167199226	24.3724167199226	0	NaN	NaN	NaN	0	60
	A09	SYBR	CFP	NTC	9		26.157738802535	26.157738802535	0	NaN	NaN	NaN	0	60
	A10	SYBR	CFP	Std	H5		19.3496580890858	19.3496580890858	0	10	1	10	0	60
	A11	SYBR	CFP	Std	H5		19.3092067112218	19.3092067112218	0	10	1	10	0	60
	B01	SYBR	CFP	NTC	1		20.3265093052486	20.3265093052486	0	NaN	NaN	NaN	0	60
	B02	SYBR	CFP	NTC	2		24.0551215639005	24.0551215639005	0	NaN	NaN	NaN	0	60
	B03	SYBR	CFP	NTC	3		22.2831861152567	22.2831861152567	0	NaN	NaN	NaN	0	60
	B04	SYBR	CFP	NTC	4		20.5193662210731	20.5193662210731	0	NaN	NaN	NaN	0	60
	B05	SYBR	CFP	NTC	5		23.1440149248318	23.1440149248318	0	NaN	NaN	NaN	0	60
	B06	SYBR	CFP	NTC	6		23.8158999359342	23.8158999359342	0	NaN	NaN	NaN	0	60
	B07	SYBR	CFP	NTC	7		26.6077199871844	26.6077199871844	0	NaN	NaN	NaN	0	60
	B08	SYBR	CFP	NTC	8		24.2296434690842	24.2296434690842	0	NaN	NaN	NaN	0	60
	B09	SYBR	CFP	NTC	9		26.233250696974	26.233250696974	0	NaN	NaN	NaN	0	60
	B10	SYBR	CFP	Std	H5		22.8617476118805	22.8617476118805	0	1	0	1	0	60
	B11	SYBR	CFP	Std	H5		22.8707908252657	22.8707908252657	0	1	0	1	0	60
	B12	SYBR	CFP	Std	H5		22.9617178232085	22.9617178232085	0	1	0	1	0	60
	C01	SYBR	CFP	NTC	1		20.4036864870233	20.4036864870233	0	NaN	NaN	NaN	0	60
	C02	SYBR	CFP	NTC	2		24.0026868736331	24.0026868736331	0	NaN	NaN	NaN	0	60
	C03	SYBR	CFP	NTC	3		22.3680026269412	22.3680026269412	0	NaN	NaN	NaN	0	60
	C04	SYBR	CFP	NTC	4		20.4401527216895	20.4401527216895	0	NaN	NaN	NaN	0	60
	C05	SYBR	CFP	NTC	5		23.2111570896099	23.2111570896099	0	NaN	NaN	NaN	0	60
	C06	SYBR	CFP	NTC	6		23.8539981483665	23.8539981483665	0	NaN	NaN	NaN	0	60
	C07	SYBR	CFP	NTC	7		26.5651165860499	26.5651165860499	0	NaN	NaN	NaN	0	60
	C08	SYBR	CFP	NTC	8		24.1982496773076	24.1982496773076	0	NaN	NaN	NaN	0	60
	C09	SYBR	CFP	NTC	9		26.1387558078592	26.1387558078592	0	NaN	NaN	NaN	0	60
	C10	SYBR	CFP	Std	H5		26.6223683280831	26.6223683280831	0	0.1	-1	0.1	0	60
	C11	SYBR	CFP	Std	H5		26.6354699751064	26.6354699751064	0	0.1	-1	0.1	0	60
	D01	SYBR	rbsB	NTC	1		22.8131332076322	22.8131332076322	0	NaN	NaN	NaN	0	60
	D02	SYBR	rbsB	NTC	2		26.2001846391898	26.2001846391898	0	NaN	NaN	NaN	0	60
	D03	SYBR	rbsB	NTC	3		23.2104255429224	23.2104255429224	0	NaN	NaN	NaN	0	60
	D04	SYBR	rbsB	NTC	4		22.0061074744858	22.0061074744858	0	NaN	NaN	NaN	0	60
	D05	SYBR	rbsB	NTC	5		25.4676575385998	25.4676575385998	0	NaN	NaN	NaN	0	60
	D06	SYBR	rbsB	NTC	6		26.3421259627821	26.3421259627821	0	NaN	NaN	NaN	0	60
	D07	SYBR	rbsB	NTC	7		26.1797863644917	26.1797863644917	0	NaN	NaN	NaN	0	60
	D08	SYBR	rbsB	NTC	8		24.5537485300285	24.5537485300285	0	NaN	NaN	NaN	0	60
	D09	SYBR	rbsB	NTC	9		26.132158111565	26.132158111565	0	NaN	NaN	NaN	0	60
	D10	SYBR	CFP	Std	H5		29.995659302104	29.995659302104	0	0.01	-2	0.01	0	60
	D11	SYBR	CFP	Std	H5		29.9593748568361	29.9593748568361	0	0.01	-2	0.01	0	60
	D12	SYBR	CFP	Std	H5		30.382535870478	30.382535870478	0	0.01	-2	0.01	0	60
	E01	SYBR	rbsB	NTC	1		22.8348327808403	22.8348327808403	0	NaN	NaN	NaN	0	60
	E02	SYBR	rbsB	NTC	2		26.2786684734034	26.2786684734034	0	NaN	NaN	NaN	0	60
	E03	SYBR	rbsB	NTC	3		23.2873965083691	23.2873965083691	0	NaN	NaN	NaN	0	60
	E04	SYBR	rbsB	NTC	4		21.9630553042929	21.9630553042929	0	NaN	NaN	NaN	0	60
	E05	SYBR	rbsB	NTC	5		25.4648047171318	25.4648047171318	0	NaN	NaN	NaN	0	60
	E06	SYBR	rbsB	NTC	6		26.3159913682721	26.3159913682721	0	NaN	NaN	NaN	0	60
	E07	SYBR	rbsB	NTC	7		26.5841349187107	26.5841349187107	0	NaN	NaN	NaN	0	60
	E08	SYBR	rbsB	NTC	8		24.5019834090634	24.5019834090634	0	NaN	NaN	NaN	0	60
	E09	SYBR	rbsB	NTC	9		25.8748102918813	25.8748102918813	0	NaN	NaN	NaN	0	60
	E10	SYBR	CFP	Std	H5		33.5499657030874	33.5499657030874	0	0.01	-2	0.01	0	60
	E11	SYBR	CFP	Std	H5		34.0039036133582	34.0039036133582	0	0.001	-3	0.001	0	60
	E12	SYBR	CFP	Std	H5		34.0562855313698	34.0562855313698	0	0.001	-3	0.001	0	60
	F01	SYBR	rbsB	NTC	1		22.7556006994071	22.7556006994071	0	NaN	NaN	NaN	0	60
	F02	SYBR	rbsB	NTC	2		26.2785389218127	26.2785389218127	0	NaN	NaN	NaN	0	60
	F03	SYBR	rbsB	NTC	3		23.2909085642364	23.2909085642364	0	NaN	NaN	NaN	0	60
	F04	SYBR	rbsB	NTC	4		21.9592128103429	21.9592128103429	0	NaN	NaN	NaN	0	60
	F05	SYBR	rbsB	NTC	5		25.4313930575208	25.4313930575208	0	NaN	NaN	NaN	0	60
	F06	SYBR	rbsB	NTC	6		26.3815703010949	26.3815703010949	0	NaN	NaN	NaN	0	60
	F07	SYBR	rbsB	NTC	7		26.3295604900874	26.3295604900874	0	NaN	NaN	NaN	0	60
	F08	SYBR	rbsB	NTC	8		24.7718367557953	24.7718367557953	0	NaN	NaN	NaN	0	60
	F09	SYBR	rbsB	NTC	9		26.047503868962	26.047503868962	0	NaN	NaN	NaN	0	60
	F12	SYBR		Neg Ctrl			35.3461863086162	35.3461863086162	0	0.000392532744129158	-3.40612410961563	0.000392532744129158	0	60
	G02	SYBR	rbsB	Std	H5		22.5624186517338	22.5624186517338	0	1	0	1	0	60
	G04	SYBR	rbsB	Std	H5		29.5610672559684	29.5610672559684	0	0.01	-2	0.01	0	60
	G05	SYBR	rbsB	Std	H5		33.300778600264	33.300778600264	0	0.001	-3	0.001	0	60
	G07	SYBR	rbsB	Std	H5		22.4113964433609	22.4113964433609	0	1	0	1	0	60
	G09	SYBR	rbsB	Std	H5		29.588970718582	29.588970718582	0	0.01	-2	0.01	0	60
	G10	SYBR	rbsB	Std	H5		33.3135980008407	33.3135980008407	0	0.001	-3	0.001	0	60
	G12	SYBR		Neg Ctrl			NaN	0	0	NaN	NaN	0	0	60
	H02	SYBR	rbsB	Std	H5		22.3392971214003	22.3392971214003	0	1	0	1	0	60
	H04	SYBR	rbsB	Std	H5		29.3908073173358	29.3908073173358	0	0.01	-2	0.01	0	60
	H05	SYBR	rbsB	Std	H5		NaN	0	0	0.001	-3	0	0	60
