# Supplementary material for: Adaptation dynamics between copy-number and point mutations
Source: eLife. 2022 Dec 22;11:e82240. doi: 10.7554/eLife.82240 (PMC9833825; doi:10.7554/eLife.82240)
Supplement: Figure 2—source data 1. [file elife-82240-fig2-data1.zip]

Archive with 49 entries (46 files):
- Figure_2AB_source_data/
- Figure_2AB_source_data/EE24.12_30-B_OD600.txt
- __MACOSX/
- __MACOSX/Figure_2AB_source_data/
- __MACOSX/Figure_2AB_source_data/._EE24.12_30-B_OD600.txt
- Figure_2AB_source_data/EE24.12_30-A_CFP2.txt
- __MACOSX/Figure_2AB_source_data/._EE24.12_30-A_CFP2.txt
- Figure_2AB_source_data/EE24.12_export_raw_data.xlsx
- __MACOSX/Figure_2AB_source_data/._EE24.12_export_raw_data.xlsx
- Figure_2AB_source_data/EE24.12_IS-A_YFP2.txt
- __MACOSX/Figure_2AB_source_data/._EE24.12_IS-A_YFP2.txt
- Figure_2AB_source_data/EE24.12_IS-A_OD600.txt
- __MACOSX/Figure_2AB_source_data/._EE24.12_IS-A_OD600.txt
- Figure_2AB_source_data/EE24.12_30-C_OD600.txt
- __MACOSX/Figure_2AB_source_data/._EE24.12_30-C_OD600.txt
- Figure_2AB_source_data/EE24.12_E_YFP2.txt
- __MACOSX/Figure_2AB_source_data/._EE24.12_E_YFP2.txt
- Figure_2AB_source_data/EE24.12_E_CFP2.txt
- __MACOSX/Figure_2AB_source_data/._EE24.12_E_CFP2.txt
- Figure_2AB_source_data/EE24.12_IS-A_CFP2.txt
- __MACOSX/Figure_2AB_source_data/._EE24.12_IS-A_CFP2.txt
- Figure_2AB_source_data/EE24.12_30-A_YFP2.txt
- __MACOSX/Figure_2AB_source_data/._EE24.12_30-A_YFP2.txt
- Figure_2AB_source_data/Fig_2_AB_analysis.R
- __MACOSX/Figure_2AB_source_data/._Fig_2_AB_analysis.R
- Figure_2AB_source_data/EE24.12_IS-B_OD600.txt
- __MACOSX/Figure_2AB_source_data/._EE24.12_IS-B_OD600.txt
- Figure_2AB_source_data/EE24.12_E_OD600.txt
- __MACOSX/Figure_2AB_source_data/._EE24.12_E_OD600.txt
- Figure_2AB_source_data/EE24.12_30-C_YFP2.txt
- __MACOSX/Figure_2AB_source_data/._EE24.12_30-C_YFP2.txt
- Figure_2AB_source_data/EE24.12_30-B_YFP2.txt
- __MACOSX/Figure_2AB_source_data/._EE24.12_30-B_YFP2.txt
- Figure_2AB_source_data/EE24.12_IS-C_OD600.txt
- __MACOSX/Figure_2AB_source_data/._EE24.12_IS-C_OD600.txt
- Figure_2AB_source_data/EE24.12_30-A_OD600.txt
- __MACOSX/Figure_2AB_source_data/._EE24.12_30-A_OD600.txt
- Figure_2AB_source_data/EE24.12_IS-B_CFP2.txt
- __MACOSX/Figure_2AB_source_data/._EE24.12_IS-B_CFP2.txt
- Figure_2AB_source_data/EE24.12_IS-C_CFP2.txt
- __MACOSX/Figure_2AB_source_data/._EE24.12_IS-C_CFP2.txt
- Figure_2AB_source_data/EE24.12_IS-B_YFP2.txt
- __MACOSX/Figure_2AB_source_data/._EE24.12_IS-B_YFP2.txt
- Figure_2AB_source_data/EE24.12_IS-C_YFP2.txt
- __MACOSX/Figure_2AB_source_data/._EE24.12_IS-C_YFP2.txt
- Figure_2AB_source_data/EE24.12_30-C_CFP2.txt
- __MACOSX/Figure_2AB_source_data/._EE24.12_30-C_CFP2.txt
- Figure_2AB_source_data/EE24.12_30-B_CFP2.txt
- __MACOSX/Figure_2AB_source_data/._EE24.12_30-B_CFP2.txt
