# Supplementary material for: Adaptation dynamics between copy-number and point mutations
Source: eLife. 2022 Dec 22;11:e82240. doi: 10.7554/eLife.82240 (PMC9833825; doi:10.7554/eLife.82240)
Supplement: Figure 2—source data 1. [file elife-82240-fig2-data1.zip › Figure_2AB_source_data/EE24.12_30-B_OD600.txt]

Time	A1	A2	A3	A4	A5	A6	A7	A8	A9	A10	A11	A12	B1	B2	B3	B4	B5	B6	B7	B8	B9	B10	B11	B12	C1	C2	C3	C4	C5	C6	C7	C8	C9	C10	C11	C12	D1	D2	D3	D4	D5	D6	D7	D8	D9	D10	D11	D12	E1	E2	E3	E4	E5	E6	E7	E8	E9	E10	E11	E12	F1	F2	F3	F4	F5	F6	F7	F8	F9	F10	F11	F12	G1	G2	G3	G4	G5	G6	G7	G8	G9	G10	G11	G12	H1	H2	H3	H4	H5	H6	H7	H8	H9	H10	H11	H12
00:00:11	0,172	0,154	0,156	0,165	0,159	0,16	0,163	0,158	0,179	0,172	0,177	0,187	0,155	0,173	0,173	0,169	0,179	0,187	0,186	0,189	0,179	0,182	0,177	0,208	0,17	0,191	0,236	0,236	0,246	0,209	0,221	0,23	0,234	0,229	0,192	0,2	0,16	0,199	0,266	0,326	0,309	0,301	0,295	0,268	0,227	0,218	0,182	0,191	0,161	0,215	0,3	0,351	0,375	0,366	0,321	0,312	0,292	0,219	0,194	0,2	0,178	0,212	0,264	0,287	0,278	0,274	0,261	0,271	0,251	0,22	0,185	0,193	0,167	0,165	0,177	0,164	0,173	0,179	0,185	0,198	0,174	0,181	0,167	0,176	0,175	0,147	0,152	0,147	0,152	0,168	0,17	0,168	0,178	0,18	0,182	0,199
23:45:16	0,108	0,107	0,096	0,099	0,104	0,105	0,101	0,106	0,104	0,104	0,108	0,117	0,119	0,122	0,114	0,105	0,099	0,102	0,114	0,108	0,108	0,117	0,105	0,106	0,11	0,135	0,184	0,134	0,19	0,183	0,168	0,159	0,182	0,168	0,101	0,098	0,121	0,135	0,215	0,234	0,24	0,226	0,239	0,166	0,163	0,117	0,096	0,1	0,108	0,116	0,221	0,262	0,263	0,244	0,249	0,236	0,175	0,113	0,092	0,096	0,122	0,132	0,183	0,177	0,158	0,142	0,132	0,139	0,117	0,103	0,098	0,095	0,105	0,107	0,117	0,113	0,112	0,104	0,105	0,11	0,1	0,094	0,094	0,098	0,122	0,1	0,103	0,111	0,107	0,103	0,094	0,108	0,105	0,109	0,109	0,106
47:39:44	0,113	0,098	0,083	0,094	0,088	0,092	0,098	0,096	0,092	0,208	0,099	0,099	0,087	0,092	0,119	0,1	0,096	0,105	0,086	0,098	0,102	0,092	0,108	0,095	0,096	0,102	0,111	0,102	0,113	0,114	0,11	0,11	0,141	0,1	0,089	0,087	0,093	0,105	0,107	0,122	0,168	0,225	0,178	0,11	0,116	0,102	0,096	0,094	0,106	0,118	0,153	0,143	0,118	0,11	0,119	0,127	0,104	0,092	0,086	0,086	0,108	0,125	0,108	0,134	0,105	0,101	0,097	0,106	0,1	0,101	0,09	0,085	0,122	0,112	0,102	0,1	0,093	0,13	0,095	0,103	0,096	0,098	0,09	0,084	0,125	0,128	0,108	0,116	0,102	0,113	0,115	0,092	0,086	0,084	0,088	0,091
71:59:32	0,093	0,095	0,095	0,101	0,104	0,093	0,104	0,104	0,09	0,326	0,096	0,089	0,097	0,096	0,395	0,099	0,095	0,113	0,107	0,211	0,109	0,098	0,093	0,104	0,102	0,086	0,431	0,102	0,108	0,1	0,108	0,102	0,1	0,097	0,099	0,097	0,102	0,097	0,11	0,116	0,113	0,116	0,11	0,1	0,104	0,099	0,105	0,101	0,099	0,11	0,111	0,106	0,155	0,111	0,113	0,11	0,106	0,107	0,085	0,1	0,098	0,106	0,106	0,112	0,108	0,104	0,1	0,107	0,105	0,1	0,094	0,097	0,104	0,103	0,109	0,105	0,107	0,105	0,105	0,102	0,091	0,101	0,1	0,097	0,112	0,094	0,179	0,103	0,092	0,089	0,095	0,094	0,096	0,099	0,107	0,104
95:49:51	0,125	0,159	0,122	0,119	0,117	0,114	0,111	0,107	0,136	0,45	0,103	0,113	0,112	0,108	0,506	0,103	0,099	0,105	0,106	0,399	0,109	0,11	0,119	0,115	0,112	0,113	0,529	0,106	0,106	0,104	0,106	0,108	0,105	0,104	0,11	0,111	0,119	0,111	0,113	0,11	0,105	0,104	0,102	0,109	0,105	0,103	0,116	0,107	0,106	0,118	0,115	0,107	0,241	0,105	0,109	0,106	0,11	0,105	0,107	0,104	0,115	0,114	0,108	0,096	0,103	0,1	0,1	0,1	0,108	0,106	0,105	0,103	0,115	0,107	0,114	0,098	0,104	0,09	0,109	0,114	0,109	0,108	0,109	0,103	0,089	0,095	0,283	0,098	0,091	0,084	0,089	0,095	0,089	0,091	0,099	0,085
119:53:05	0,087	0,109	0,086	0,087	0,088	0,084	0,097	0,082	0,13	0,304	0,086	0,084	0,087	0,089	0,408	0,082	0,093	0,101	0,093	0,454	0,089	0,095	0,094	0,091	0,093	0,098	0,472	0,083	0,123	0,083	0,092	0,093	0,093	0,097	0,093	0,095	0,087	0,081	0,105	0,095	0,092	0,089	0,09	0,095	0,091	0,098	0,098	0,1	0,093	0,097	0,103	0,091	0,167	0,091	0,091	0,088	0,093	0,096	0,095	0,1	0,092	0,099	0,091	0,086	0,09	0,088	0,082	0,091	0,128	0,085	0,092	0,086	0,099	0,098	0,098	0,107	0,08	0,089	0,093	0,088	0,074	0,099	0,099	0,087	0,1	0,079	0,149	0,086	0,087	0,088	0,089	0,089	0,093	0,085	0,091	0,084
143:56:55	0,102	0,102	0,187	0,105	0,112	0,104	0,114	0,095	0,185	0,344	0,105	0,1	0,104	0,118	0,44	0,112	0,112	0,108	0,124	0,508	0,105	0,11	0,108	0,092	0,115	0,115	0,503	0,096	0,196	0,118	0,124	0,117	0,111	0,119	0,113	0,116	0,128	0,1	0,108	0,115	0,113	0,112	0,105	0,115	0,124	0,113	0,103	0,104	0,114	0,122	0,124	0,127	0,24	0,111	0,119	0,125	0,129	0,15	0,109	0,096	0,112	0,106	0,107	0,11	0,107	0,111	0,107	0,108	0,165	0,11	0,099	0,089	0,107	0,105	0,111	0,198	0,107	0,097	0,108	0,107	0,105	0,097	0,096	0,089	0,094	0,091	0,137	0,099	0,099	0,099	0,084	0,086	0,084	0,086	0,108	0,1
168:05:24	0,115	0,093	0,197	0,105	0,11	0,109	0,122	0,112	0,193	0,372	0,114	0,108	0,119	0,136	0,346	0,112	0,113	0,114	0,115	0,449	0,113	0,116	0,102	0,101	0,132	0,121	0,592	0,114	0,202	0,113	0,107	0,117	0,118	0,131	0,11	0,116	0,126	0,122	0,106	0,13	0,118	0,122	0,097	0,101	0,111	0,102	0,106	0,11	0,111	0,114	0,119	0,106	0,232	0,114	0,116	0,102	0,1	0,287	0,097	0,117	0,116	0,123	0,107	0,117	0,114	0,122	0,111	0,109	0,182	0,11	0,113	0,109	0,111	0,102	0,121	0,218	0,117	0,118	0,12	0,114	0,106	0,108	0,112	0,106	0,111	0,103	0,178	0,117	0,123	0,112	0,118	0,107	0,108	0,109	0,218	0,108
192:06:24	0,117	0,092	0,185	0,115	0,104	0,11	0,132	0,113	0,489	0,495	0,098	0,107	0,073	0,093	0,359	0,087	0,09	0,103	0,102	0,311	0,114	0,124	0,095	0,114	0,098	0,116	0,475	0,086	0,343	0,118	0,139	0,148	0,143	0,226	0,099	0,132	0,095	0,086	0,095	0,115	0,134	0,151	0,125	0,13	0,117	0,131	0,129	0,1	0,108	0,106	0,118	0,115	0,287	0,122	0,112	0,1	0,117	0,431	0,105	0,133	0,098	0,11	0,092	0,11	0,084	0,132	0,1	0,094	0,363	0,106	0,129	0,106	0,091	0,097	0,116	0,269	0,085	0,101	0,101	0,102	0,106	0,102	0,111	0,094	0,094	0,081	0,233	0,086	0,111	0,096	0,117	0,085	0,109	0,125	0,407	0,117
215:19:58	0,119	0,171	0,186	0,115	0,109	0,111	0,131	0,13	0,2	0,507	0,113	0,136	0,115	0,14	0,441	0,118	0,126	0,145	0,138	0,243	0,141	0,133	0,117	0,111	0,124	0,136	0,563	0,112	0,23	0,125	0,121	0,151	0,182	0,201	0,115	0,107	0,146	0,115	0,124	0,206	0,115	0,108	0,086	0,116	0,127	0,103	0,112	0,111	0,119	0,132	0,121	0,109	0,223	0,113	0,11	0,11	0,113	0,569	0,105	0,106	0,138	0,125	0,116	0,158	0,116	0,187	0,108	0,111	0,341	0,108	0,107	0,107	0,114	0,177	0,149	0,38	0,113	0,121	0,108	0,121	0,12	0,12	0,107	0,108	0,135	0,108	0,395	0,114	0,129	0,105	0,126	0,1	0,103	0,105	0,368	0,098
240:03:14	0,089	0,348	0,145	0,096	0,09	0,084	0,091	0,087	0,176	0,225	0,084	0,117	0,092	0,123	0,294	0,077	0,09	0,104	0,089	0,134	0,089	0,089	0,084	0,078	0,104	0,112	0,363	0,073	0,153	0,084	0,084	0,093	0,093	0,146	0,078	0,082	0,106	0,103	0,096	0,104	0,095	0,104	0,074	0,092	0,088	0,089	0,094	0,081	0,107	0,113	0,096	0,081	0,21	0,094	0,095	0,094	0,091	0,298	0,081	0,084	0,104	0,107	0,099	0,093	0,09	0,097	0,084	0,091	0,231	0,089	0,087	0,084	0,085	0,096	0,103	0,183	0,09	0,09	0,09	0,094	0,083	0,099	0,083	0,082	0,107	0,084	0,26	0,087	0,091	0,084	0,123	0,088	0,085	0,096	0,342	0,107
263:48:24	0,096	0,329	0,188	0,104	0,093	0,1	0,106	0,115	0,209	0,247	0,097	0,124	0,101	0,252	0,321	0,079	0,104	0,129	0,108	0,211	0,115	0,127	0,103	0,101	0,121	0,123	0,401	0,099	0,229	0,109	0,105	0,133	0,114	0,257	0,111	0,101	0,114	0,104	0,108	0,14	0,108	0,109	0,089	0,106	0,109	0,108	0,112	0,093	0,109	0,113	0,103	0,103	0,252	0,103	0,104	0,1	0,108	0,356	0,104	0,124	0,102	0,12	0,107	0,113	0,105	0,141	0,097	0,107	0,303	0,115	0,124	0,111	0,103	0,124	0,117	0,209	0,099	0,107	0,107	0,106	0,1	0,277	0,105	0,105	0,211	0,102	0,285	0,092	0,126	0,114	0,14	0,101	0,105	0,111	0,363	0,117
