# Supplementary material for: Adaptation dynamics between copy-number and point mutations
Source: eLife. 2022 Dec 22;11:e82240. doi: 10.7554/eLife.82240 (PMC9833825; doi:10.7554/eLife.82240)
Supplement: Figure 2—source data 1. [file elife-82240-fig2-data1.zip › Figure_2AB_source_data/EE24.12_30-A_CFP2.txt]

Time	A1	A2	A3	A4	A5	A6	A7	A8	A9	A10	A11	A12	B1	B2	B3	B4	B5	B6	B7	B8	B9	B10	B11	B12	C1	C2	C3	C4	C5	C6	C7	C8	C9	C10	C11	C12	D1	D2	D3	D4	D5	D6	D7	D8	D9	D10	D11	D12	E1	E2	E3	E4	E5	E6	E7	E8	E9	E10	E11	E12	F1	F2	F3	F4	F5	F6	F7	F8	F9	F10	F11	F12	G1	G2	G3	G4	G5	G6	G7	G8	G9	G10	G11	G12	H1	H2	H3	H4	H5	H6	H7	H8	H9	H10	H11	H12
00:00:15	239	188	154	184	242	291	225	256	221	197	193	214	238	280	251	248	255	216	223	206	228	177	166	169	344	341	288	300	275	249	244	266	228	229	229	200	320	334	346	351	393	370	339	210	236	211	206	170	382	393	340	375	363	393	295	266	342	291	185	183	331	362	321	276	293	308	273	305	300	236	194	219	369	345	249	261	274	231	233	222	180	171	161	165	250	194	187	224	187	250	201	264	214	226	165	166
23:45:13	134	204	129	158	193	193	182	168	159	119	70	167	181	224	141	178	103	170	171	186	145	160	125	158	152	105	178	229	225	179	178	206	129	123	138	166	229	171	246	208	182	133	127	118	146	155	117	170	167	162	187	212	209	123	137	193	156	97	128	122	143	205	208	172	161	137	217	175	185	176	127	186	170	164	116	214	135	153	139	209	132	173	179	157	191	228	110	167	159	212	150	137	156	168	175	156
47:39:41	225	230	144	156	170	180	185	210	154	184	194	140	221	224	154	240	204	159	168	153	226	164	138	198	228	261	263	193	158	196	163	178	227	87	182	165	228	168	210	179	193	191	169	192	205	225	189	220	181	203	252	172	218	142	155	188	178	206	211	224	170	196	172	182	153	216	104	177	136	213	183	165	210	166	171	131	187	172	153	170	168	142	233	160	223	226	232	129	201	157	205	213	226	119	205	167
71:59:31	227	200	196	234	151	206	231	179	200	147	163	150	266	200	197	237	211	161	199	159	170	168	225	191	278	227	295	174	210	201	166	248	192	181	184	206	195	275	305	312	230	278	137	189	234	401	120	200	327	151	224	215	214	251	205	172	175	271	196	193	288	222	142	241	156	168	145	230	199	156	216	182	248	208	181	170	252	195	230	146	213	129	185	209	525	201	183	224	182	187	240	156	213	178	155	210
95:49:47	200	253	193	2915	151	140	112	161	151	169	174	107	206	200	147	166	202	137	151	205	204	203	222	224	247	227	225	243	275	199	216	226	179	128	195	192	257	238	217	213	189	154	187	175	203	6890	169	147	236	203	192	236	207	229	259	246	180	306	161	175	213	179	631	188	249	238	151	161	197	147	156	208	228	273	150	207	232	240	238	244	249	197	232	221	809	208	175	157	224	193	208	178	154	164	138	209
119:53:02	162	218	178	5860	223	149	222	134	218	152	171	183	186	155	204	196	219	154	148	248	161	189	239	196	110	137	150	262	177	138	171	200	214	196	194	181	208	148	215	207	132	210	159	159	178	9770	220	160	204	221	175	194	124	143	191	149	126	222	203	183	145	153	601	228	160	149	144	194	208	140	204	225	156	2589	206	187	195	170	503	441	200	201	137	224	631	182	140	210	138	2985	172	206	139	178	224	189
143:56:50	205	130	122	7187	202	195	145	156	226	198	173	246	115	180	162	175	201	144	210	169	211	209	155	240	177	141	155	194	188	154	150	372	152	129	216	245	172	113	211	207	233	146	133	149	139	11379	137	240	208	143	173	182	152	180	162	195	192	186	230	262	194	206	655	178	158	195	160	148	191	163	159	187	192	5061	159	220	175	210	579	7089	3990	206	184	186	525	237	166	282	265	6424	216	162	186	201	157	234
168:05:21	190	199	161	9061	185	207	161	198	239	163	144	200	146	189	212	212	213	158	200	237	192	219	219	175	220	151	239	1381	151	244	157	2276	195	148	200	168	199	189	188	148	159	228	129	218	227	12895	201	212	206	194	169	177	196	220	206	838	176	189	229	192	243	849	989	232	190	177	210	157	237	146	217	190	203	9719	182	195	222	176	1223	13258	6730	256	203	173	1074	200	143	175	158	10429	242	169	162	192	204	233
192:06:20	243	141	150	10263	163	219	215	187	223	204	167	240	217	146	1278	221	175	261	162	255	211	220	286	262	161	168	210	1830	152	193	598	3140	211	160	193	188	235	162	202	195	199	183	259	183	255	13395	283	244	165	223	167	217	165	188	172	3150	207	239	162	253	167	4462	1022	175	230	193	213	187	358	249	179	248	250	8407	1459	157	207	201	1065	14752	6923	240	798	268	1138	161	208	179	196	8886	696	220	234	277	261	511
215:19:56	219	188	163	10367	146	237	274	205	187	240	226	293	182	203	2415	262	196	242	212	279	181	1355	220	292	188	205	184	2903	227	166	7491	3935	166	225	588	217	171	236	191	178	248	216	166	206	353	13091	397	268	244	232	195	246	214	218	301	4260	242	295	205	250	223	6073	1000	335	226	193	239	239	1414	212	261	294	259	9375	3052	244	192	222	1122	13838	7265	256	2591	259	1132	256	253	229	226	9441	3281	218	273	237	189	2658
240:03:08	174	173	205	10212	176	133	1046	185	204	218	214	226	219	232	2716	213	438	214	216	236	202	2834	248	251	143	215	220	3019	195	300	10853	6073	228	255	3713	214	223	198	226	250	193	199	200	176	1482	14429	553	759	200	209	194	223	186	164	1622	3150	178	230	194	218	242	7836	1066	2021	234	247	242	269	3223	258	255	184	1494	11596	3660	216	254	121	1183	14230	7684	244	2899	194	1099	196	166	171	696	10484	3321	262	214	269	267	3183
263:48:20	162	192	832	11508	345	126	2145	156	168	178	153	204	240	261	2926	184	2138	153	163	214	196	7132	195	244	155	201	218	2584	243	651	12918	9006	235	140	5231	202	153	179	160	168	986	226	328	249	2211	13736	1137	4936	218	182	167	160	216	176	2447	3640	231	284	332	242	687	6230	1008	3084	241	214	212	501	6915	241	284	245	4467	11740	4780	114	136	141	1216	14339	11992	234	4785	259	1077	411	233	249	2650	14373	3862	247	252	188	188	4376
