# Supplementary material for: Adaptation dynamics between copy-number and point mutations
Source: eLife. 2022 Dec 22;11:e82240. doi: 10.7554/eLife.82240 (PMC9833825; doi:10.7554/eLife.82240)
Supplement: Figure 2—source data 1. [file elife-82240-fig2-data1.zip › Figure_2AB_source_data/EE24.12_IS-A_YFP2.txt]

Time	A1	A2	A3	A4	A5	A6	A7	A8	A9	A10	A11	A12	B1	B2	B3	B4	B5	B6	B7	B8	B9	B10	B11	B12	C1	C2	C3	C4	C5	C6	C7	C8	C9	C10	C11	C12	D1	D2	D3	D4	D5	D6	D7	D8	D9	D10	D11	D12	E1	E2	E3	E4	E5	E6	E7	E8	E9	E10	E11	E12	F1	F2	F3	F4	F5	F6	F7	F8	F9	F10	F11	F12	G1	G2	G3	G4	G5	G6	G7	G8	G9	G10	G11	G12	H1	H2	H3	H4	H5	H6	H7	H8	H9	H10	H11	H12
00:00:15	776	830	729	811	719	728	597	862	762	800	671	710	991	861	879	727	830	890	880	932	686	697	771	677	940	1022	1008	792	820	1009	851	936	800	778	977	778	642	850	998	852	585	644	765	667	845	917	996	714	750	974	895	1138	834	934	976	561	572	899	863	763	892	714	1069	894	1117	820	965	658	910	629	888	744	662	1002	1088	759	924	678	752	789	843	732	569	690	1164	780	750	882	979	888	1170	874	871	870	776	749
23:46:28	987	1044	1161	896	1230	919	1162	713	871	745	880	1001	897	1041	663	1032	1049	699	888	989	722	638	977	991	1109	1073	617	903	829	1015	712	784	992	873	1046	799	634	593	807	794	743	976	899	1055	745	1121	703	783	1074	908	751	646	773	917	933	1111	672	795	981	1020	788	767	998	888	569	706	681	782	1069	665	669	1034	909	986	888	802	1230	1131	624	1083	844	856	1131	865	680	989	1075	897	947	964	935	827	771	657	796	660
47:40:53	667	922	951	928	875	829	923	1079	1028	894	719	664	908	838	750	807	669	655	750	803	778	1087	929	1103	1034	819	1048	731	1124	1051	639	956	931	1179	775	935	1039	1116	724	766	765	865	955	909	1022	986	926	900	723	935	1041	673	1179	824	883	1145	868	937	883	768	919	742	902	905	631	1118	895	675	869	1048	767	747	636	824	778	781	1112	726	1160	975	1056	1031	892	822	982	880	898	767	665	991	1045	826	839	808	1074	1004
72:00:37	807	1010	837	937	939	923	892	1196	919	749	881	1086	916	987	1248	923	1038	922	790	1038	1356	873	785	809	983	1390	703	930	696	1130	957	884	1180	781	845	846	1215	930	838	1063	596	942	874	1077	1120	721	687	826	985	1193	863	934	898	875	680	852	973	444	1017	1075	949	787	912	1044	982	950	1031	924	926	746	836	1046	977	730	925	669	819	926	897	684	802	561	806	837	959	1132	989	796	861	966	707	1064	889	1206	1071	859
95:50:21	1066	805	1056	1088	1000	934	730	886	1229	633	1023	1010	1019	795	878	1093	942	1070	1511	1012	1075	1082	1066	827	956	982	968	903	988	1134	928	1251	1245	946	865	1041	807	945	847	1053	879	1002	1075	952	842	1081	802	823	966	1077	961	1038	885	900	856	785	827	701	891	911	1115	699	849	1055	1003	1083	926	1167	901	902	1319	961	980	937	1158	1141	1172	1097	1138	542	897	1068	942	1164	1060	979	1057	771	1084	966	879	999	1098	1049	909	660
119:54:12	997	1241	723	829	613	1160	953	780	967	1004	1189	1087	786	954	1191	1222	833	996	1197	946	929	984	969	1111	1155	1106	835	1123	873	1024	815	1265	817	884	863	599	920	943	986	875	774	1102	832	754	875	842	1141	900	916	856	1180	745	1131	828	751	1074	879	1150	1090	1836	951	1060	1011	758	844	1043	882	762	635	1180	820	1069	935	1202	876	592	974	777	893	942	1022	740	1008	1143	892	1082	938	1056	1058	867	1083	1229	1011	833	1083	1034
143:56:07	921	1029	1059	1096	856	1263	928	1010	1052	1022	900	1152	883	1150	886	1176	649	745	1082	813	597	1059	879	1027	1026	679	1203	1268	1173	1035	1091	1050	1005	1079	900	766	1171	1145	725	779	839	981	621	1130	1297	901	1056	780	999	674	1320	917	1032	1195	1028	913	1095	1003	1106	2601	817	965	902	925	672	1157	875	1118	1000	865	872	900	899	1304	1152	933	1020	1010	787	1018	1066	886	893	1052	927	1008	964	1069	1099	913	888	1255	876	770	1064	944
168:06:38	861	1319	997	1099	899	1040	1191	1189	798	788	987	789	885	1167	980	1053	997	1114	1073	1049	1022	1171	846	895	916	949	1363	1013	1201	961	862	850	1197	1239	1090	1197	962	897	929	811	1046	830	774	842	1113	815	1021	1083	813	1167	1012	1187	1041	1014	1112	1339	932	1114	1153	3644	1160	1313	1200	1206	964	1060	874	1251	819	852	1134	1238	1151	956	1100	1092	1177	1156	1084	958	774	638	974	1216	1306	1336	1143	1033	1289	1098	944	886	892	1076	717	621
192:07:22	1110	2654	971	920	971	892	915	1225	696	931	900	1199	1118	803	1214	946	776	1085	1037	1203	981	1319	786	703	889	972	675	1036	959	1123	963	1264	997	1059	906	894	1000	1202	992	833	822	1077	1205	697	966	1025	1162	983	902	905	1314	982	1224	1279	962	1192	1339	861	1062	3276	911	1079	766	1073	777	900	1046	1101	817	918	1041	1182	823	1139	1206	1030	1341	954	1024	1060	1033	1023	1056	1145	949	990	1074	1069	968	867	855	1122	1105	861	1182	1000
215:21:10	1009	2040	992	862	953	932	817	2466	820	832	932	1003	997	986	1018	881	940	672	642	821	763	671	968	906	725	706	1101	1125	771	901	765	1104	1004	990	1289	1050	3006	722	865	794	730	565	1163	742	938	870	894	1021	770	753	749	1092	1033	784	769	784	1001	919	1028	3483	803	644	863	707	708	780	698	1020	803	820	856	920	877	1059	990	1000	865	1141	1040	1118	1120	700	1180	942	1078	1012	1062	874	958	916	821	1231	1102	773	946	740
240:04:25	786	2774	615	756	791	1223	1085	3673	761	902	1044	808	1054	1204	828	894	897	1045	942	711	1231	1066	1011	1235	1013	836	780	1002	1089	1027	1073	1073	860	951	966	872	3239	1323	920	993	938	851	951	897	898	785	1105	1039	1086	760	1119	1101	749	1125	910	832	966	615	1122	3395	744	836	1086	883	493	868	720	571	782	808	715	880	1165	783	721	1035	911	903	1092	928	923	815	787	937	1636	927	975	982	940	1084	989	775	1139	1062	1033	762
263:54:57	876	2013	827	1010	1104	1317	901	4961	966	800	972	748	724	1970	979	902	872	1016	1095	1238	805	1183	905	914	829	994	847	1097	1061	916	819	826	807	1067	1181	1057	2771	2269	987	1211	1101	1086	901	1061	1125	1146	1108	1356	961	1067	1226	1048	985	1016	790	1011	749	1007	973	3808	884	952	1241	779	1237	1185	884	1119	1010	962	1318	974	951	940	872	816	942	1118	1256	844	827	990	925	959	3496	1053	986	1207	830	796	975	897	704	1104	1130	920
