# Supplementary material for: Adaptation dynamics between copy-number and point mutations
Source: eLife. 2022 Dec 22;11:e82240. doi: 10.7554/eLife.82240 (PMC9833825; doi:10.7554/eLife.82240)
Supplement: Figure 2—source data 1. [file elife-82240-fig2-data1.zip › Figure_2AB_source_data/EE24.12_IS-A_OD600.txt]

Time	A1	A2	A3	A4	A5	A6	A7	A8	A9	A10	A11	A12	B1	B2	B3	B4	B5	B6	B7	B8	B9	B10	B11	B12	C1	C2	C3	C4	C5	C6	C7	C8	C9	C10	C11	C12	D1	D2	D3	D4	D5	D6	D7	D8	D9	D10	D11	D12	E1	E2	E3	E4	E5	E6	E7	E8	E9	E10	E11	E12	F1	F2	F3	F4	F5	F6	F7	F8	F9	F10	F11	F12	G1	G2	G3	G4	G5	G6	G7	G8	G9	G10	G11	G12	H1	H2	H3	H4	H5	H6	H7	H8	H9	H10	H11	H12
00:00:11	0,163	0,191	0,186	0,197	0,188	0,217	0,195	0,192	0,195	0,195	0,187	0,173	0,19	0,175	0,181	0,175	0,179	0,171	0,191	0,199	0,188	0,18	0,154	0,157	0,201	0,203	0,199	0,233	0,207	0,253	0,198	0,253	0,229	0,211	0,175	0,15	0,202	0,218	0,242	0,296	0,278	0,319	0,235	0,261	0,264	0,237	0,161	0,17	0,182	0,216	0,285	0,304	0,339	0,356	0,311	0,341	0,257	0,24	0,178	0,164	0,209	0,192	0,254	0,288	0,327	0,358	0,318	0,287	0,25	0,227	0,173	0,167	0,24	0,233	0,249	0,274	0,273	0,286	0,277	0,289	0,279	0,267	0,216	0,174	0,262	0,281	0,25	0,249	0,255	0,247	0,247	0,238	0,248	0,232	0,197	0,152
23:46:24	0,079	0,074	0,071	0,075	0,071	0,071	0,07	0,076	0,074	0,071	0,076	0,079	0,079	0,115	0,109	0,104	0,075	0,073	0,079	0,088	0,083	0,075	0,071	0,091	0,118	0,136	0,162	0,075	0,105	0,109	0,097	0,08	0,078	0,102	0,074	0,071	0,115	0,106	0,109	0,094	0,104	0,103	0,093	0,098	0,094	0,079	0,071	0,071	0,098	0,069	0,139	0,111	0,107	0,086	0,079	0,089	0,081	0,082	0,066	0,068	0,108	0,15	0,138	0,099	0,127	0,128	0,096	0,102	0,079	0,074	0,071	0,069	0,112	0,101	0,087	0,091	0,088	0,071	0,072	0,076	0,069	0,07	0,068	0,07	0,102	0,072	0,072	0,078	0,071	0,074	0,072	0,073	0,074	0,071	0,072	0,077
47:40:49	0,073	0,136	0,123	0,081	0,139	0,062	0,117	0,112	0,094	0,183	0,081	0,12	0,077	0,08	0,111	0,058	0,134	0,109	0,126	0,071	0,116	0,098	0,066	0,058	0,145	0,209	0,206	0,137	0,068	0,09	0,086	0,177	0,168	0,15	0,079	0,104	0,147	0,145	0,071	0,085	0,068	0,172	0,179	0,134	0,171	0,088	0,117	0,112	0,072	0,178	0,175	0,061	0,146	0,092	0,12	0,059	0,123	0,058	0,105	0,057	0,162	0,069	0,139	0,125	0,129	0,126	0,122	0,065	0,124	0,12	0,07	0,109	0,069	0,073	0,166	0,057	0,122	0,142	0,124	0,123	0,123	0,12	0,056	0,12	0,064	0,133	0,135	0,064	0,133	0,068	0,138	0,121	0,07	0,125	0,093	0,116
72:00:32	0,082	0,121	0,129	0,12	0,125	0,117	0,124	0,142	0,131	0,128	0,137	0,147	0,158	0,14	0,158	0,064	0,152	0,096	0,156	0,173	0,15	0,096	0,122	0,103	0,162	0,144	0,178	0,159	0,066	0,197	0,239	0,233	0,215	0,199	0,177	0,145	0,148	0,156	0,065	0,163	0,067	0,208	0,258	0,262	0,264	0,219	0,156	0,145	0,067	0,11	0,214	0,12	0,284	0,101	0,259	0,229	0,212	0,066	0,144	0,067	0,159	0,062	0,163	0,118	0,195	0,108	0,19	0,201	0,17	0,165	0,14	0,131	0,069	0,149	0,145	0,064	0,151	0,101	0,138	0,158	0,14	0,122	0,075	0,142	0,059	0,106	0,107	0,138	0,116	0,108	0,113	0,134	0,131	0,122	0,13	0,103
95:50:17	0,087	0,161	0,166	0,133	0,145	0,138	0,148	0,162	0,144	0,133	0,149	0,142	0,164	0,181	0,211	0,059	0,216	0,076	0,163	0,147	0,2	0,075	0,144	0,142	0,09	0,16	0,285	0,21	0,073	0,177	0,157	0,247	0,148	0,177	0,139	0,117	0,181	0,191	0,052	0,145	0,077	0,082	0,219	0,113	0,128	0,162	0,101	0,151	0,088	0,203	0,243	0,084	0,169	0,081	0,151	0,194	0,149	0,112	0,147	0,077	0,219	0,061	0,213	0,076	0,149	0,08	0,121	0,159	0,111	0,144	0,128	0,123	0,074	0,209	0,182	0,109	0,139	0,149	0,134	0,139	0,15	0,109	0,117	0,127	0,126	0,145	0,113	0,127	0,113	0,133	0,135	0,124	0,118	0,081	0,088	0,115
119:54:07	0,087	0,118	0,1	0,111	0,096	0,105	0,097	0,114	0,094	0,086	0,112	0,095	0,107	0,135	0,109	0,087	0,101	0,084	0,087	0,088	0,094	0,089	0,103	0,106	0,082	0,098	0,161	0,133	0,155	0,148	0,132	0,09	0,088	0,094	0,105	0,082	0,11	0,088	0,065	0,15	0,088	0,083	0,117	0,087	0,087	0,098	0,086	0,093	0,136	0,095	0,102	0,082	0,107	0,085	0,101	0,14	0,11	0,09	0,085	0,255	0,097	0,085	0,109	0,083	0,096	0,087	0,086	0,114	0,089	0,096	0,098	0,1	0,083	0,104	0,1	0,115	0,103	0,101	0,103	0,097	0,091	0,083	0,088	0,084	0,11	0,086	0,085	0,095	0,081	0,093	0,092	0,087	0,094	0,081	0,08	0,09
143:56:03	0,127	0,152	0,179	0,117	0,1	0,122	0,109	0,089	0,089	0,086	0,087	0,099	0,135	0,111	0,126	0,101	0,094	0,083	0,095	0,084	0,085	0,084	0,087	0,1	0,094	0,139	0,142	0,127	0,302	0,102	0,108	0,097	0,088	0,087	0,084	0,153	0,14	0,119	0,147	0,118	0,104	0,095	0,103	0,096	0,091	0,081	0,073	0,075	0,225	0,139	0,143	0,128	0,138	0,134	0,133	0,112	0,121	0,089	0,095	0,402	0,136	0,281	0,113	0,12	0,114	0,108	0,108	0,101	0,094	0,09	0,084	0,085	0,115	0,121	0,117	0,169	0,139	0,13	0,126	0,112	0,125	0,118	0,117	0,095	0,157	0,114	0,104	0,098	0,101	0,101	0,103	0,093	0,101	0,086	0,091	0,072
168:06:34	0,111	0,153	0,125	0,162	0,157	0,163	0,163	0,153	0,145	0,166	0,157	0,144	0,148	0,154	0,151	0,158	0,155	0,157	0,168	0,165	0,154	0,155	0,155	0,134	0,125	0,13	0,13	0,163	0,185	0,176	0,175	0,181	0,167	0,176	0,189	0,169	0,134	0,149	0,156	0,152	0,164	0,18	0,173	0,156	0,164	0,143	0,161	0,157	0,11	0,107	0,117	0,143	0,157	0,155	0,17	0,168	0,164	0,18	0,171	0,775	0,137	0,211	0,156	0,159	0,155	0,164	0,171	0,195	0,172	0,165	0,175	0,19	0,096	0,103	0,123	0,108	0,139	0,159	0,143	0,175	0,173	0,178	0,186	0,173	0,102	0,113	0,146	0,13	0,16	0,18	0,151	0,179	0,159	0,16	0,157	0,125
192:07:18	0,086	0,178	0,095	0,093	0,095	0,09	0,089	0,087	0,083	0,081	0,086	0,09	0,1	0,102	0,099	0,1	0,093	0,093	0,097	0,1	0,094	0,097	0,092	0,09	0,1	0,104	0,109	0,09	0,103	0,096	0,097	0,103	0,096	0,101	0,09	0,105	0,13	0,094	0,098	0,096	0,1	0,101	0,103	0,099	0,101	0,097	0,096	0,106	0,087	0,085	0,099	0,104	0,091	0,095	0,095	0,099	0,097	0,093	0,09	0,511	0,089	0,15	0,1	0,1	0,093	0,095	0,091	0,095	0,095	0,092	0,093	0,093	0,086	0,094	0,094	0,101	0,099	0,093	0,096	0,093	0,094	0,089	0,079	0,082	0,089	0,076	0,074	0,09	0,085	0,079	0,084	0,092	0,081	0,088	0,086	0,071
215:21:05	0,077	0,495	0,084	0,082	0,081	0,084	0,098	0,206	0,088	0,093	0,079	0,081	0,087	0,086	0,086	0,09	0,104	0,099	0,101	0,102	0,094	0,096	0,093	0,086	0,096	0,099	0,106	0,089	0,105	0,09	0,102	0,1	0,098	0,097	0,095	0,088	0,443	0,082	0,099	0,097	0,108	0,107	0,101	0,105	0,104	0,096	0,092	0,08	0,107	0,119	0,119	0,105	0,118	0,115	0,1	0,102	0,107	0,11	0,096	0,823	0,108	0,102	0,115	0,109	0,11	0,111	0,112	0,117	0,118	0,111	0,102	0,077	0,09	0,113	0,11	0,097	0,098	0,105	0,103	0,108	0,099	0,11	0,081	0,086	0,099	0,076	0,084	0,076	0,106	0,127	0,096	0,085	0,108	0,117	0,088	0,074
240:04:21	0,161	0,875	0,229	0,193	0,197	0,201	0,179	0,578	0,161	0,159	0,16	0,111	0,188	0,311	0,199	0,157	0,154	0,144	0,168	0,155	0,155	0,15	0,12	0,106	0,202	0,192	0,215	0,186	0,159	0,154	0,19	0,206	0,164	0,156	0,143	0,111	0,757	0,216	0,178	0,15	0,152	0,152	0,177	0,142	0,143	0,128	0,129	0,13	0,164	0,177	0,192	0,172	0,17	0,188	0,181	0,17	0,162	0,144	0,154	0,588	0,269	0,16	0,286	0,214	0,14	0,143	0,193	0,158	0,165	0,123	0,149	0,106	0,18	0,192	0,184	0,206	0,178	0,159	0,185	0,148	0,155	0,157	0,132	0,137	0,336	0,177	0,157	0,176	0,127	0,115	0,128	0,115	0,118	0,104	0,108	0,073
263:54:52	0,087	0,193	0,088	0,088	0,093	0,082	0,085	0,164	0,084	0,078	0,093	0,102	0,098	0,281	0,094	0,107	0,098	0,1	0,105	0,114	0,103	0,114	0,096	0,089	0,093	0,105	0,1	0,089	0,111	0,102	0,1	0,105	0,104	0,108	0,109	0,13	0,306	0,162	0,098	0,11	0,11	0,124	0,12	0,119	0,121	0,118	0,105	0,13	0,092	0,086	0,098	0,105	0,089	0,089	0,104	0,114	0,122	0,107	0,115	0,855	0,094	0,092	0,106	0,092	0,105	0,115	0,095	0,111	0,12	0,12	0,129	0,101	0,084	0,099	0,102	0,109	0,105	0,088	0,103	0,1	0,103	0,11	0,091	0,121	0,503	0,078	0,079	0,102	0,092	0,08	0,083	0,12	0,078	0,108	0,111	0,071
