# Supplementary material for: Adaptation dynamics between copy-number and point mutations
Source: eLife. 2022 Dec 22;11:e82240. doi: 10.7554/eLife.82240 (PMC9833825; doi:10.7554/eLife.82240)
Supplement: Figure 2—source data 1. [file elife-82240-fig2-data1.zip › Figure_2AB_source_data/EE24.12_30-C_OD600.txt]

Time	A1	A2	A3	A4	A5	A6	A7	A8	A9	A10	A11	A12	B1	B2	B3	B4	B5	B6	B7	B8	B9	B10	B11	B12	C1	C2	C3	C4	C5	C6	C7	C8	C9	C10	C11	C12	D1	D2	D3	D4	D5	D6	D7	D8	D9	D10	D11	D12	E1	E2	E3	E4	E5	E6	E7	E8	E9	E10	E11	E12	F1	F2	F3	F4	F5	F6	F7	F8	F9	F10	F11	F12	G1	G2	G3	G4	G5	G6	G7	G8	G9	G10	G11	G12	H1	H2	H3	H4	H5	H6	H7	H8	H9	H10	H11	H12
00:00:11	0,256	0,231	0,271	0,268	0,256	0,272	0,286	0,254	0,217	0,203	0,227	0,203	0,258	0,303	0,246	0,26	0,272	0,279	0,287	0,252	0,269	0,248	0,199	0,189	0,284	0,225	0,316	0,315	0,315	0,316	0,323	0,326	0,34	0,279	0,226	0,17	0,326	0,315	0,348	0,389	0,379	0,383	0,368	0,358	0,332	0,278	0,201	0,196	0,306	0,325	0,363	0,418	0,42	0,4	0,371	0,339	0,299	0,233	0,169	0,172	0,308	0,308	0,354	0,349	0,329	0,304	0,248	0,264	0,241	0,211	0,182	0,171	0,294	0,295	0,297	0,271	0,26	0,219	0,212	0,223	0,177	0,194	0,178	0,167	0,242	0,219	0,226	0,227	0,205	0,188	0,2	0,181	0,174	0,172	0,169	0,174
23:45:29	0,112	0,105	0,123	0,119	0,132	0,148	0,141	0,139	0,153	0,164	0,183	0,208	0,099	0,128	0,126	0,144	0,149	0,168	0,155	0,187	0,197	0,19	0,224	0,193	0,103	0,118	0,137	0,151	0,175	0,2	0,187	0,221	0,235	0,252	0,209	0,178	0,104	0,117	0,167	0,2	0,235	0,241	0,253	0,253	0,26	0,27	0,165	0,148	0,102	0,113	0,148	0,171	0,188	0,161	0,177	0,171	0,13	0,168	0,143	0,136	0,099	0,114	0,13	0,16	0,131	0,123	0,127	0,119	0,159	0,13	0,12	0,137	0,129	0,109	0,115	0,117	0,109	0,119	0,114	0,122	0,113	0,111	0,11	0,111	0,107	0,105	0,101	0,101	0,106	0,108	0,113	0,118	0,114	0,108	0,123	0,109
47:39:56	0,171	0,131	0,155	0,187	0,163	0,188	0,172	0,164	0,194	0,182	0,212	0,184	0,117	0,147	0,13	0,12	0,126	0,128	0,204	0,151	0,137	0,138	0,218	0,17	0,148	0,14	0,18	0,204	0,225	0,142	0,196	0,161	0,229	0,198	0,18	0,147	0,162	0,153	0,172	0,214	0,221	0,217	0,215	0,204	0,199	0,158	0,152	0,139	0,13	0,136	0,17	0,187	0,142	0,197	0,204	0,175	0,17	0,192	0,131	0,129	0,147	0,185	0,163	0,144	0,159	0,148	0,13	0,148	0,154	0,155	0,147	0,13	0,213	0,156	0,148	0,135	0,139	0,126	0,14	0,154	0,122	0,159	0,141	0,137	0,135	0,102	0,119	0,13	0,13	0,129	0,133	0,136	0,135	0,138	0,134	0,158
71:59:45	0,144	0,188	0,142	0,117	0,096	0,125	0,113	0,119	0,147	0,138	0,095	0,112	0,136	0,166	0,103	0,121	0,107	0,105	0,111	0,1	0,095	0,105	0,093	0,124	0,164	0,16	0,121	0,121	0,121	0,101	0,13	0,096	0,107	0,089	0,099	0,139	0,121	0,1	0,127	0,115	0,134	0,114	0,11	0,114	0,1	0,104	0,105	0,087	0,123	0,123	0,114	0,11	0,111	0,127	0,123	0,091	0,104	0,099	0,109	0,136	0,125	0,111	0,106	0,101	0,108	0,097	0,092	0,116	0,096	0,1	0,104	0,108	0,162	0,141	0,128	0,099	0,092	0,103	0,108	0,1	0,09	0,124	0,093	0,097	0,169	0,124	0,125	0,109	0,132	0,111	0,12	0,122	0,12	0,134	0,094	0,089
95:50:00	0,109	0,144	0,123	0,12	0,142	0,146	0,126	0,116	0,146	0,133	0,111	0,097	0,117	0,158	0,104	0,155	0,129	0,146	0,115	0,146	0,12	0,123	0,117	0,124	0,131	0,155	0,153	0,148	0,155	0,127	0,13	0,15	0,136	0,144	0,132	0,136	0,142	0,148	0,115	0,145	0,148	0,144	0,142	0,147	0,132	0,119	0,112	0,108	0,133	0,172	0,143	0,139	0,143	0,155	0,143	0,13	0,138	0,133	0,125	0,116	0,123	0,128	0,128	0,104	0,114	0,121	0,13	0,123	0,113	0,112	0,105	0,101	0,192	0,14	0,156	0,148	0,13	0,13	0,138	0,13	0,129	0,133	0,104	0,111	0,162	0,111	0,119	0,112	0,126	0,133	0,131	0,125	0,098	0,103	0,101	0,113
119:53:16	0,103	0,131	0,134	0,139	0,145	0,128	0,129	0,115	0,155	0,129	0,157	0,101	0,141	0,147	0,123	0,131	0,154	0,143	0,11	0,117	0,105	0,113	0,158	0,124	0,152	0,113	0,142	0,132	0,132	0,12	0,146	0,138	0,149	0,173	0,161	0,15	0,165	0,142	0,118	0,141	0,137	0,157	0,158	0,16	0,164	0,117	0,142	0,132	0,127	0,161	0,15	0,148	0,129	0,179	0,167	0,169	0,175	0,161	0,144	0,147	0,118	0,122	0,131	0,131	0,133	0,142	0,156	0,149	0,128	0,149	0,143	0,133	0,14	0,136	0,126	0,11	0,169	0,166	0,139	0,137	0,137	0,148	0,148	0,15	0,198	0,105	0,115	0,094	0,113	0,124	0,141	0,147	0,138	0,134	0,143	0,148
143:55:22	0,091	0,097	0,113	0,12	0,1	0,092	0,091	0,101	0,116	0,115	0,115	0,105	0,111	0,101	0,084	0,094	0,113	0,103	0,102	0,113	0,095	0,117	0,1	0,11	0,126	0,092	0,111	0,101	0,115	0,1	0,099	0,131	0,107	0,115	0,12	0,113	0,104	0,112	0,092	0,108	0,11	0,114	0,129	0,109	0,108	0,099	0,1	0,097	0,116	0,108	0,099	0,111	0,104	0,098	0,112	0,104	0,103	0,123	0,105	0,111	0,097	0,096	0,109	0,087	0,098	0,092	0,097	0,119	0,101	0,128	0,115	0,104	0,1	0,092	0,11	0,105	0,098	0,11	0,1	0,116	0,111	0,122	0,113	0,129	0,09	0,093	0,094	0,083	0,106	0,111	0,103	0,101	0,108	0,113	0,106	0,106
168:05:33	0,136	0,129	0,117	0,123	0,132	0,151	0,124	0,107	0,143	0,133	0,14	0,137	0,138	0,15	0,149	0,139	0,158	0,132	0,164	0,132	0,125	0,13	0,119	0,126	0,133	0,15	0,136	0,143	0,149	0,135	0,139	0,131	0,111	0,147	0,13	0,148	0,127	0,149	0,138	0,129	0,129	0,132	0,127	0,149	0,12	0,142	0,14	0,138	0,15	0,169	0,138	0,134	0,142	0,158	0,128	0,121	0,12	0,155	0,135	0,128	0,128	0,122	0,122	0,121	0,129	0,09	0,118	0,13	0,129	0,14	0,139	0,118	0,149	0,14	0,155	0,121	0,127	0,112	0,132	0,13	0,118	0,131	0,126	0,124	0,126	0,141	0,127	0,124	0,131	0,128	0,127	0,135	0,132	0,142	0,122	0,125
192:06:36	0,11	0,099	0,126	0,131	0,101	0,143	0,125	0,114	0,129	0,111	0,114	0,124	0,123	0,104	0,109	0,101	0,114	0,095	0,122	0,122	0,098	0,094	0,103	0,133	0,148	0,115	0,104	0,139	0,122	0,098	0,09	0,126	0,096	0,127	0,102	0,107	0,092	0,13	0,122	0,15	0,119	0,102	0,118	0,098	0,1	0,097	0,101	0,101	0,133	0,126	0,104	0,129	0,112	0,103	0,125	0,116	0,101	0,12	0,117	0,117	0,108	0,112	0,108	0,096	0,093	0,091	0,11	0,12	0,096	0,121	0,109	0,097	0,125	0,099	0,101	0,095	0,107	0,095	0,091	0,094	0,114	0,123	0,118	0,108	0,11	0,094	0,126	0,089	0,103	0,116	0,103	0,105	0,121	0,099	0,094	0,114
215:20:12	0,118	0,108	0,141	0,132	0,144	0,142	0,125	0,106	0,132	0,131	0,123	0,13	0,126	0,14	0,111	0,144	0,143	0,113	0,148	0,143	0,123	0,127	0,116	0,121	0,127	0,114	0,115	0,108	0,141	0,125	0,128	0,146	0,1	0,138	0,122	0,136	0,108	0,135	0,132	0,16	0,128	0,113	0,168	0,137	0,109	0,102	0,137	0,108	0,133	0,14	0,116	0,118	0,136	0,137	0,133	0,131	0,107	0,153	0,144	0,137	0,107	0,09	0,115	0,085	0,116	0,106	0,128	0,134	0,099	0,145	0,136	0,127	0,117	0,087	0,112	0,105	0,131	0,112	0,103	0,105	0,125	0,139	0,142	0,123	0,104	0,091	0,116	0,098	0,101	0,131	0,115	0,119	0,142	0,128	0,111	0,096
240:03:24	0,152	0,359	0,174	0,21	0,18	0,305	0,236	0,218	0,19	0,107	0,131	0,131	0,174	0,132	0,148	0,147	0,119	0,131	0,186	0,141	0,097	0,109	0,131	0,1	0,337	0,154	0,239	0,186	0,176	0,152	0,146	0,173	0,108	0,205	0,172	0,095	0,323	0,146	0,188	0,144	0,135	0,123	0,267	0,145	0,153	0,117	0,15	0,108	0,159	0,176	0,248	0,191	0,184	0,215	0,195	0,174	0,126	0,181	0,121	0,131	0,164	0,12	0,131	0,111	0,119	0,12	0,142	0,117	0,109	0,131	0,112	0,109	0,398	0,125	0,109	0,163	0,194	0,237	0,098	0,102	0,124	0,136	0,145	0,131	0,354	0,122	0,134	0,114	0,113	0,128	0,11	0,108	0,137	0,104	0,114	0,101
263:48:38	0,107	0,103	0,1	0,116	0,097	0,113	0,131	0,099	0,124	0,12	0,116	0,137	0,124	0,138	0,098	0,112	0,125	0,106	0,145	0,133	0,125	0,127	0,113	0,116	0,116	0,104	0,11	0,1	0,121	0,134	0,126	0,14	0,125	0,127	0,132	0,13	0,103	0,121	0,118	0,117	0,102	0,117	0,138	0,118	0,094	0,126	0,131	0,121	0,123	0,127	0,116	0,118	0,125	0,135	0,141	0,117	0,097	0,113	0,118	0,118	0,102	0,109	0,102	0,102	0,11	0,107	0,132	0,102	0,099	0,135	0,121	0,121	0,128	0,092	0,104	0,101	0,144	0,146	0,102	0,107	0,105	0,111	0,124	0,116	0,127	0,095	0,113	0,106	0,106	0,127	0,111	0,113	0,137	0,104	0,112	0,106
