# Supplementary material for: Adaptation dynamics between copy-number and point mutations
Source: eLife. 2022 Dec 22;11:e82240. doi: 10.7554/eLife.82240 (PMC9833825; doi:10.7554/eLife.82240)
Supplement: Figure 2—source data 1. [file elife-82240-fig2-data1.zip › Figure_2AB_source_data/EE24.12_E_YFP2.txt]

Time	A1	A2	A3	A4	A5	A6	A7	A8	A9	A10	A11	A12	B1	B2	B3	B4	B5	B6	B7	B8	B9	B10	B11	B12	C1	C2	C3	C4	C5	C6	C7	C8	C9	C10	C11	C12	D1	D2	D3	D4	D5	D6	D7	D8	D9	D10	D11	D12	E1	E2	E3	E4	E5	E6	E7	E8	E9	E10	E11	E12	F1	F2	F3	F4	F5	F6	F7	F8	F9	F10	F11	F12	G1	G2	G3	G4	G5	G6	G7	G8	G9	G10	G11	G12	H1	H2	H3	H4	H5	H6	H7	H8	H9	H10	H11	H12
00:00:15	1037	721	928	829	657	851	1089	783	1023	1125	833	914	976	836	836	1091	871	905	1035	1083	988	801	982	687	883	1174	1027	1062	834	738	676	676	958	883	809	993	1251	905	1154	885	853	699	882	871	1308	844	1154	916	1105	1130	978	938	827	869	926	873	892	1197	992	699	1128	1219	967	797	913	836	826	793	951	636	893	942	870	989	1150	1052	667	803	1006	732	781	691	909	881	941	1051	1173	707	765	741	959	809	936	989	835	635
23:45:10	1115	1076	874	1218	546	870	853	690	940	784	962	915	859	1057	833	806	748	716	844	681	709	748	883	724	1004	1245	844	989	714	707	855	653	1124	798	880	992	799	1060	1114	1048	565	1040	895	814	1010	833	1008	841	1230	858	1021	924	567	493	717	888	1065	981	890	639	974	1105	936	802	1053	600	557	630	847	833	944	1079	868	1215	872	982	693	785	812	745	1052	773	819	593	964	874	886	806	772	724	711	617	748	888	770	840
47:39:49	931	900	865	1036	851	684	617	920	722	1166	795	1000	937	1001	864	1143	682	967	654	892	701	934	705	801	890	1058	615	834	1018	635	747	882	885	1192	780	950	1111	728	1103	855	826	601	776	654	911	807	657	657	829	1146	870	1018	880	837	739	708	753	879	535	934	1035	1003	830	940	576	825	1089	798	873	961	829	832	888	1194	661	1103	683	586	694	735	862	864	763	706	901	810	893	847	673	737	819	1002	981	1031	1047	841
71:59:44	629	775	748	970	910	537	925	848	863	671	829	907	925	780	804	750	498	1041	569	495	841	671	755	1058	988	988	832	939	602	873	747	727	1036	809	973	988	722	826	620	827	747	885	570	743	865	813	786	629	860	974	828	1064	747	667	796	570	1005	894	793	684	658	805	961	894	996	697	682	631	548	472	633	684	800	1111	814	867	528	853	630	746	531	1132	1132	802	437	765	644	652	833	702	487	763	708	711	914	960
95:49:50	962	688	828	901	792	723	733	1106	944	797	859	724	896	1142	695	930	725	672	645	593	645	888	549	856	604	1058	956	968	869	696	594	757	1169	735	856	848	723	643	705	843	825	621	903	754	925	1011	940	905	783	795	832	828	711	986	918	941	914	881	573	739	1266	878	967	1068	815	668	835	712	839	921	666	852	845	580	1139	774	700	656	394	588	991	817	703	1119	898	786	967	851	648	854	591	948	912	1022	620	1039
119:53:00	1017	748	886	935	894	871	490	845	703	1266	1054	893	731	828	833	870	1022	804	691	874	733	652	717	989	906	800	869	793	672	868	690	801	1018	1042	961	1118	954	1046	697	922	856	807	635	776	1110	956	897	861	1041	896	920	1022	766	691	816	928	1209	961	965	977	753	790	1075	1043	580	708	1096	848	1071	977	744	1091	974	921	964	859	976	822	804	811	1093	1007	893	1070	816	907	889	1030	1085	701	861	836	1033	880	856	796
143:56:48	971	743	1098	898	893	869	906	760	891	865	818	620	729	863	939	856	789	673	753	1017	778	681	795	1071	917	788	940	770	1041	812	536	822	1167	810	911	965	853	952	978	819	680	881	772	675	1014	971	421	1032	977	919	983	821	839	848	627	694	741	1093	847	872	539	871	900	828	581	752	543	624	1038	775	992	1030	848	1060	924	889	704	1012	794	921	883	924	662	886	864	1000	1229	1189	734	931	762	1039	1009	835	820	686
168:05:21	963	763	1078	833	678	684	991	761	941	877	888	1058	880	1055	816	733	719	687	857	834	848	972	687	878	851	807	909	867	1105	1040	979	849	848	739	857	768	706	1018	839	937	752	583	665	666	854	1047	768	744	869	708	758	877	659	733	802	772	869	562	681	729	1125	933	1385	936	789	662	1054	674	883	980	776	852	826	1073	864	1008	677	997	768	720	836	976	877	804	1117	1025	927	910	798	879	714	917	581	872	732	906
192:06:15	774	1005	834	999	933	716	837	852	948	921	1029	973	709	1331	1047	955	838	712	715	698	907	950	813	896	759	647	861	852	758	588	685	508	987	846	912	878	853	939	857	1061	862	844	819	674	853	915	1023	852	770	927	888	817	754	1164	1015	591	958	672	1132	637	1087	774	983	895	611	680	755	640	903	960	972	971	663	963	1026	794	862	842	1045	931	808	819	817	1018	974	997	747	1175	753	747	769	966	839	1161	1173	1247
215:19:51	809	831	800	718	700	851	663	920	1206	874	909	882	907	733	751	759	889	693	829	520	1026	889	881	775	805	978	881	1107	774	524	713	581	1613	979	731	1007	1007	1247	808	1029	726	520	727	908	703	1023	884	937	617	760	1108	939	668	1065	782	835	944	888	734	841	1115	869	867	927	621	1134	617	709	761	784	1072	930	1176	1026	816	1075	872	1032	651	699	849	999	740	716	820	859	743	1037	833	966	912	851	902	948	753	887
240:03:06	1010	1033	854	972	753	840	588	889	843	893	766	861	969	652	688	901	849	670	586	735	1045	585	790	566	936	921	845	872	745	888	1002	685	1012	910	770	1020	975	1249	720	980	881	1010	632	581	1035	731	858	775	797	772	970	965	604	622	803	826	1063	846	1055	891	835	795	1058	806	998	667	609	935	919	976	795	927	875	768	746	770	780	1086	783	845	985	881	765	887	680	954	1031	805	736	839	958	802	913	742	743	912
263:48:24	1127	942	835	983	538	717	900	751	1003	1025	879	1095	1096	603	900	1057	826	845	777	567	908	744	934	1063	1035	628	784	1315	751	848	757	986	928	927	779	978	818	1132	895	792	602	847	894	753	882	834	830	647	1194	1085	781	1016	914	747	812	870	975	880	902	907	1060	852	950	802	1032	1104	968	627	938	816	818	764	915	874	773	807	683	657	791	678	981	793	839	713	885	1173	821	900	722	789	775	746	945	1216	910	952
