# Supplementary material for: Adaptation dynamics between copy-number and point mutations
Source: eLife. 2022 Dec 22;11:e82240. doi: 10.7554/eLife.82240 (PMC9833825; doi:10.7554/eLife.82240)
Supplement: Figure 2—source data 1. [file elife-82240-fig2-data1.zip › Figure_2AB_source_data/EE24.12_E_CFP2.txt]

Time	A1	A2	A3	A4	A5	A6	A7	A8	A9	A10	A11	A12	B1	B2	B3	B4	B5	B6	B7	B8	B9	B10	B11	B12	C1	C2	C3	C4	C5	C6	C7	C8	C9	C10	C11	C12	D1	D2	D3	D4	D5	D6	D7	D8	D9	D10	D11	D12	E1	E2	E3	E4	E5	E6	E7	E8	E9	E10	E11	E12	F1	F2	F3	F4	F5	F6	F7	F8	F9	F10	F11	F12	G1	G2	G3	G4	G5	G6	G7	G8	G9	G10	G11	G12	H1	H2	H3	H4	H5	H6	H7	H8	H9	H10	H11	H12
00:00:15	255	210	186	290	203	160	175	175	210	247	164	219	294	255	195	265	187	149	200	137	236	160	247	147	210	254	255	203	199	171	188	204	210	171	138	226	256	216	207	206	218	153	213	208	225	180	210	155	325	227	196	241	175	143	144	191	228	151	207	186	259	222	215	239	163	240	179	160	205	209	154	216	204	232	152	191	190	186	154	144	217	147	125	160	156	230	124	154	173	195	155	170	169	225	199	159
23:45:10	278	174	187	214	189	181	220	180	150	184	212	209	233	240	244	254	250	156	190	230	155	133	144	138	293	281	320	265	139	250	224	184	263	229	174	182	284	299	238	186	215	229	167	181	200	215	194	158	243	308	282	222	170	162	163	196	241	191	230	214	274	235	188	179	220	222	194	200	207	215	145	158	287	188	241	220	159	172	191	135	194	138	193	175	161	230	165	216	205	140	199	209	170	132	168	186
47:39:49	155	184	180	226	206	211	137	128	146	170	183	165	211	205	156	203	185	208	153	147	153	203	211	195	203	146	138	152	210	174	116	152	201	217	166	204	164	163	127	195	140	114	124	158	129	218	151	216	130	126	116	140	137	166	151	103	180	185	149	131	201	184	200	152	141	166	195	156	167	216	212	207	107	183	156	132	170	165	153	215	133	176	151	153	172	127	188	193	141	162	203	173	116	163	204	201
71:59:44	123	189	165	131	143	178	123	193	159	185	203	179	141	194	240	139	178	153	209	201	151	150	193	180	197	148	134	206	119	163	135	110	206	178	161	229	183	210	194	160	122	98	150	191	216	206	187	159	214	139	214	158	192	159	136	136	221	134	200	131	234	149	192	208	108	172	117	200	121	139	90	144	204	175	207	185	131	112	180	123	208	158	208	157	202	162	196	148	158	161	148	199	203	157	182	160
95:49:50	195	173	149	137	240	176	180	236	133	183	202	174	209	222	223	145	206	211	196	167	206	158	194	137	161	162	193	167	215	200	190	192	172	154	154	171	159	226	132	176	221	183	185	174	157	152	220	206	211	210	186	178	135	198	221	152	223	188	125	183	194	231	173	159	201	196	231	214	180	157	194	173	234	190	169	192	229	192	222	202	144	156	153	172	234	154	185	161	137	176	206	142	139	199	204	239
119:52:59	185	134	197	152	204	194	163	206	141	201	213	199	175	195	150	208	183	137	198	145	184	228	150	210	131	176	169	165	178	147	146	194	191	166	190	212	159	176	199	139	132	174	196	154	167	170	139	153	151	210	190	147	133	138	178	176	190	177	166	239	167	114	129	141	182	119	183	170	172	167	195	215	233	156	220	209	137	155	168	134	154	197	161	232	212	207	160	188	135	207	169	165	179	175	204	245
143:56:47	242	144	160	190	143	192	192	144	138	206	151	206	215	216	140	128	193	221	136	121	137	186	206	190	231	153	172	150	171	151	158	228	136	152	131	219	183	185	165	182	228	217	179	133	155	166	139	223	157	179	243	147	209	215	139	206	210	140	203	170	189	232	148	148	182	223	223	186	164	172	175	220	218	191	176	216	141	164	207	148	218	131	164	224	179	202	176	207	135	193	203	222	217	253	184	155
168:05:20	206	159	282	182	187	100	164	103	158	121	163	120	121	186	201	126	132	159	128	100	150	168	100	150	148	178	131	145	159	108	183	159	146	177	124	163	150	161	200	124	145	168	166	110	101	116	123	179	175	212	142	141	154	214	152	160	171	140	178	162	199	208	129	147	153	128	153	168	181	169	74	169	155	181	187	117	195	138	169	130	198	163	160	143	210	205	129	155	216	158	163	195	120	169	132	189
192:06:15	100	190	193	150	165	192	199	141	210	202	179	183	165	177	208	137	147	212	199	204	203	176	163	189	163	190	197	207	161	170	165	189	151	187	174	249	171	140	149	182	191	209	209	177	152	161	145	203	198	209	152	178	184	188	109	145	217	153	152	190	196	152	171	202	203	150	171	201	195	209	186	232	206	115	182	179	184	206	178	159	177	156	186	216	150	143	145	161	187	184	162	230	198	181	214	216
215:19:51	116	184	149	155	177	135	141	239	208	153	145	218	164	162	198	196	172	189	204	203	216	151	133	182	192	166	135	212	165	156	145	139	267	170	153	236	194	196	157	136	197	189	171	127	139	177	135	199	212	204	151	152	197	197	159	179	207	140	176	258	184	157	187	204	220	207	186	228	161	201	218	179	142	129	168	173	168	171	155	172	196	189	207	222	242	233	179	203	144	205	218	230	165	225	207	158
240:03:06	156	166	187	152	190	204	176	145	119	182	197	155	143	171	222	188	197	212	161	184	185	119	203	144	223	217	158	171	182	159	181	135	140	171	145	181	194	232	203	171	192	218	207	197	116	152	184	150	137	147	172	205	196	165	169	171	236	202	261	168	196	204	190	218	178	216	203	199	179	161	217	196	208	191	234	171	161	179	174	170	204	164	220	230	194	200	138	183	192	123	161	194	203	189	113	235
263:48:24	230	156	166	215	183	109	168	150	220	158	208	213	127	168	146	167	185	220	136	184	220	173	170	232	189	137	181	132	179	164	132	182	196	139	151	148	188	108	154	125	168	154	193	147	174	163	142	146	189	162	195	180	158	161	155	227	221	92	218	131	208	127	194	126	174	209	171	97	155	217	170	189	212	146	133	178	91	175	171	179	160	169	139	221	157	120	178	142	126	196	126	202	181	147	219	173
