# Supplementary material for: Adaptation dynamics between copy-number and point mutations
Source: eLife. 2022 Dec 22;11:e82240. doi: 10.7554/eLife.82240 (PMC9833825; doi:10.7554/eLife.82240)
Supplement: Figure 2—source data 1. [file elife-82240-fig2-data1.zip › Figure_2AB_source_data/EE24.12_IS-A_CFP2.txt]

Time	A1	A2	A3	A4	A5	A6	A7	A8	A9	A10	A11	A12	B1	B2	B3	B4	B5	B6	B7	B8	B9	B10	B11	B12	C1	C2	C3	C4	C5	C6	C7	C8	C9	C10	C11	C12	D1	D2	D3	D4	D5	D6	D7	D8	D9	D10	D11	D12	E1	E2	E3	E4	E5	E6	E7	E8	E9	E10	E11	E12	F1	F2	F3	F4	F5	F6	F7	F8	F9	F10	F11	F12	G1	G2	G3	G4	G5	G6	G7	G8	G9	G10	G11	G12	H1	H2	H3	H4	H5	H6	H7	H8	H9	H10	H11	H12
00:00:15	235	188	197	152	185	224	186	177	213	163	195	158	199	208	235	145	175	176	219	182	212	218	196	137	204	250	178	177	212	172	229	189	213	144	220	150	215	208	181	182	267	287	171	179	181	202	203	187	215	226	234	312	345	280	202	260	204	183	153	224	225	241	272	250	299	193	143	187	191	194	172	193	259	207	282	204	243	251	244	139	243	164	160	169	275	252	252	196	242	197	208	173	233	178	116	209
23:46:28	180	171	142	168	143	72	166	170	102	162	112	191	123	166	123	147	136	177	101	103	189	156	95	160	180	135	181	105	124	137	168	102	142	165	107	126	193	133	108	124	150	140	149	140	146	95	123	161	122	166	133	122	140	132	123	154	188	143	101	188	140	190	124	126	142	149	184	118	92	142	173	98	163	167	133	96	133	140	106	159	104	175	155	112	178	159	96	89	118	119	143	140	141	121	170	102
47:40:53	145	152	171	173	211	109	118	179	164	156	110	179	103	172	178	109	156	184	167	102	132	173	150	149	224	178	215	184	127	162	88	107	164	175	161	122	168	174	136	99	94	204	196	199	174	121	174	191	104	242	169	97	193	199	116	112	161	128	142	124	177	99	204	218	170	148	156	140	112	186	119	138	109	140	165	90	202	191	117	189	134	184	132	185	170	146	160	158	187	137	208	196	131	155	150	119
72:00:36	204	222	198	242	242	247	258	235	249	236	191	161	195	281	273	145	235	241	240	246	203	158	164	119	180	265	268	216	91	215	272	225	222	225	217	161	187	255	148	250	122	193	202	253	215	171	158	150	115	216	262	208	262	220	262	254	153	109	140	176	185	106	178	223	192	174	210	267	224	158	185	205	166	181	160	94	183	222	150	225	218	181	167	218	115	143	151	203	143	178	235	152	214	215	188	94
95:50:21	189	178	129	204	236	221	193	196	157	157	146	200	147	226	197	135	251	176	211	170	169	187	160	199	159	186	271	195	120	180	167	255	193	216	163	225	212	198	85	155	223	178	208	198	155	161	153	179	139	209	190	179	212	188	216	227	163	157	199	195	175	148	173	153	164	145	176	197	194	205	131	133	115	163	142	120	120	181	192	221	148	166	199	234	202	235	164	182	179	154	199	223	237	190	204	87
119:54:12	311	141	177	208	194	191	115	192	200	171	158	165	139	205	154	146	138	165	153	196	171	172	143	131	183	185	232	213	220	169	144	122	115	147	156	131	196	170	105	166	162	199	190	143	151	140	161	151	183	133	153	167	139	129	161	161	151	152	108	331	220	164	123	145	140	135	163	151	201	205	140	134	112	162	201	167	157	155	136	155	183	207	132	165	145	124	216	195	179	162	177	164	141	207	225	126
143:56:07	221	130	212	176	110	219	139	170	125	184	145	191	159	151	156	184	110	142	183	177	219	111	128	201	166	207	196	143	239	194	218	182	169	117	155	117	196	202	188	202	168	184	126	96	164	176	165	157	204	164	170	138	142	202	184	171	192	211	176	484	180	268	145	149	141	147	184	189	193	150	167	195	139	129	145	130	138	164	147	124	168	135	154	146	157	217	123	236	197	170	120	161	217	156	199	83
168:06:38	271	278	169	194	222	255	216	161	166	219	225	183	186	238	207	180	220	211	231	205	206	146	171	188	207	236	187	190	117	129	213	191	192	220	197	239	185	167	153	153	204	241	167	144	176	190	156	201	177	244	199	198	141	232	191	244	189	159	238	767	278	229	175	173	225	156	204	222	222	181	182	211	251	251	170	197	222	209	220	183	225	220	231	203	200	173	193	251	204	188	226	181	195	161	190	124
192:07:22	213	433	173	214	242	154	211	232	116	184	217	170	181	172	197	243	211	219	222	230	189	166	189	226	229	238	190	138	141	197	209	154	189	215	210	209	185	203	169	113	159	165	251	234	181	189	201	226	207	225	177	192	161	199	195	175	208	212	172	678	234	175	170	272	212	210	212	223	172	151	181	212	163	169	209	203	118	177	185	159	132	197	191	178	195	238	237	220	243	224	242	179	214	233	248	92
215:21:09	232	614	257	208	224	247	190	2113	219	222	248	189	215	204	168	238	198	255	179	230	235	256	204	223	259	212	214	189	204	188	237	172	245	199	267	272	531	259	203	191	241	183	245	270	184	248	185	244	264	209	221	187	208	253	206	184	254	271	204	907	263	191	252	250	241	178	260	197	201	191	204	259	248	200	251	206	239	219	212	234	228	275	276	164	257	262	263	229	212	260	233	261	233	243	281	106
240:04:25	286	407	247	232	148	204	225	2601	232	265	112	177	209	225	266	176	133	169	188	219	179	158	215	165	242	256	246	209	179	193	208	159	151	176	184	221	572	401	151	167	187	170	166	223	175	182	221	221	210	242	213	154	194	238	212	193	226	165	146	744	188	198	220	164	149	155	152	129	132	203	173	190	205	161	171	221	211	161	171	156	166	166	276	177	275	198	166	186	222	177	210	201	261	135	182	116
263:54:57	252	377	131	225	176	202	154	3547	196	177	159	195	158	356	186	186	211	171	152	244	186	230	231	176	199	188	151	136	195	183	165	135	175	167	197	202	440	1339	148	220	236	156	177	166	197	197	186	233	143	186	209	174	208	158	169	163	170	198	180	1106	129	260	142	230	162	208	183	241	179	181	210	185	206	150	223	140	189	217	183	192	218	202	254	200	651	139	222	201	256	211	249	270	177	218	262	70
