# Supplementary material for: Adaptation dynamics between copy-number and point mutations
Source: eLife. 2022 Dec 22;11:e82240. doi: 10.7554/eLife.82240 (PMC9833825; doi:10.7554/eLife.82240)
Supplement: Figure 2—source data 1. [file elife-82240-fig2-data1.zip › Figure_2AB_source_data/EE24.12_30-A_YFP2.txt]

Time	A1	A2	A3	A4	A5	A6	A7	A8	A9	A10	A11	A12	B1	B2	B3	B4	B5	B6	B7	B8	B9	B10	B11	B12	C1	C2	C3	C4	C5	C6	C7	C8	C9	C10	C11	C12	D1	D2	D3	D4	D5	D6	D7	D8	D9	D10	D11	D12	E1	E2	E3	E4	E5	E6	E7	E8	E9	E10	E11	E12	F1	F2	F3	F4	F5	F6	F7	F8	F9	F10	F11	F12	G1	G2	G3	G4	G5	G6	G7	G8	G9	G10	G11	G12	H1	H2	H3	H4	H5	H6	H7	H8	H9	H10	H11	H12
00:00:15	955	844	621	1235	958	1172	882	1107	1150	576	1135	757	945	906	1144	557	972	935	1012	980	853	1030	978	1032	1206	1132	811	922	982	926	1056	1129	848	886	967	927	1136	1212	1205	656	1003	915	1067	844	973	1082	998	916	1450	1171	827	1158	949	973	823	1132	1185	908	829	886	924	1636	892	1405	788	679	703	912	876	1153	821	1129	903	908	1060	721	1083	1001	1110	1177	1019	1126	889	976	741	886	1078	998	1059	1268	1330	1227	901	953	838	680
23:45:14	600	652	939	875	952	1001	1076	988	1088	972	917	822	1196	991	856	780	772	1106	795	948	846	715	979	900	974	736	784	1053	787	976	1218	1091	807	982	926	709	815	655	1070	690	780	952	905	951	844	942	1006	811	789	964	1026	926	986	938	790	1087	735	622	693	1163	1187	867	941	713	828	880	1033	928	739	974	840	846	763	766	1234	873	732	966	910	662	1084	805	940	997	952	773	970	592	994	953	900	925	853	873	1280	936
47:39:41	1029	863	791	946	945	1025	944	843	1020	988	1184	784	815	982	897	1098	767	872	1086	863	913	1016	976	748	923	1184	984	923	645	874	1217	1036	855	816	678	808	907	915	1189	911	763	1004	809	1067	1022	1025	1001	1096	1036	918	928	956	1023	779	1078	840	991	929	924	824	978	946	985	1003	803	1009	495	665	674	810	1142	922	1046	1110	1225	1060	604	896	710	881	973	967	788	965	1222	717	842	778	589	1044	1090	810	664	785	942	974
71:59:31	1015	771	860	792	763	1037	894	993	838	896	950	934	1109	788	943	1074	870	886	851	924	883	715	863	1115	1194	790	1083	1132	1051	896	863	860	621	891	670	880	1103	1037	1115	1218	1285	1101	828	839	1061	1146	780	704	901	932	1035	1014	784	1137	847	905	983	582	666	1089	879	1089	639	871	766	990	845	797	1043	836	627	1053	841	862	893	1307	847	862	1117	775	1026	898	652	1179	2480	1064	656	719	817	942	958	772	859	761	1023	977
95:49:47	1098	1109	1030	3249	875	1006	849	696	984	637	589	796	1085	1175	928	1025	1162	973	826	1105	1151	963	864	856	721	984	1091	826	1132	1172	1026	1195	1244	1022	979	907	886	793	961	1223	846	1110	983	868	1103	11372	1086	813	848	1038	1088	775	1048	1005	833	887	1190	1160	1323	959	804	874	3630	989	944	839	1048	1213	910	950	865	725	880	862	1286	985	950	956	1155	980	712	949	933	915	3696	946	771	897	899	912	1083	908	1208	1156	1176	937
119:53:02	1018	869	812	7999	1074	994	1167	880	1211	1067	840	930	1152	895	1025	819	919	750	1386	965	1262	1060	1096	874	908	1080	1092	957	825	1079	1009	1027	1067	1119	1212	1196	746	853	1210	1207	1200	962	895	1087	918	13137	1153	921	1093	903	1187	948	1102	951	1130	1168	1161	1277	897	1047	750	1375	3071	1074	1237	1105	1154	1281	973	900	1100	868	956	3954	1146	1004	948	1084	2481	1359	892	955	1019	1051	3091	1035	995	1265	882	4789	815	794	1047	1170	916	1020
143:56:50	779	926	950	10967	816	771	722	1066	990	1065	1075	1087	806	1136	502	991	1033	894	883	959	963	1140	1109	968	1053	1101	925	1276	1049	1282	936	1218	976	1112	878	980	975	1213	987	1127	998	1124	1189	888	796	15563	907	766	878	1109	999	907	915	889	1040	936	783	787	1232	1167	793	1013	2876	811	1094	874	961	856	1098	678	992	1133	1190	8323	1022	1074	720	1039	2879	11679	5688	1031	964	938	2593	745	1224	798	936	8846	1210	903	1068	1176	914	1212
168:05:21	963	1127	926	13634	955	779	915	1105	867	825	1048	901	970	979	908	982	1005	1083	751	860	950	800	826	1133	1071	1202	987	2044	1152	898	1021	4070	798	844	804	761	872	1144	1175	1024	1089	1245	1207	1039	1246	17767	912	965	991	1121	1101	1101	759	857	971	1719	1043	958	1128	992	797	1510	3956	1191	650	1184	921	940	1040	881	847	920	1268	13791	837	940	1131	1047	4667	20846	8971	1034	1295	1089	4123	1151	1510	970	1217	14964	859	1156	1061	1000	1076	763
192:06:20	1019	938	813	11194	777	941	1048	1238	1105	767	1025	812	910	993	1898	993	1153	1120	920	853	1275	1109	704	1082	822	968	1204	3332	950	871	1400	4272	1057	884	1073	767	974	1100	1020	1061	1129	1159	1178	901	1145	16858	1095	969	829	1067	1188	1273	926	781	1238	3997	1037	1066	1319	1189	1223	6188	3995	970	972	1507	857	786	1099	712	923	940	1043	12623	2395	1271	1049	1011	3683	16409	9429	1286	1519	910	3821	1021	912	969	1151	11044	1714	1134	1062	1056	1080	1403
215:19:56	1028	945	1344	12603	1104	1107	1145	994	644	919	888	1222	1072	1217	3195	939	1188	870	859	1126	895	1800	702	1127	1122	972	1035	3719	952	989	8957	5563	766	794	1533	903	1052	986	971	877	1273	1183	819	1200	1002	16107	1834	1303	1061	1108	1048	995	1180	909	774	5147	1193	838	1465	926	894	7757	3155	1312	976	1054	895	1125	1809	1027	641	1005	958	11784	3375	1105	1246	946	3412	17633	9394	1175	3546	1209	3485	853	1041	748	1103	11029	3738	1133	914	857	1191	2981
240:03:08	1001	886	1030	12497	990	868	1637	722	876	906	1050	1068	1106	964	3680	1052	1281	962	1039	1063	769	3675	944	1215	972	926	827	3933	842	1173	15706	9610	881	1012	5556	1043	872	710	1251	983	1069	1067	983	1129	2851	19385	2148	1756	904	849	853	770	925	1421	2300	4366	1181	928	812	1124	1021	9423	4197	2611	1284	1009	1075	892	5009	835	759	906	2154	14254	4913	1266	1009	987	4026	18135	9050	739	3426	1050	3355	826	909	1031	1458	12655	3901	1114	905	1008	1185	3609
263:48:20	984	1113	1616	14923	1345	971	3229	1137	937	1156	1123	1270	1175	1191	4983	983	3157	886	858	1210	878	8265	574	1032	1102	1125	839	4467	1180	1571	18072	12829	966	1052	6888	1218	1246	918	914	856	1171	1075	1194	946	3086	15037	2663	8011	1217	959	1194	925	1035	778	4034	4472	772	813	1221	1077	1751	7802	3438	4363	1095	862	800	1093	11493	1010	1110	937	5230	16093	5962	967	955	737	3321	14703	16657	885	5900	1180	3308	1121	886	901	3783	16923	4685	1068	1217	981	879	5867
