# Supplementary material for: Adaptation dynamics between copy-number and point mutations
Source: eLife. 2022 Dec 22;11:e82240. doi: 10.7554/eLife.82240 (PMC9833825; doi:10.7554/eLife.82240)
Supplement: Figure 2—source data 1. [file elife-82240-fig2-data1.zip › Figure_2AB_source_data/EE24.12_IS-B_OD600.txt]

Time	A1	A2	A3	A4	A5	A6	A7	A8	A9	A10	A11	A12	B1	B2	B3	B4	B5	B6	B7	B8	B9	B10	B11	B12	C1	C2	C3	C4	C5	C6	C7	C8	C9	C10	C11	C12	D1	D2	D3	D4	D5	D6	D7	D8	D9	D10	D11	D12	E1	E2	E3	E4	E5	E6	E7	E8	E9	E10	E11	E12	F1	F2	F3	F4	F5	F6	F7	F8	F9	F10	F11	F12	G1	G2	G3	G4	G5	G6	G7	G8	G9	G10	G11	G12	H1	H2	H3	H4	H5	H6	H7	H8	H9	H10	H11	H12
00:00:11	0,165	0,135	0,129	0,142	0,144	0,153	0,157	0,156	0,166	0,192	0,209	0,271	0,135	0,134	0,153	0,17	0,21	0,216	0,197	0,23	0,236	0,226	0,249	0,222	0,137	0,155	0,181	0,182	0,26	0,206	0,272	0,275	0,268	0,285	0,247	0,197	0,149	0,135	0,207	0,265	0,278	0,278	0,271	0,296	0,295	0,279	0,215	0,185	0,137	0,171	0,231	0,197	0,263	0,226	0,254	0,193	0,206	0,214	0,149	0,179	0,153	0,161	0,211	0,228	0,22	0,202	0,182	0,193	0,203	0,217	0,227	0,179	0,144	0,141	0,166	0,158	0,15	0,159	0,157	0,156	0,167	0,159	0,167	0,179	0,164	0,151	0,163	0,156	0,144	0,151	0,143	0,155	0,161	0,179	0,181	0,204
23:46:27	0,114	0,108	0,099	0,1	0,111	0,106	0,099	0,103	0,102	0,098	0,092	0,111	0,143	0,323	0,169	0,117	0,114	0,106	0,101	0,105	0,106	0,114	0,099	0,096	0,135	0,121	0,135	0,229	0,209	0,173	0,15	0,173	0,147	0,147	0,133	0,108	0,153	0,157	0,264	0,3	0,264	0,198	0,214	0,18	0,248	0,22	0,162	0,102	0,156	0,127	0,177	0,279	0,307	0,312	0,267	0,302	0,299	0,281	0,166	0,116	0,169	0,178	0,279	0,292	0,284	0,28	0,304	0,29	0,288	0,259	0,184	0,114	0,179	0,17	0,201	0,24	0,238	0,219	0,222	0,236	0,225	0,228	0,207	0,135	0,179	0,183	0,175	0,171	0,154	0,161	0,177	0,171	0,15	0,161	0,147	0,129
47:40:53	0,103	0,111	0,097	0,105	0,101	0,099	0,101	0,1	0,094	0,095	0,097	0,107	0,103	0,56	0,109	0,134	0,098	0,094	0,097	0,099	0,106	0,091	0,091	0,095	0,133	0,12	0,113	0,13	0,191	0,11	0,105	0,101	0,092	0,096	0,093	0,096	0,152	0,124	0,117	0,111	0,104	0,102	0,095	0,096	0,097	0,14	0,092	0,094	0,122	0,117	0,132	0,175	0,177	0,143	0,109	0,12	0,222	0,102	0,092	0,1	0,124	0,128	0,124	0,132	0,116	0,114	0,117	0,095	0,099	0,102	0,093	0,092	0,161	0,14	0,155	0,146	0,121	0,115	0,149	0,151	0,114	0,119	0,097	0,099	0,148	0,126	0,118	0,115	0,11	0,103	0,107	0,105	0,106	0,096	0,093	0,098
72:00:01	0,094	0,104	0,098	0,098	0,095	0,096	0,099	0,098	0,097	0,105	0,091	0,091	0,105	0,436	0,109	0,094	0,099	0,105	0,105	0,109	0,106	0,1	0,092	0,096	0,109	0,108	0,292	0,102	0,094	0,107	0,106	0,108	0,103	0,099	0,1	0,102	0,097	0,097	0,109	0,102	0,111	0,111	0,101	0,103	0,099	0,239	0,095	0,09	0,114	0,125	0,103	0,106	0,113	0,118	0,119	0,11	0,32	0,113	0,102	0,097	0,102	0,098	0,112	0,096	0,103	0,1	0,114	0,115	0,112	0,109	0,105	0,097	0,138	0,081	0,08	0,103	0,093	0,097	0,108	0,114	0,099	0,112	0,1	0,103	0,089	0,088	0,1	0,107	0,098	0,095	0,102	0,088	0,112	0,108	0,098	0,102
95:50:15	0,158	0,121	0,111	0,107	0,101	0,101	0,099	0,096	0,104	0,105	0,112	0,102	0,128	0,476	0,129	0,092	0,106	0,104	0,107	0,106	0,11	0,106	0,111	0,12	0,103	0,363	0,502	0,129	0,118	0,135	0,104	0,106	0,105	0,108	0,11	0,12	0,279	0,466	0,105	0,112	0,126	0,123	0,127	0,137	0,125	0,458	0,11	0,115	0,149	0,545	0,105	0,172	0,116	0,172	0,171	0,145	0,57	0,139	0,138	0,114	0,128	0,101	0,128	0,131	0,139	0,124	0,16	0,137	0,132	0,132	0,132	0,121	0,543	0,113	0,141	0,137	0,137	0,133	0,121	0,136	0,127	0,144	0,145	0,118	0,374	0,549	0,129	0,114	0,098	0,099	0,117	0,115	0,118	0,11	0,109	0,114
119:54:11	0,512	0,322	0,344	0,098	0,512	0,419	0,091	0,077	0,093	0,098	0,078	0,099	0,304	0,292	0,342	0,092	0,089	0,089	0,089	0,093	0,089	0,09	0,09	0,088	0,529	0,549	0,232	0,093	0,094	0,098	0,093	0,094	0,094	0,097	0,098	0,098	0,104	0,464	0,1	0,103	0,097	0,094	0,092	0,096	0,095	0,411	0,096	0,092	0,089	0,455	0,103	0,099	0,082	0,091	0,083	0,091	0,496	0,094	0,095	0,092	0,428	0,092	0,091	0,084	0,086	0,088	0,079	0,086	0,091	0,091	0,09	0,096	0,476	0,101	0,096	0,091	0,088	0,084	0,095	0,092	0,092	0,095	0,094	0,095	0,457	0,419	0,083	0,085	0,083	0,08	0,091	0,089	0,084	0,089	0,097	0,091
143:56:05	0,322	0,267	0,171	0,096	0,278	0,17	0,098	0,1	0,094	0,095	0,082	0,095	0,274	0,173	0,289	0,092	0,1	0,107	0,096	0,102	0,1	0,101	0,092	0,099	0,412	0,203	0,15	0,091	0,09	0,093	0,099	0,097	0,095	0,094	0,095	0,105	0,092	0,187	0,096	0,102	0,099	0,099	0,097	0,099	0,105	0,219	0,1	0,089	0,087	0,325	0,087	0,1	0,095	0,104	0,105	0,099	0,397	0,095	0,097	0,099	0,407	0,093	0,101	0,093	0,098	0,097	0,111	0,102	0,099	0,098	0,093	0,089	0,183	0,086	0,093	0,09	0,085	0,09	0,097	0,102	0,092	0,094	0,086	0,093	0,406	0,194	0,089	0,085	0,093	0,09	0,095	0,089	0,093	0,098	0,09	0,086
168:06:30	0,19	0,228	0,168	0,11	0,176	0,146	0,107	0,108	0,102	0,098	0,113	0,122	0,351	0,153	0,203	0,105	0,107	0,114	0,103	0,11	0,106	0,116	0,105	0,129	0,287	0,156	0,136	0,107	0,109	0,107	0,106	0,109	0,1	0,1	0,101	0,103	0,099	0,144	0,101	0,112	0,103	0,105	0,093	0,096	0,108	0,16	0,11	0,092	0,091	0,158	0,098	0,1	0,1	0,108	0,098	0,099	0,219	0,099	0,103	0,092	0,384	0,096	0,108	0,104	0,102	0,09	0,087	0,101	0,098	0,087	0,106	0,102	0,127	0,1	0,102	0,1	0,095	0,094	0,095	0,093	0,1	0,112	0,097	0,106	0,15	0,129	0,098	0,095	0,097	0,099	0,105	0,106	0,101	0,094	0,104	0,105
192:07:22	0,229	0,175	0,159	0,102	0,151	0,158	0,105	0,112	0,099	0,098	0,104	0,093	0,264	0,21	0,22	0,091	0,098	0,101	0,096	0,095	0,362	0,104	0,092	0,086	0,202	0,26	0,196	0,105	0,084	0,083	0,092	0,093	0,097	0,108	0,105	0,107	0,087	0,283	0,106	0,102	0,087	0,107	0,081	0,098	0,111	0,222	0,103	0,113	0,12	0,197	0,116	0,112	0,122	0,085	0,088	0,11	0,283	0,104	0,111	0,086	0,571	0,102	0,116	0,092	0,086	0,085	0,092	0,102	0,105	0,089	0,103	0,103	0,156	0,111	0,107	0,083	0,101	0,102	0,09	0,101	0,114	0,292	0,105	0,105	0,16	0,135	0,099	0,098	0,087	0,107	0,115	0,095	0,096	0,085	0,092	0,093
215:20:57	0,147	0,192	0,156	0,1	0,15	0,141	0,106	0,107	0,104	0,102	0,101	0,104	0,247	0,166	0,153	0,103	0,105	0,1	0,098	0,105	0,366	0,103	0,097	0,1	0,166	0,168	0,167	0,095	0,103	0,101	0,099	0,098	0,095	0,099	0,102	0,118	0,106	0,174	0,108	0,102	0,095	0,096	0,09	0,097	0,098	0,155	0,101	0,105	0,105	0,156	0,108	0,104	0,114	0,111	0,102	0,101	0,216	0,105	0,097	0,105	0,378	0,112	0,111	0,108	0,099	0,101	0,113	0,114	0,113	0,107	0,105	0,104	0,148	0,102	0,109	0,117	0,11	0,094	0,101	0,086	0,109	0,282	0,105	0,105	0,145	0,166	0,104	0,108	0,11	0,11	0,108	0,116	0,099	0,118	0,099	0,105
240:04:23	0,136	0,167	0,151	0,089	0,148	0,15	0,107	0,111	0,09	0,095	0,111	0,119	0,256	0,131	0,113	0,088	0,088	0,101	0,097	0,088	0,312	0,1	0,09	0,093	0,191	0,128	0,154	0,103	0,084	0,084	0,121	0,096	0,096	0,113	0,095	0,251	0,084	0,125	0,091	0,091	0,086	0,101	0,089	0,098	0,111	0,172	0,095	0,087	0,091	0,135	0,098	0,097	0,085	0,086	0,088	0,098	0,206	0,078	0,077	0,084	0,417	0,086	0,128	0,095	0,085	0,082	0,078	0,099	0,098	0,08	0,089	0,09	0,177	0,09	0,093	0,072	0,08	0,081	0,082	0,089	0,083	0,316	0,084	0,113	0,116	0,136	0,081	0,077	0,081	0,074	0,095	0,081	0,08	0,075	0,09	0,095
263:54:55	0,143	0,167	0,129	0,096	0,131	0,142	0,111	0,097	0,112	0,093	0,106	0,099	0,286	0,152	0,133	0,091	0,089	0,103	0,09	0,085	0,364	0,104	0,091	0,098	0,141	0,195	0,189	0,102	0,088	0,087	0,141	0,097	0,095	0,103	0,109	0,305	0,1	0,139	0,099	0,102	0,094	0,101	0,09	0,087	0,1	0,149	0,107	0,097	0,095	0,129	0,097	0,098	0,1	0,097	0,094	0,094	0,129	0,088	0,104	0,097	0,361	0,094	0,282	0,091	0,1	0,094	0,089	0,096	0,1	0,099	0,166	0,11	0,134	0,221	0,104	0,095	0,091	0,09	0,096	0,091	0,103	0,207	0,102	0,109	0,152	0,139	0,115	0,091	0,097	0,106	0,11	0,111	0,105	0,102	0,114	0,102
