# Supplementary material for: Adaptation dynamics between copy-number and point mutations
Source: eLife. 2022 Dec 22;11:e82240. doi: 10.7554/eLife.82240 (PMC9833825; doi:10.7554/eLife.82240)
Supplement: Figure 2—source data 1. [file elife-82240-fig2-data1.zip › Figure_2AB_source_data/EE24.12_E_OD600.txt]

Time	A1	A2	A3	A4	A5	A6	A7	A8	A9	A10	A11	A12	B1	B2	B3	B4	B5	B6	B7	B8	B9	B10	B11	B12	C1	C2	C3	C4	C5	C6	C7	C8	C9	C10	C11	C12	D1	D2	D3	D4	D5	D6	D7	D8	D9	D10	D11	D12	E1	E2	E3	E4	E5	E6	E7	E8	E9	E10	E11	E12	F1	F2	F3	F4	F5	F6	F7	F8	F9	F10	F11	F12	G1	G2	G3	G4	G5	G6	G7	G8	G9	G10	G11	G12	H1	H2	H3	H4	H5	H6	H7	H8	H9	H10	H11	H12
00:00:11	0,205	0,206	0,203	0,222	0,153	0,147	0,138	0,136	0,203	0,196	0,2	0,208	0,205	0,224	0,264	0,246	0,148	0,154	0,16	0,169	0,233	0,249	0,249	0,153	0,18	0,256	0,305	0,265	0,177	0,206	0,181	0,2	0,285	0,265	0,212	0,173	0,195	0,272	0,277	0,263	0,206	0,195	0,175	0,182	0,291	0,261	0,24	0,149	0,217	0,239	0,314	0,237	0,196	0,188	0,171	0,17	0,246	0,233	0,194	0,139	0,22	0,298	0,334	0,214	0,192	0,18	0,158	0,174	0,31	0,216	0,197	0,151	0,24	0,236	0,287	0,294	0,168	0,125	0,137	0,147	0,214	0,165	0,149	0,14	0,202	0,209	0,167	0,164	0,132	0,13	0,117	0,13	0,19	0,173	0,16	0,145
23:45:06	0,215	0,226	0,206	0,214	0,205	0,195	0,18	0,201	0,205	0,197	0,199	0,18	0,233	0,274	0,265	0,263	0,203	0,205	0,199	0,2	0,212	0,2	0,154	0,155	0,206	0,288	0,343	0,356	0,179	0,239	0,226	0,225	0,312	0,265	0,196	0,152	0,217	0,333	0,364	0,331	0,234	0,26	0,253	0,216	0,295	0,261	0,166	0,165	0,215	0,335	0,357	0,325	0,235	0,21	0,17	0,24	0,335	0,308	0,201	0,155	0,225	0,346	0,384	0,361	0,219	0,202	0,191	0,23	0,288	0,276	0,174	0,141	0,2	0,273	0,306	0,299	0,175	0,178	0,183	0,196	0,258	0,222	0,182	0,164	0,217	0,203	0,198	0,216	0,207	0,201	0,167	0,208	0,184	0,16	0,146	0,134
47:39:45	0,153	0,185	0,168	0,19	0,105	0,109	0,114	0,103	0,135	0,174	0,17	0,224	0,186	0,132	0,142	0,155	0,102	0,112	0,109	0,111	0,117	0,154	0,141	0,194	0,116	0,142	0,157	0,127	0,117	0,089	0,122	0,122	0,133	0,148	0,165	0,186	0,155	0,144	0,163	0,142	0,131	0,121	0,127	0,13	0,121	0,12	0,147	0,179	0,12	0,105	0,146	0,168	0,137	0,134	0,124	0,128	0,168	0,127	0,105	0,119	0,157	0,135	0,18	0,141	0,136	0,122	0,11	0,11	0,115	0,125	0,121	0,127	0,156	0,178	0,118	0,112	0,119	0,108	0,108	0,113	0,123	0,153	0,114	0,12	0,164	0,129	0,134	0,108	0,106	0,107	0,107	0,11	0,115	0,113	0,109	0,133
71:59:40	0,102	0,101	0,08	0,082	0,077	0,095	0,08	0,079	0,079	0,086	0,094	0,105	0,093	0,091	0,109	0,101	0,081	0,083	0,086	0,086	0,093	0,1	0,095	0,097	0,096	0,089	0,096	0,094	0,082	0,085	0,088	0,093	0,1	0,096	0,097	0,098	0,09	0,094	0,127	0,087	0,096	0,089	0,098	0,097	0,095	0,095	0,097	0,096	0,086	0,092	0,102	0,106	0,091	0,096	0,096	0,096	0,092	0,095	0,088	0,089	0,096	0,086	0,101	0,086	0,089	0,087	0,089	0,097	0,094	0,09	0,089	0,076	0,1	0,097	0,1	0,083	0,087	0,086	0,09	0,086	0,09	0,096	0,091	0,092	0,119	0,09	0,088	0,077	0,083	0,085	0,082	0,086	0,087	0,088	0,087	0,097
95:49:46	0,107	0,105	0,095	0,102	0,116	0,101	0,095	0,098	0,089	0,092	0,076	0,101	0,091	0,104	0,097	0,097	0,096	0,105	0,102	0,096	0,089	0,1	0,086	0,083	0,095	0,105	0,103	0,103	0,101	0,095	0,092	0,1	0,09	0,087	0,094	0,084	0,095	0,094	0,109	0,108	0,102	0,099	0,094	0,09	0,09	0,09	0,087	0,089	0,089	0,128	0,108	0,112	0,105	0,106	0,092	0,096	0,093	0,089	0,087	0,095	0,087	0,087	0,093	0,099	0,091	0,093	0,096	0,096	0,092	0,088	0,087	0,085	0,086	0,094	0,091	0,091	0,095	0,093	0,092	0,092	0,088	0,088	0,087	0,094	0,127	0,087	0,083	0,085	0,086	0,089	0,089	0,085	0,09	0,086	0,086	0,095
119:52:55	0,108	0,104	0,101	0,1	0,104	0,095	0,094	0,097	0,099	0,085	0,103	0,096	0,105	0,106	0,09	0,102	0,101	0,108	0,098	0,096	0,097	0,092	0,088	0,094	0,106	0,127	0,103	0,099	0,109	0,103	0,097	0,098	0,104	0,097	0,098	0,092	0,09	0,092	0,118	0,117	0,113	0,105	0,111	0,107	0,101	0,101	0,089	0,091	0,101	0,117	0,115	0,118	0,112	0,104	0,12	0,108	0,119	0,102	0,101	0,093	0,096	0,094	0,095	0,104	0,099	0,105	0,094	0,101	0,104	0,114	0,101	0,094	0,105	0,108	0,097	0,093	0,093	0,097	0,091	0,096	0,091	0,104	0,102	0,091	0,104	0,091	0,093	0,087	0,084	0,089	0,088	0,089	0,094	0,099	0,096	0,094
143:56:43	0,112	0,105	0,107	0,105	0,103	0,101	0,103	0,105	0,101	0,103	0,107	0,129	0,109	0,109	0,113	0,114	0,114	0,11	0,106	0,104	0,102	0,104	0,112	0,112	0,12	0,124	0,131	0,144	0,152	0,143	0,141	0,131	0,113	0,116	0,117	0,104	0,12	0,114	0,143	0,157	0,158	0,166	0,158	0,155	0,138	0,121	0,114	0,104	0,123	0,13	0,164	0,169	0,17	0,157	0,154	0,166	0,154	0,134	0,117	0,109	0,117	0,129	0,154	0,168	0,163	0,15	0,161	0,154	0,163	0,134	0,11	0,105	0,124	0,123	0,139	0,127	0,134	0,132	0,129	0,116	0,118	0,123	0,099	0,101	0,105	0,113	0,103	0,106	0,104	0,095	0,092	0,103	0,111	0,099	0,109	0,113
168:05:16	0,364	0,318	0,328	0,212	0,113	0,22	0,186	0,081	0,084	0,108	0,099	0,078	0,073	0,155	0,15	0,105	0,099	0,083	0,105	0,084	0,077	0,073	0,071	0,068	0,163	0,213	0,181	0,16	0,146	0,123	0,125	0,091	0,078	0,08	0,077	0,067	0,164	0,138	0,161	0,133	0,096	0,114	0,11	0,088	0,085	0,084	0,078	0,076	0,203	0,185	0,177	0,151	0,133	0,121	0,125	0,09	0,091	0,083	0,08	0,071	0,124	0,116	0,118	0,12	0,108	0,1	0,109	0,081	0,081	0,078	0,075	0,07	0,103	0,13	0,119	0,135	0,124	0,107	0,084	0,095	0,088	0,083	0,088	0,091	0,105	0,155	0,104	0,103	0,095	0,096	0,099	0,083	0,084	0,086	0,082	0,074
192:06:11	0,118	0,12	0,108	0,116	0,125	0,115	0,113	0,11	0,113	0,115	0,114	0,127	0,121	0,112	0,101	0,114	0,12	0,117	0,114	0,114	0,107	0,111	0,11	0,106	0,12	0,119	0,113	0,116	0,123	0,117	0,117	0,119	0,117	0,114	0,105	0,106	0,124	0,124	0,135	0,14	0,131	0,131	0,131	0,129	0,117	0,11	0,102	0,104	0,123	0,124	0,141	0,13	0,131	0,131	0,129	0,132	0,122	0,107	0,107	0,109	0,125	0,131	0,127	0,117	0,118	0,105	0,122	0,113	0,11	0,107	0,113	0,107	0,125	0,132	0,115	0,108	0,1	0,092	0,106	0,101	0,1	0,113	0,107	0,111	0,131	0,119	0,116	0,104	0,104	0,105	0,108	0,108	0,106	0,1	0,109	0,113
215:19:47	0,083	0,078	0,084	0,086	0,088	0,08	0,083	0,087	0,084	0,085	0,087	0,089	0,095	0,102	0,09	0,095	0,084	0,085	0,1	0,102	0,094	0,093	0,09	0,082	0,111	0,13	0,091	0,085	0,101	0,11	0,095	0,095	0,091	0,09	0,082	0,087	0,096	0,095	0,095	0,088	0,106	0,094	0,098	0,109	0,092	0,087	0,077	0,09	0,102	0,097	0,118	0,098	0,099	0,095	0,099	0,116	0,083	0,092	0,077	0,076	0,101	0,105	0,113	0,109	0,096	0,099	0,095	0,13	0,097	0,086	0,095	0,078	0,079	0,095	0,099	0,094	0,099	0,088	0,081	0,093	0,081	0,083	0,088	0,088	0,1	0,083	0,084	0,082	0,084	0,079	0,074	0,086	0,08	0,1	0,09	0,09
240:03:02	0,199	0,185	0,164	0,15	0,146	0,13	0,129	0,12	0,12	0,122	0,115	0,108	0,258	0,198	0,152	0,143	0,118	0,122	0,114	0,112	0,108	0,11	0,103	0,1	0,257	0,254	0,187	0,185	0,198	0,149	0,155	0,147	0,13	0,134	0,124	0,11	0,232	0,184	0,201	0,173	0,174	0,144	0,137	0,15	0,145	0,135	0,123	0,111	0,239	0,17	0,236	0,196	0,17	0,192	0,193	0,171	0,2	0,147	0,185	0,166	0,144	0,2	0,192	0,173	0,172	0,212	0,223	0,194	0,162	0,189	0,168	0,154	0,236	0,262	0,265	0,264	0,281	0,245	0,284	0,197	0,201	0,224	0,231	0,188	0,124	0,155	0,23	0,22	0,182	0,139	0,247	0,165	0,181	0,147	0,159	0,158
263:48:20	0,103	0,091	0,089	0,079	0,088	0,08	0,086	0,084	0,082	0,084	0,1	0,122	0,106	0,09	0,089	0,085	0,088	0,086	0,097	0,089	0,079	0,084	0,083	0,075	0,091	0,097	0,095	0,09	0,094	0,082	0,088	0,091	0,09	0,09	0,085	0,081	0,089	0,092	0,092	0,092	0,094	0,097	0,089	0,091	0,089	0,083	0,087	0,076	0,085	0,097	0,099	0,106	0,102	0,096	0,097	0,095	0,092	0,088	0,091	0,092	0,091	0,091	0,093	0,096	0,116	0,085	0,086	0,087	0,093	0,085	0,085	0,075	0,087	0,093	0,096	0,087	0,081	0,092	0,09	0,084	0,079	0,082	0,079	0,081	0,087	0,087	0,087	0,087	0,082	0,09	0,084	0,082	0,084	0,078	0,085	0,084
