# Supplementary material for: Adaptation dynamics between copy-number and point mutations
Source: eLife. 2022 Dec 22;11:e82240. doi: 10.7554/eLife.82240 (PMC9833825; doi:10.7554/eLife.82240)
Supplement: Figure 2—source data 1. [file elife-82240-fig2-data1.zip › Figure_2AB_source_data/EE24.12_30-C_YFP2.txt]

Time	A1	A2	A3	A4	A5	A6	A7	A8	A9	A10	A11	A12	B1	B2	B3	B4	B5	B6	B7	B8	B9	B10	B11	B12	C1	C2	C3	C4	C5	C6	C7	C8	C9	C10	C11	C12	D1	D2	D3	D4	D5	D6	D7	D8	D9	D10	D11	D12	E1	E2	E3	E4	E5	E6	E7	E8	E9	E10	E11	E12	F1	F2	F3	F4	F5	F6	F7	F8	F9	F10	F11	F12	G1	G2	G3	G4	G5	G6	G7	G8	G9	G10	G11	G12	H1	H2	H3	H4	H5	H6	H7	H8	H9	H10	H11	H12
00:00:15	1017	868	923	841	602	877	534	689	787	739	901	593	891	872	746	1048	831	904	750	778	775	813	830	890	1035	885	596	971	945	1025	553	629	916	791	614	749	783	773	896	1071	623	789	717	790	768	865	876	711	786	1034	766	797	694	918	680	882	823	697	763	778	1158	940	805	946	1208	1169	864	925	575	837	757	819	1370	912	833	989	691	965	576	944	725	947	751	832	537	730	977	881	702	1076	746	819	653	600	833	1095
23:45:33	1252	866	910	984	868	1169	896	913	868	1209	903	905	1045	1242	879	960	686	695	994	997	875	793	995	753	711	944	807	868	785	913	728	972	750	982	842	1065	1020	952	971	826	1046	1231	852	702	884	1172	934	772	1287	951	971	975	1087	1036	1208	997	712	809	1116	1097	923	994	804	1178	774	1015	881	611	939	901	819	858	1043	711	1316	1095	949	1204	960	886	906	754	1090	946	1003	914	951	737	939	748	753	861	610	862	753	785
47:40:01	1678	811	871	879	927	1051	639	957	888	541	825	870	719	933	1662	1035	886	993	946	792	1841	1230	803	558	765	1505	998	728	796	870	867	965	1014	961	682	849	788	855	2128	1101	971	648	855	810	715	1908	958	770	826	1176	709	1075	1304	798	661	829	968	642	955	973	1716	1387	982	2085	1480	1025	807	721	2025	783	806	823	990	1537	816	1521	789	795	1628	1198	840	1076	810	630	806	969	1076	873	655	888	740	574	734	688	849	946
71:59:49	1697	1213	1595	870	838	1027	935	767	1193	1024	987	576	757	1033	1355	953	997	807	869	835	1158	1601	755	1729	695	1566	867	588	696	708	1380	1189	917	1174	760	1085	918	773	1898	815	1331	690	582	1163	989	1422	727	594	838	720	967	754	1363	876	830	811	933	731	716	1349	1449	2019	1615	1480	1567	550	553	808	1294	683	762	913	1286	1864	1149	1301	665	773	1424	1220	592	1183	728	835	1275	722	892	768	1442	848	1113	937	555	1144	556	1245
95:50:05	1530	1629	1608	1121	1095	1180	990	1046	1327	1461	840	801	1038	944	1600	1421	848	1345	964	1031	1703	1905	1041	1734	1163	2061	882	1031	1808	820	1365	1353	856	841	1099	1244	870	1115	1885	1072	1524	860	924	1321	860	1608	1016	815	813	1341	964	977	1522	1146	1301	819	576	906	1364	1884	1925	1804	1718	1794	2390	1048	689	1194	2063	1052	989	791	1293	2169	1395	1682	791	853	1490	1346	891	1389	677	671	1397	870	1080	898	1486	1136	1574	1448	1157	1521	741	1572
119:53:20	1711	1358	1554	1196	1173	1310	783	958	1656	1475	985	949	833	1541	1563	1412	943	1007	1286	1066	1436	1652	766	1929	1624	1875	941	967	1620	742	1263	1797	912	1376	965	1549	1042	983	2257	991	1680	1094	1374	1167	886	1816	981	692	780	1385	722	978	1480	1763	1596	1465	868	1326	1328	1652	1649	2072	1722	2063	2174	934	1282	846	2096	991	1009	1014	1263	1729	1157	1592	1165	909	1963	1538	965	1440	815	1038	1048	579	1492	1095	1243	1341	1260	1061	974	1756	636	2286
143:55:27	1668	1258	1336	1273	1308	1002	649	823	1677	1327	1334	789	995	1171	1883	1364	1124	957	1009	1613	1609	1720	959	1758	902	1471	706	860	1661	571	1357	1767	1089	1672	1820	1319	810	1046	1642	845	1214	948	1111	1187	1011	2114	1087	898	998	895	582	620	1390	1139	1196	1299	801	1016	1250	1519	1311	1615	1854	1911	1778	882	985	1640	1679	900	661	957	923	1361	1487	1836	920	787	1536	1425	1054	1225	852	1331	1291	1299	1672	1122	1237	1310	1580	1411	668	1662	933	1876
168:05:37	2124	1444	1415	1199	1417	1722	811	1278	1555	1645	2074	1076	978	1274	2451	1576	1457	955	1077	1696	1830	2122	666	1940	997	2134	1049	970	1757	1131	1269	1582	929	1575	1513	1634	996	1146	2270	947	1533	664	1406	1692	623	2427	1090	769	1463	1604	806	932	1821	1550	1345	1465	1006	1165	1054	2137	1785	2227	1602	2639	2561	1053	1502	1626	2083	1026	1049	1118	1285	2712	1763	2033	884	785	2195	1562	1449	1586	981	1445	1704	2202	1588	1697	1551	1606	1514	1742	1562	2016	1083	1525
192:06:41	2252	1531	2228	1501	1601	1305	1284	954	1484	1323	1796	1197	1154	1606	2091	1254	1594	1160	1155	1585	1669	1688	1044	2173	1288	2047	883	1229	1794	1092	1610	1768	1249	1429	1344	1349	740	1116	2035	1677	1570	1068	1910	1069	981	2047	928	866	1962	1864	1011	1059	1524	1287	1412	1672	683	1201	1447	2120	1732	2034	1930	1828	2107	1392	1407	1649	1823	1182	1059	1137	1300	1990	1464	1461	1005	796	1617	1567	1701	1696	1370	1162	1648	1875	1885	1443	1803	1531	1494	1548	1539	1368	600	1566
215:20:16	2284	1358	1861	1494	1777	1417	1249	1129	1488	1135	2045	1576	1160	1282	2125	1843	1297	1088	1139	1863	2079	2205	951	1912	976	1622	792	854	1931	1827	1550	2143	1049	1461	1869	1656	1324	1292	2024	3420	1635	943	2644	1799	1139	2189	1102	948	1635	1930	873	778	1777	1546	1910	1433	1085	932	1681	2169	1223	1468	1986	2046	1975	991	1372	1865	1310	1138	1007	884	1154	1787	1535	1662	1032	810	1394	1346	1652	1475	1238	1037	1475	1672	1750	1488	1505	1586	1334	1195	1685	1841	759	2008
240:03:28	1805	1749	1865	1627	1517	1153	1457	1022	1638	1622	1256	1181	877	946	1304	1069	1101	666	1254	1567	1245	1428	967	1358	1059	1231	1025	749	1736	1651	1134	1766	1179	1215	1150	853	924	1218	1784	1944	921	761	1891	1564	1205	1512	1327	560	1532	1720	1038	848	1658	1203	1546	1216	843	982	1154	1995	1550	1798	1336	1510	1660	1231	1554	1205	1735	1033	605	1341	1503	1949	1417	1619	1192	1290	1093	865	1344	1373	1302	1174	1956	1495	1563	1299	962	1393	1394	1000	1654	1234	805	1309
263:48:42	1947	1916	1939	1980	1513	864	1089	1040	1564	1285	1892	1887	1337	1099	2039	1678	1448	1320	1756	1868	2109	1807	782	2398	1415	1671	1399	1075	2358	2056	1776	1711	1282	1526	2008	1413	1103	1147	2242	1619	1622	918	1888	1709	992	2554	1577	971	1702	2010	1161	811	1575	1415	1685	1678	1003	930	1834	2325	1766	2127	1934	2293	2208	1317	1967	1488	2280	1137	906	1430	1155	1828	1291	2013	1428	1609	1955	1690	1353	1487	1388	1360	1979	1817	2070	1732	1450	1806	1519	1545	2012	2101	656	1743
