# Supplementary material for: Adaptation dynamics between copy-number and point mutations
Source: eLife. 2022 Dec 22;11:e82240. doi: 10.7554/eLife.82240 (PMC9833825; doi:10.7554/eLife.82240)
Supplement: Figure 2—source data 1. [file elife-82240-fig2-data1.zip › Figure_2AB_source_data/EE24.12_30-B_YFP2.txt]

Time	A1	A2	A3	A4	A5	A6	A7	A8	A9	A10	A11	A12	B1	B2	B3	B4	B5	B6	B7	B8	B9	B10	B11	B12	C1	C2	C3	C4	C5	C6	C7	C8	C9	C10	C11	C12	D1	D2	D3	D4	D5	D6	D7	D8	D9	D10	D11	D12	E1	E2	E3	E4	E5	E6	E7	E8	E9	E10	E11	E12	F1	F2	F3	F4	F5	F6	F7	F8	F9	F10	F11	F12	G1	G2	G3	G4	G5	G6	G7	G8	G9	G10	G11	G12	H1	H2	H3	H4	H5	H6	H7	H8	H9	H10	H11	H12
00:00:15	835	808	1012	1092	939	941	1010	832	1002	1072	963	896	897	781	816	1200	698	630	983	979	1013	1028	755	1144	793	714	982	913	924	792	985	871	892	1040	820	784	977	1003	690	805	785	900	958	882	956	921	796	851	840	1326	1095	769	1077	751	1143	852	936	662	845	819	993	1061	1045	957	770	993	882	920	721	903	1087	1084	927	903	776	1004	977	815	819	637	827	941	817	1034	843	685	690	860	967	1011	636	872	915	616	868	776
23:45:20	1032	1086	902	824	1031	808	895	1067	874	1078	851	721	763	1054	1006	844	835	1074	1091	911	1062	913	741	842	1049	987	1041	881	1037	943	845	1067	646	785	946	1077	814	985	873	693	997	706	808	858	716	633	801	697	845	780	937	725	860	1045	989	1066	877	693	947	669	1138	1080	911	815	890	1037	848	737	1048	1030	712	941	966	888	913	895	1069	726	895	866	890	914	428	870	991	856	705	602	1321	1018	909	1226	692	792	1340	808
47:39:48	749	902	896	900	901	602	952	628	863	1687	666	873	750	784	1004	936	869	788	826	907	944	791	670	855	694	757	904	770	985	777	746	859	794	739	1003	739	849	995	858	879	1127	899	1105	657	778	994	960	749	1133	821	1266	811	802	886	1226	684	812	745	808	787	874	1126	1084	681	722	824	949	923	969	958	745	779	750	776	804	896	847	964	814	924	978	711	631	1039	1133	925	1011	934	744	798	958	757	850	670	671	715
71:59:37	932	886	737	775	667	845	1026	774	770	2043	755	1244	725	1068	10558	872	841	619	841	1265	759	927	741	946	992	936	8506	973	876	735	1061	967	975	879	944	777	789	892	720	629	899	1116	932	913	997	866	955	764	967	791	903	732	916	826	1036	950	695	779	868	1019	875	890	871	830	861	813	1323	773	951	958	787	787	586	755	737	828	958	751	878	853	967	878	688	729	850	656	849	862	899	795	624	794	736	976	889	774
95:49:55	1181	798	947	1058	850	931	1015	585	1629	4592	1085	1003	1006	857	13583	1189	1086	1076	1211	4189	1123	897	752	913	958	877	13927	564	797	1093	1196	837	995	1083	790	996	810	1053	724	643	1073	1209	999	807	1035	901	847	726	1084	854	969	1099	1458	1123	944	1236	969	671	952	734	939	698	933	1004	940	904	899	1226	1365	1085	1233	1028	972	983	1129	810	902	1113	1158	741	938	905	982	1034	577	732	1654	1148	982	730	993	1086	918	1034	1274	1397
119:53:10	704	1046	899	1189	720	756	847	767	4429	3748	956	687	942	1147	14235	797	906	834	920	5729	841	822	1066	1077	923	806	15586	918	1906	781	741	809	806	1005	809	836	871	1046	750	953	1004	748	960	1084	732	1237	729	1075	844	944	809	700	1991	828	919	672	931	986	935	943	759	1148	1102	733	995	715	765	1132	2375	950	888	778	844	1000	1029	2142	877	893	947	964	964	1092	914	1050	830	993	1985	842	1018	716	850	915	918	1124	1263	856
143:56:59	651	931	2094	1084	939	967	630	637	6717	4667	784	826	767	989	12778	730	848	1044	1032	7171	1013	1150	875	857	814	859	14387	823	5002	795	1164	866	1103	962	1080	931	1096	1088	1057	660	1104	1048	1005	1052	767	867	1002	914	1087	623	825	1029	2584	908	1188	1169	926	2156	1088	950	875	1243	1009	871	738	719	899	837	4052	781	1120	1043	953	880	1082	5546	948	914	982	1084	891	908	626	643	757	766	2223	1145	1039	1059	840	870	1147	827	2252	1177
168:05:29	861	1014	3209	803	1004	994	739	1024	6683	4559	1087	963	645	918	11055	831	1165	1136	953	5036	1015	883	865	1151	1188	1046	15029	1173	4636	938	876	1067	1025	1416	786	888	1111	1055	903	922	1158	951	793	780	1056	891	842	697	987	1044	908	1181	2453	1047	956	902	723	6350	813	943	913	931	929	1103	835	882	1102	1138	3687	1069	918	1094	774	977	1314	7281	1063	986	1186	1178	885	1198	1163	1056	771	910	2498	765	896	862	1114	1061	931	1066	5792	806
192:06:29	1012	825	3366	769	728	801	1031	1236	9023	4910	1099	761	933	615	11383	1051	805	1067	801	4999	822	884	736	1187	909	860	13394	981	6438	673	816	933	850	3531	921	1030	931	802	986	772	953	908	914	918	1098	790	866	842	963	1134	864	736	2928	965	854	747	831	11596	1019	1039	947	883	944	1235	726	1006	906	775	5761	865	1161	846	707	1011	851	7637	1139	1048	835	967	1029	889	954	1079	698	681	3061	893	911	775	1114	967	1065	1109	13543	944
215:20:03	1169	2066	2796	1004	936	997	834	917	5964	3637	871	771	833	908	9539	836	748	1284	863	3061	868	580	683	790	921	1157	13999	981	5424	748	605	947	691	2892	988	865	1110	500	669	1091	921	568	656	880	706	922	619	1019	910	909	828	1072	2831	948	887	937	988	9983	874	668	917	810	764	931	799	1063	815	1152	6876	541	915	1037	623	1133	768	8382	803	866	906	725	1049	738	1031	832	945	993	2925	735	688	945	1202	809	1017	986	13343	820
240:03:18	969	8608	2941	775	687	754	773	772	6264	3480	785	1025	738	1121	9143	914	938	1276	777	3493	689	983	771	949	722	977	11590	920	5135	741	1096	964	855	3056	942	921	730	745	900	1185	789	706	885	696	841	843	996	895	790	1109	738	985	2488	823	1124	968	816	8991	1109	890	655	843	728	1125	743	823	755	752	7529	806	714	788	735	1083	926	5999	788	789	1038	651	1026	874	666	913	710	985	3132	1071	728	1104	1783	1016	601	1098	12118	1079
263:48:29	930	10315	3925	722	726	987	1201	1151	7188	4367	1042	1232	875	2099	11135	754	936	1372	989	4318	983	794	754	822	989	873	13926	995	7847	882	1005	873	877	5906	758	1043	961	842	570	1268	537	1042	888	697	990	960	883	954	1261	1047	924	1275	3190	1107	1094	968	960	11559	1040	910	807	904	982	876	1097	991	1056	907	8512	904	1041	951	834	1247	1188	8702	897	909	970	1040	1198	1629	1030	943	1507	1295	3774	968	852	793	1382	800	969	832	13852	1382
