# Supplementary material for: Adaptation dynamics between copy-number and point mutations
Source: eLife. 2022 Dec 22;11:e82240. doi: 10.7554/eLife.82240 (PMC9833825; doi:10.7554/eLife.82240)
Supplement: Figure 2—source data 1. [file elife-82240-fig2-data1.zip › Figure_2AB_source_data/EE24.12_IS-C_OD600.txt]

Time	A1	A2	A3	A4	A5	A6	A7	A8	A9	A10	A11	A12	B1	B2	B3	B4	B5	B6	B7	B8	B9	B10	B11	B12	C1	C2	C3	C4	C5	C6	C7	C8	C9	C10	C11	C12	D1	D2	D3	D4	D5	D6	D7	D8	D9	D10	D11	D12	E1	E2	E3	E4	E5	E6	E7	E8	E9	E10	E11	E12	F1	F2	F3	F4	F5	F6	F7	F8	F9	F10	F11	F12	G1	G2	G3	G4	G5	G6	G7	G8	G9	G10	G11	G12	H1	H2	H3	H4	H5	H6	H7	H8	H9	H10	H11	H12
00:00:11	0,155	0,151	0,15	0,196	0,17	0,202	0,241	0,215	0,249	0,194	0,256	0,257	0,167	0,19	0,239	0,19	0,199	0,246	0,219	0,257	0,284	0,235	0,282	0,268	0,224	0,237	0,244	0,287	0,292	0,308	0,322	0,358	0,339	0,325	0,28	0,287	0,186	0,259	0,24	0,267	0,319	0,325	0,32	0,344	0,355	0,326	0,278	0,313	0,305	0,255	0,292	0,328	0,338	0,375	0,337	0,373	0,367	0,366	0,266	0,276	0,284	0,323	0,386	0,207	0,351	0,305	0,314	0,378	0,352	0,367	0,294	0,27	0,307	0,296	0,319	0,344	0,353	0,311	0,359	0,272	0,341	0,351	0,317	0,327	0,174	0,25	0,169	0,228	0,276	0,298	0,321	0,292	0,238	0,227	0,315	0,296
23:46:30	0,197	0,206	0,146	0,136	0,137	0,192	0,134	0,123	0,127	0,13	0,129	0,127	0,223	0,167	0,149	0,154	0,111	0,171	0,183	0,148	0,116	0,145	0,132	0,139	0,234	0,192	0,19	0,174	0,217	0,162	0,206	0,203	0,167	0,173	0,166	0,157	0,233	0,204	0,176	0,258	0,195	0,196	0,197	0,22	0,207	0,203	0,139	0,125	0,258	0,166	0,195	0,255	0,307	0,295	0,294	0,241	0,205	0,209	0,184	0,156	0,249	0,255	0,258	0,286	0,302	0,307	0,261	0,24	0,231	0,219	0,168	0,133	0,256	0,276	0,325	0,21	0,32	0,263	0,28	0,295	0,288	0,253	0,194	0,134	0,268	0,23	0,227	0,301	0,224	0,217	0,193	0,213	0,234	0,199	0,154	0,117
47:40:57	0,144	0,141	0,137	0,148	0,137	0,161	0,208	0,153	0,135	0,132	0,171	0,159	0,126	0,144	0,176	0,147	0,137	0,147	0,145	0,166	0,203	0,184	0,213	0,201	0,154	0,188	0,196	0,169	0,193	0,158	0,158	0,124	0,203	0,203	0,158	0,187	0,139	0,181	0,164	0,141	0,132	0,191	0,194	0,142	0,124	0,187	0,143	0,189	0,166	0,186	0,21	0,174	0,133	0,198	0,199	0,154	0,145	0,167	0,131	0,14	0,161	0,211	0,207	0,161	0,14	0,172	0,182	0,151	0,152	0,174	0,148	0,136	0,17	0,177	0,178	0,146	0,133	0,16	0,125	0,124	0,132	0,132	0,129	0,145	0,154	0,147	0,131	0,147	0,146	0,133	0,144	0,156	0,15	0,156	0,165	0,157
72:00:03	0,163	0,141	0,129	0,106	0,11	0,119	0,125	0,163	0,134	0,139	0,155	0,129	0,179	0,163	0,116	0,105	0,095	0,103	0,127	0,104	0,142	0,132	0,176	0,145	0,21	0,165	0,121	0,114	0,12	0,106	0,137	0,105	0,112	0,116	0,166	0,132	0,195	0,16	0,111	0,107	0,109	0,115	0,117	0,114	0,113	0,11	0,103	0,144	0,118	0,136	0,13	0,121	0,112	0,117	0,121	0,113	0,113	0,113	0,147	0,142	0,135	0,217	0,133	0,106	0,101	0,104	0,119	0,103	0,11	0,11	0,121	0,155	0,132	0,169	0,109	0,111	0,098	0,1	0,118	0,1	0,097	0,095	0,1	0,111	0,126	0,13	0,11	0,129	0,095	0,096	0,097	0,107	0,144	0,121	0,11	0,102
95:50:06	0,106	0,127	0,104	0,122	0,107	0,105	0,107	0,106	0,095	0,108	0,098	0,101	0,122	0,106	0,104	0,096	0,099	0,097	0,104	0,099	0,105	0,098	0,118	0,101	0,145	0,104	0,11	0,1	0,097	0,095	0,146	0,105	0,105	0,104	0,105	0,094	0,142	0,112	0,118	0,098	0,102	0,098	0,102	0,106	0,103	0,103	0,103	0,104	0,106	0,113	0,107	0,106	0,11	0,105	0,098	0,096	0,099	0,105	0,115	0,111	0,118	0,105	0,106	0,099	0,099	0,096	0,104	0,091	0,126	0,097	0,102	0,102	0,117	0,119	0,103	0,108	0,099	0,101	0,156	0,1	0,092	0,096	0,109	0,108	0,108	0,097	0,1	0,103	0,096	0,094	0,102	0,095	0,137	0,098	0,114	0,095
119:54:15	0,1	0,122	0,1	0,122	0,102	0,101	0,102	0,103	0,099	0,109	0,098	0,102	0,1	0,098	0,096	0,097	0,1	0,098	0,106	0,102	0,104	0,097	0,115	0,095	0,106	0,104	0,106	0,1	0,104	0,095	0,107	0,107	0,105	0,102	0,095	0,099	0,102	0,102	0,1	0,103	0,102	0,103	0,104	0,108	0,099	0,097	0,1	0,092	0,105	0,108	0,108	0,1	0,101	0,1	0,1	0,103	0,092	0,096	0,117	0,091	0,101	0,102	0,102	0,097	0,112	0,114	0,101	0,104	0,119	0,096	0,099	0,091	0,098	0,103	0,102	0,105	0,097	0,091	0,119	0,096	0,106	0,096	0,096	0,091	0,113	0,106	0,102	0,107	0,098	0,098	0,102	0,098	0,118	0,097	0,123	0,097
143:55:58	0,2	0,166	0,169	0,195	0,238	0,241	0,184	0,236	0,198	0,265	0,232	0,223	0,146	0,198	0,176	0,181	0,19	0,187	0,192	0,182	0,186	0,193	0,19	0,199	0,167	0,128	0,138	0,164	0,184	0,174	0,177	0,172	0,197	0,195	0,2	0,243	0,178	0,106	0,188	0,231	0,212	0,217	0,203	0,216	0,204	0,187	0,2	0,246	0,143	0,156	0,139	0,157	0,162	0,142	0,155	0,155	0,155	0,18	0,181	0,187	0,173	0,171	0,198	0,206	0,217	0,182	0,184	0,199	0,205	0,2	0,22	0,243	0,145	0,146	0,18	0,139	0,162	0,174	0,16	0,205	0,2	0,175	0,191	0,291	0,198	0,216	0,304	0,252	0,297	0,298	0,215	0,279	0,245	0,292	0,297	0,301
168:06:31	0,096	0,094	0,083	0,091	0,079	0,077	0,076	0,078	0,077	0,103	0,085	0,125	0,099	0,106	0,103	0,099	0,104	0,107	0,11	0,101	0,118	0,103	0,134	0,117	0,106	0,116	0,109	0,105	0,103	0,105	0,123	0,1	0,109	0,138	0,105	0,111	0,096	0,109	0,099	0,107	0,099	0,099	0,096	0,095	0,094	0,103	0,146	0,112	0,098	0,103	0,1	0,104	0,107	0,111	0,102	0,099	0,11	0,11	0,149	0,113	0,109	0,106	0,111	0,098	0,114	0,104	0,101	0,095	0,135	0,115	0,116	0,108	0,102	0,126	0,102	0,11	0,101	0,107	0,139	0,125	0,126	0,114	0,116	0,115	0,104	0,104	0,099	0,106	0,105	0,104	0,111	0,109	0,127	0,112	0,134	0,111
192:07:25	0,116	0,146	0,128	0,133	0,119	0,095	0,103	0,097	0,1	0,092	0,084	0,108	0,189	0,124	0,125	0,105	0,094	0,094	0,094	0,1	0,116	0,092	0,095	0,118	0,129	0,162	0,148	0,094	0,096	0,09	0,106	0,116	0,095	0,105	0,088	0,094	0,265	0,124	0,137	0,096	0,099	0,094	0,13	0,102	0,074	0,1	0,118	0,098	0,198	0,159	0,133	0,105	0,109	0,104	0,095	0,113	0,124	0,099	0,102	0,099	0,152	0,173	0,13	0,116	0,111	0,098	0,109	0,124	0,141	0,107	0,095	0,102	0,205	0,207	0,162	0,102	0,102	0,118	0,126	0,121	0,095	0,1	0,097	0,105	0,179	0,199	0,263	0,12	0,098	0,116	0,111	0,098	0,128	0,128	0,132	0,107
215:20:56	0,092	0,122	0,096	0,12	0,104	0,098	0,097	0,096	0,098	0,105	0,098	0,093	0,101	0,111	0,099	0,112	0,104	0,111	0,121	0,143	0,135	0,105	0,118	0,122	0,105	0,134	0,111	0,095	0,107	0,105	0,13	0,111	0,102	0,174	0,1	0,098	0,107	0,1	0,105	0,103	0,104	0,103	0,097	0,098	0,094	0,101	0,128	0,093	0,105	0,097	0,111	0,104	0,099	0,096	0,097	0,102	0,106	0,099	0,132	0,101	0,098	0,103	0,103	0,102	0,101	0,099	0,1	0,102	0,129	0,1	0,102	0,099	0,098	0,127	0,103	0,099	0,102	0,098	0,135	0,138	0,116	0,095	0,101	0,099	0,104	0,118	0,094	0,103	0,105	0,1	0,129	0,113	0,125	0,107	0,14	0,105
240:04:22	0,113	0,143	0,107	0,115	0,109	0,105	0,101	0,103	0,103	0,099	0,102	0,115	0,115	0,118	0,11	0,119	0,109	0,122	0,114	0,145	0,121	0,11	0,097	0,136	0,111	0,145	0,119	0,098	0,118	0,095	0,124	0,119	0,101	0,125	0,108	0,104	0,109	0,108	0,107	0,114	0,124	0,125	0,107	0,117	0,111	0,117	0,125	0,114	0,133	0,107	0,119	0,112	0,13	0,112	0,117	0,12	0,115	0,106	0,1	0,096	0,127	0,124	0,116	0,103	0,118	0,116	0,108	0,105	0,132	0,106	0,102	0,106	0,111	0,14	0,119	0,139	0,12	0,11	0,126	0,138	0,106	0,107	0,108	0,096	0,096	0,116	0,106	0,112	0,102	0,093	0,112	0,118	0,116	0,144	0,14	0,119
263:54:58	0,208	0,322	0,203	0,246	0,155	0,198	0,166	0,161	0,139	0,219	0,147	0,149	0,205	0,231	0,25	0,204	0,18	0,168	0,248	0,189	0,185	0,162	0,168	0,143	0,285	0,291	0,272	0,273	0,22	0,198	0,299	0,185	0,146	0,227	0,183	0,114	0,25	0,264	0,242	0,213	0,197	0,208	0,176	0,14	0,145	0,169	0,154	0,108	0,264	0,302	0,302	0,249	0,261	0,247	0,241	0,262	0,288	0,213	0,226	0,117	0,249	0,3	0,235	0,227	0,283	0,26	0,259	0,187	0,269	0,179	0,133	0,103	0,224	0,41	0,329	0,359	0,326	0,314	0,363	0,239	0,315	0,202	0,194	0,135	0,258	0,273	0,191	0,276	0,211	0,184	0,213	0,187	0,271	0,156	0,173	0,112
