# Supplementary material for: Adaptation dynamics between copy-number and point mutations
Source: eLife. 2022 Dec 22;11:e82240. doi: 10.7554/eLife.82240 (PMC9833825; doi:10.7554/eLife.82240)
Supplement: Figure 2—source data 1. [file elife-82240-fig2-data1.zip › Figure_2AB_source_data/EE24.12_30-A_OD600.txt]

Time	A1	A2	A3	A4	A5	A6	A7	A8	A9	A10	A11	A12	B1	B2	B3	B4	B5	B6	B7	B8	B9	B10	B11	B12	C1	C2	C3	C4	C5	C6	C7	C8	C9	C10	C11	C12	D1	D2	D3	D4	D5	D6	D7	D8	D9	D10	D11	D12	E1	E2	E3	E4	E5	E6	E7	E8	E9	E10	E11	E12	F1	F2	F3	F4	F5	F6	F7	F8	F9	F10	F11	F12	G1	G2	G3	G4	G5	G6	G7	G8	G9	G10	G11	G12	H1	H2	H3	H4	H5	H6	H7	H8	H9	H10	H11	H12
00:00:11	0,161	0,14	0,146	0,156	0,151	0,158	0,161	0,151	0,139	0,127	0,14	0,139	0,172	0,186	0,172	0,171	0,174	0,189	0,182	0,182	0,176	0,135	0,131	0,122	0,19	0,184	0,213	0,253	0,262	0,247	0,232	0,255	0,231	0,175	0,146	0,131	0,17	0,196	0,256	0,333	0,341	0,348	0,325	0,326	0,29	0,231	0,129	0,128	0,192	0,2	0,295	0,356	0,36	0,358	0,351	0,352	0,359	0,284	0,166	0,129	0,184	0,248	0,353	0,324	0,369	0,361	0,337	0,368	0,324	0,263	0,19	0,125	0,215	0,274	0,319	0,356	0,309	0,318	0,301	0,308	0,275	0,242	0,194	0,158	0,235	0,229	0,206	0,21	0,204	0,222	0,229	0,213	0,22	0,214	0,201	0,182
23:45:09	0,111	0,082	0,087	0,095	0,066	0,089	0,067	0,073	0,089	0,1	0,067	0,094	0,116	0,222	0,108	0,137	0,067	0,12	0,096	0,083	0,066	0,115	0,069	0,07	0,142	0,076	0,146	0,22	0,155	0,141	0,166	0,169	0,083	0,075	0,067	0,072	0,146	0,121	0,183	0,122	0,149	0,108	0,129	0,081	0,13	0,144	0,069	0,067	0,081	0,189	0,179	0,13	0,186	0,16	0,084	0,126	0,086	0,075	0,078	0,065	0,083	0,192	0,219	0,162	0,134	0,112	0,102	0,114	0,075	0,122	0,102	0,071	0,149	0,07	0,112	0,136	0,113	0,129	0,136	0,069	0,132	0,063	0,093	0,084	0,094	0,116	0,082	0,1	0,112	0,11	0,109	0,069	0,092	0,071	0,106	0,072
47:39:37	0,153	0,144	0,141	0,153	0,136	0,149	0,129	0,139	0,141	0,15	0,153	0,137	0,153	0,185	0,201	0,16	0,145	0,155	0,147	0,156	0,139	0,153	0,133	0,125	0,158	0,199	0,25	0,166	0,213	0,082	0,193	0,197	0,17	0,057	0,123	0,124	0,164	0,216	0,246	0,225	0,178	0,147	0,147	0,18	0,173	0,132	0,119	0,126	0,155	0,145	0,257	0,185	0,186	0,186	0,152	0,16	0,137	0,093	0,121	0,125	0,172	0,186	0,135	0,124	0,099	0,123	0,098	0,133	0,128	0,13	0,121	0,12	0,17	0,087	0,124	0,11	0,113	0,109	0,115	0,122	0,121	0,056	0,125	0,127	0,174	0,128	0,115	0,119	0,084	0,124	0,122	0,127	0,145	0,129	0,139	0,124
71:59:27	0,116	0,113	0,108	0,107	0,101	0,114	0,109	0,101	0,102	0,104	0,104	0,113	0,113	0,113	0,113	0,11	0,1	0,097	0,095	0,103	0,101	0,099	0,095	0,095	0,128	0,114	0,141	0,123	0,133	0,096	0,146	0,12	0,132	0,061	0,099	0,093	0,122	0,121	0,184	0,208	0,259	0,252	0,176	0,157	0,177	0,104	0,093	0,092	0,129	0,108	0,168	0,299	0,289	0,283	0,258	0,108	0,126	0,087	0,092	0,091	0,153	0,173	0,122	0,241	0,096	0,157	0,077	0,1	0,103	0,138	0,095	0,089	0,162	0,088	0,153	0,093	0,152	0,098	0,12	0,113	0,095	0,101	0,102	0,092	0,41	0,141	0,127	0,131	0,082	0,122	0,111	0,109	0,127	0,114	0,098	0,093
95:49:43	0,127	0,146	0,136	0,314	0,138	0,128	0,12	0,138	0,125	0,142	0,13	0,119	0,12	0,133	0,136	0,156	0,195	0,163	0,139	0,178	0,185	0,147	0,141	0,168	0,119	0,122	0,119	0,134	0,171	0,144	0,156	0,154	0,269	0,085	0,161	0,159	0,147	0,149	0,126	0,218	0,249	0,155	0,163	0,145	0,275	0,615	0,166	0,172	0,123	0,151	0,145	0,219	0,166	0,147	0,283	0,175	0,152	0,287	0,19	0,159	0,127	0,142	0,607	0,135	0,171	0,157	0,168	0,144	0,248	0,187	0,128	0,135	0,144	0,131	0,133	0,191	0,147	0,146	0,215	0,172	0,163	0,181	0,164	0,17	0,786	0,138	0,13	0,137	0,194	0,13	0,128	0,188	0,164	0,136	0,149	0,188
119:52:57	0,089	0,107	0,086	0,36	0,092	0,09	0,087	0,085	0,081	0,081	0,094	0,13	0,083	0,081	0,084	0,083	0,083	0,08	0,075	0,085	0,093	0,091	0,092	0,092	0,089	0,094	0,092	0,086	0,087	0,079	0,079	0,091	0,129	0,083	0,094	0,091	0,088	0,088	0,086	0,085	0,089	0,092	0,085	0,099	0,099	0,598	0,101	0,093	0,088	0,091	0,099	0,106	0,099	0,112	0,098	0,104	0,101	0,089	0,102	0,091	0,091	0,105	0,509	0,09	0,096	0,099	0,098	0,108	0,116	0,105	0,101	0,086	0,097	0,132	0,093	0,098	0,099	0,1	0,416	0,121	0,111	0,134	0,096	0,092	0,467	0,088	0,083	0,09	0,086	0,163	0,098	0,101	0,089	0,086	0,1	0,091
143:56:46	0,087	0,078	0,097	0,425	0,107	0,09	0,107	0,106	0,081	0,098	0,107	0,093	0,084	0,092	0,084	0,095	0,094	0,092	0,09	0,078	0,09	0,09	0,089	0,095	0,089	0,089	0,096	0,099	0,092	0,092	0,097	0,104	0,095	0,097	0,087	0,089	0,093	0,093	0,098	0,101	0,102	0,1	0,096	0,099	0,1	0,668	0,095	0,094	0,098	0,103	0,111	0,104	0,107	0,099	0,095	0,097	0,092	0,08	0,077	0,085	0,093	0,099	0,418	0,097	0,098	0,092	0,091	0,096	0,092	0,085	0,086	0,087	0,092	0,221	0,094	0,095	0,091	0,093	0,42	0,413	0,164	0,093	0,083	0,085	0,267	0,084	0,087	0,086	0,084	0,233	0,085	0,082	0,08	0,085	0,08	0,086
168:05:17	0,111	0,115	0,138	0,525	0,175	0,158	0,166	0,167	0,151	0,145	0,101	0,109	0,122	0,158	0,145	0,158	0,148	0,153	0,154	0,127	0,141	0,157	0,131	0,114	0,137	0,154	0,149	0,302	0,162	0,161	0,154	0,314	0,151	0,126	0,146	0,125	0,135	0,127	0,152	0,156	0,169	0,149	0,162	0,146	0,144	0,788	0,137	0,127	0,106	0,143	0,132	0,149	0,155	0,152	0,151	0,229	0,166	0,149	0,153	0,147	0,109	0,127	0,812	0,128	0,128	0,134	0,118	0,139	0,134	0,125	0,122	0,108	0,106	0,364	0,11	0,104	0,096	0,134	0,807	0,711	0,266	0,122	0,093	0,114	0,776	0,09	0,095	0,089	0,117	0,461	0,128	0,084	0,121	0,107	0,095	0,098
192:06:15	0,097	0,085	0,09	0,5	0,103	0,097	0,107	0,101	0,091	0,086	0,091	0,092	0,093	0,092	0,133	0,092	0,093	0,096	0,098	0,081	0,095	0,096	0,087	0,089	0,099	0,093	0,097	0,161	0,097	0,101	0,123	0,191	0,098	0,1	0,101	0,088	0,108	0,099	0,1	0,102	0,104	0,108	0,111	0,105	0,108	0,733	0,134	0,095	0,106	0,103	0,111	0,107	0,11	0,106	0,097	0,252	0,101	0,084	0,088	0,09	0,111	0,222	0,776	0,106	0,11	0,111	0,112	0,113	0,115	0,102	0,103	0,091	0,114	0,326	0,138	0,11	0,109	0,118	0,762	0,795	0,311	0,102	0,117	0,087	0,754	0,081	0,093	0,102	0,098	0,364	0,13	0,1	0,099	0,101	0,089	0,099
215:19:52	0,088	0,069	0,073	0,522	0,094	0,079	0,104	0,097	0,08	0,071	0,093	0,075	0,089	0,091	0,149	0,092	0,082	0,092	0,095	0,074	0,091	0,169	0,077	0,082	0,093	0,077	0,118	0,251	0,087	0,089	0,544	0,249	0,101	0,103	0,107	0,077	0,094	0,096	0,09	0,089	0,094	0,099	0,095	0,103	0,113	0,718	0,148	0,091	0,096	0,128	0,131	0,122	0,131	0,111	0,114	0,281	0,109	0,089	0,078	0,093	0,103	0,311	0,808	0,114	0,113	0,123	0,113	0,102	0,155	0,106	0,087	0,084	0,11	0,355	0,189	0,112	0,124	0,113	0,861	0,75	0,302	0,121	0,155	0,081	0,836	0,074	0,079	0,095	0,08	0,304	0,172	0,081	0,084	0,082	0,08	0,166
240:03:04	0,093	0,086	0,088	0,528	0,099	0,085	0,137	0,084	0,086	0,087	0,086	0,091	0,088	0,097	0,187	0,101	0,097	0,089	0,101	0,081	0,093	0,236	0,088	0,088	0,093	0,105	0,102	0,185	0,103	0,1	0,735	0,365	0,097	0,111	0,207	0,099	0,098	0,088	0,091	0,095	0,116	0,104	0,101	0,107	0,162	0,787	0,195	0,105	0,098	0,085	0,119	0,107	0,122	0,114	0,196	0,279	0,114	0,09	0,105	0,097	0,106	0,43	0,933	0,189	0,107	0,105	0,11	0,116	0,251	0,106	0,102	0,092	0,167	0,42	0,235	0,115	0,097	0,092	0,84	0,751	0,337	0,111	0,192	0,091	0,866	0,086	0,081	0,093	0,116	0,379	0,176	0,098	0,089	0,096	0,098	0,152
263:48:15	0,082	0,083	0,123	0,613	0,093	0,077	0,167	0,073	0,071	0,075	0,083	0,099	0,077	0,089	0,219	0,089	0,134	0,082	0,076	0,078	0,084	0,685	0,076	0,082	0,095	0,1	0,102	0,182	0,094	0,117	0,779	0,544	0,089	0,083	0,245	0,082	0,093	0,1	0,086	0,097	0,16	0,095	0,107	0,093	0,174	0,834	0,616	0,268	0,092	0,099	0,104	0,099	0,102	0,089	0,207	0,244	0,099	0,086	0,095	0,084	0,136	0,326	0,981	0,197	0,115	0,097	0,099	0,134	0,426	0,089	0,084	0,078	0,261	0,551	0,362	0,138	0,099	0,096	0,891	0,811	0,624	0,087	0,261	0,08	0,892	0,093	0,084	0,079	0,163	0,662	0,209	0,076	0,08	0,074	0,08	0,276
