# Supplementary material for: Adaptation dynamics between copy-number and point mutations
Source: eLife. 2022 Dec 22;11:e82240. doi: 10.7554/eLife.82240 (PMC9833825; doi:10.7554/eLife.82240)
Supplement: Figure 2—source data 1. [file elife-82240-fig2-data1.zip › Figure_2AB_source_data/EE24.12_IS-B_CFP2.txt]

Time	A1	A2	A3	A4	A5	A6	A7	A8	A9	A10	A11	A12	B1	B2	B3	B4	B5	B6	B7	B8	B9	B10	B11	B12	C1	C2	C3	C4	C5	C6	C7	C8	C9	C10	C11	C12	D1	D2	D3	D4	D5	D6	D7	D8	D9	D10	D11	D12	E1	E2	E3	E4	E5	E6	E7	E8	E9	E10	E11	E12	F1	F2	F3	F4	F5	F6	F7	F8	F9	F10	F11	F12	G1	G2	G3	G4	G5	G6	G7	G8	G9	G10	G11	G12	H1	H2	H3	H4	H5	H6	H7	H8	H9	H10	H11	H12
00:00:15	252	251	240	233	204	267	215	246	252	218	213	229	255	248	222	235	302	241	360	222	288	270	280	243	252	236	296	249	303	245	286	333	282	219	238	190	278	260	331	290	214	312	282	242	213	252	243	200	214	279	262	298	256	224	227	246	268	219	130	251	220	325	219	198	228	246	248	220	241	232	224	267	283	200	197	198	230	250	190	246	196	238	203	239	249	203	233	245	210	251	209	284	215	227	244	268
23:46:31	194	204	166	136	214	255	217	166	192	228	228	171	265	341	210	201	196	252	169	245	189	218	217	169	223	303	249	291	221	247	227	204	234	213	165	209	279	265	250	241	250	165	258	159	208	178	166	193	285	276	272	244	218	260	264	235	300	258	147	197	238	237	171	215	218	141	220	210	193	239	162	176	214	203	197	158	189	199	211	202	183	213	216	207	251	178	188	236	234	152	239	197	212	181	245	204
47:40:57	224	184	122	201	209	157	159	219	133	184	211	154	164	512	160	159	134	198	182	143	220	191	147	170	169	169	234	158	178	142	151	161	157	156	189	187	225	216	146	188	191	198	157	165	175	179	134	139	235	188	185	209	252	174	150	158	255	212	135	195	200	152	155	160	127	135	181	158	173	184	145	170	192	124	187	172	121	208	217	219	207	180	218	167	209	158	120	148	192	181	161	211	209	146	160	146
72:00:06	148	241	175	232	194	205	170	170	277	241	274	227	212	476	204	174	194	248	186	213	258	222	184	264	209	203	358	264	192	163	172	200	212	251	238	218	163	173	154	196	183	185	258	220	213	316	180	198	236	229	157	171	173	177	177	154	319	239	214	249	197	137	233	186	218	243	165	202	215	206	179	248	109	114	112	189	234	215	214	172	243	249	198	256	193	222	114	243	215	223	237	253	252	259	247	193
95:50:19	80	185	173	116	120	166	167	203	178	182	148	119	176	471	142	148	187	174	172	221	212	211	164	177	216	473	448	135	189	245	224	157	203	195	212	206	235	610	199	175	155	164	234	233	146	467	177	245	237	593	162	175	218	192	208	162	578	166	154	182	194	225	191	209	224	225	205	171	168	222	219	234	449	142	192	179	196	172	199	219	204	166	172	200	343	521	167	171	207	172	199	135	200	190	115	127
119:54:15	647	509	365	254	579	492	192	218	225	177	153	219	417	291	425	112	164	106	164	180	174	143	117	212	513	484	276	247	251	221	224	143	192	223	225	269	193	494	145	118	236	224	180	194	211	487	173	241	228	506	145	173	169	217	250	237	568	210	223	230	507	220	207	246	229	220	208	223	226	192	193	207	425	201	166	237	215	165	221	230	176	185	190	246	478	459	185	185	238	216	228	213	178	173	239	265
143:56:09	427	357	338	238	403	357	181	139	157	199	160	145	485	327	434	238	221	146	251	234	195	227	221	225	597	349	258	147	232	264	246	161	227	226	171	257	221	358	171	210	214	187	215	228	199	465	188	165	189	406	211	191	227	222	219	235	550	223	179	212	547	203	167	186	255	229	201	241	221	223	153	270	399	212	161	193	168	244	216	192	181	181	200	180	428	427	158	222	205	252	283	225	218	234	195	193
168:06:34	335	349	359	236	350	273	173	208	177	154	192	221	461	321	375	230	225	135	166	184	185	154	223	194	401	331	289	199	240	202	204	195	220	187	222	148	190	282	184	192	186	141	180	230	169	394	174	249	245	326	138	191	223	182	227	202	406	218	222	186	436	175	198	238	245	251	231	255	205	143	153	208	260	245	206	247	226	216	261	169	145	136	180	216	308	273	173	223	177	190	226	205	177	170	156	165
192:07:26	475	354	409	276	352	338	201	238	257	270	231	291	402	363	339	250	233	186	203	213	682	189	223	242	351	445	391	175	221	229	209	275	273	205	186	286	282	473	201	192	195	201	222	226	224	550	215	227	240	367	189	194	267	198	195	186	496	251	158	223	588	277	191	220	203	208	203	233	282	279	254	281	348	206	241	290	269	233	280	263	249	484	222	263	426	450	226	297	219	241	227	262	283	293	199	224
215:21:01	309	386	351	182	361	306	188	223	188	239	183	268	386	299	331	201	223	200	233	227	721	178	256	235	401	355	397	184	233	197	201	194	216	206	243	263	240	324	229	222	229	236	252	230	202	426	232	240	258	406	207	198	260	232	219	226	498	253	176	217	512	266	254	240	252	252	251	210	195	217	231	276	296	260	215	262	264	252	230	275	208	487	209	259	345	386	154	228	282	295	275	257	215	278	249	200
240:04:27	354	299	305	244	302	316	222	193	193	199	217	277	371	333	285	270	259	198	183	196	718	242	232	243	326	325	350	189	275	230	202	263	188	185	230	598	202	320	211	175	308	215	233	269	214	410	211	220	278	328	223	153	180	257	292	225	336	198	192	235	393	217	566	253	254	217	263	250	202	209	247	241	387	224	168	208	251	198	241	212	249	410	232	261	275	291	207	218	270	261	252	257	243	278	172	332
263:55:00	378	338	329	235	287	392	179	184	190	196	168	255	412	270	311	214	194	209	195	231	702	201	181	275	311	333	374	165	207	304	222	212	197	149	228	628	232	330	198	133	258	176	237	211	191	433	203	207	225	382	205	178	178	227	225	172	436	177	188	272	486	257	2057	253	202	214	223	208	255	221	272	259	597	390	222	211	201	150	215	234	181	500	196	205	540	556	222	170	231	258	207	242	173	267	188	236
