# Supplementary material for: Adaptation dynamics between copy-number and point mutations
Source: eLife. 2022 Dec 22;11:e82240. doi: 10.7554/eLife.82240 (PMC9833825; doi:10.7554/eLife.82240)
Supplement: Figure 2—source data 1. [file elife-82240-fig2-data1.zip › Figure_2AB_source_data/EE24.12_IS-C_CFP2.txt]

Time	A1	A2	A3	A4	A5	A6	A7	A8	A9	A10	A11	A12	B1	B2	B3	B4	B5	B6	B7	B8	B9	B10	B11	B12	C1	C2	C3	C4	C5	C6	C7	C8	C9	C10	C11	C12	D1	D2	D3	D4	D5	D6	D7	D8	D9	D10	D11	D12	E1	E2	E3	E4	E5	E6	E7	E8	E9	E10	E11	E12	F1	F2	F3	F4	F5	F6	F7	F8	F9	F10	F11	F12	G1	G2	G3	G4	G5	G6	G7	G8	G9	G10	G11	G12	H1	H2	H3	H4	H5	H6	H7	H8	H9	H10	H11	H12
00:00:15	206	245	225	260	248	296	308	272	331	222	294	347	274	280	273	272	230	218	275	244	348	342	282	275	340	289	338	299	330	268	372	339	450	386	329	323	279	292	228	318	288	323	334	287	395	263	330	256	302	382	327	366	365	269	333	284	318	369	232	321	323	297	291	199	283	290	282	302	306	272	196	304	190	354	253	313	243	346	320	356	335	382	402	267	194	229	233	304	306	253	236	307	242	309	300	287
23:46:35	193	270	161	142	153	166	171	184	198	129	126	181	215	172	216	203	193	181	177	156	154	203	159	222	256	191	213	176	179	166	171	211	212	232	144	123	179	192	212	177	169	147	203	176	181	150	132	116	246	191	258	208	229	167	213	224	227	192	97	159	156	201	248	240	206	152	180	209	165	212	127	174	209	229	188	221	130	159	225	212	242	131	180	151	207	134	143	208	218	176	201	138	194	107	142	137
47:41:01	178	245	175	181	203	216	203	218	186	232	261	220	259	190	233	212	160	230	192	185	226	186	235	224	249	187	153	197	180	202	230	196	230	171	245	222	188	232	188	164	154	203	130	192	193	183	155	147	160	173	229	234	147	160	132	116	251	204	216	231	176	190	182	234	205	182	154	152	225	220	224	236	223	217	254	129	241	182	252	223	212	138	169	191	157	162	239	201	174	260	195	215	225	202	198	222
72:00:07	150	218	185	233	207	140	173	255	207	162	176	197	233	222	219	173	159	149	154	113	193	227	188	158	222	230	220	212	160	140	192	155	156	204	211	185	194	203	198	218	203	157	208	208	180	184	206	219	216	203	214	190	203	211	121	176	185	160	192	240	200	239	211	250	194	154	169	194	207	165	198	211	188	216	189	199	179	179	158	171	145	142	155	164	218	185	197	201	165	185	250	198	255	240	216	152
95:50:11	185	203	124	223	184	140	166	178	162	206	178	172	131	137	161	172	130	167	200	155	152	146	194	217	145	142	172	210	201	180	217	119	144	144	165	164	152	147	140	149	135	202	171	131	198	192	202	212	120	165	212	165	144	153	141	137	178	187	154	190	155	133	180	181	136	143	179	179	167	168	188	181	193	180	143	180	141	129	264	143	155	192	100	218	195	151	207	173	188	157	195	161	234	150	297	181
119:54:19	184	154	152	169	176	126	169	152	191	141	156	186	144	169	148	113	197	141	161	194	191	154	216	130	178	196	136	192	158	184	230	192	178	139	120	174	168	154	113	193	146	158	188	145	113	159	161	122	160	210	178	181	196	182	157	126	166	102	168	184	146	178	197	145	180	176	173	172	226	96	189	145	109	168	186	132	173	126	234	203	116	204	192	148	173	166	214	154	164	137	158	156	215	158	510	206
143:56:02	183	287	196	200	222	270	228	183	243	333	227	196	214	175	243	180	165	221	234	183	217	232	272	233	214	251	224	196	149	167	223	157	179	240	230	207	192	178	212	228	194	162	178	213	190	204	214	210	239	177	166	207	178	240	237	218	158	167	193	232	220	191	195	227	184	205	215	226	207	188	227	258	211	217	243	183	205	197	285	226	276	235	225	269	247	245	194	194	237	243	188	205	217	264	772	172
168:06:35	96	120	111	92	95	110	85	116	82	83	75	94	177	104	116	139	164	185	237	175	125	144	205	122	120	176	157	188	198	102	211	106	172	215	197	132	193	142	148	195	125	174	167	147	152	148	158	169	182	207	137	168	165	173	172	144	150	153	237	202	146	190	167	116	144	159	205	164	204	207	198	133	168	194	126	145	175	162	259	193	164	135	175	194	175	168	124	156	194	143	132	207	244	184	720	144
192:07:29	134	191	146	228	166	138	151	201	151	274	184	221	190	184	204	221	182	153	177	193	160	172	264	299	140	201	152	143	225	208	188	211	222	257	172	187	199	209	188	196	186	189	213	178	219	169	207	172	270	159	164	191	160	183	248	215	193	213	288	235	228	209	235	209	173	132	206	216	221	211	150	242	164	244	223	191	186	206	373	270	225	208	174	190	174	219	217	228	199	241	296	224	234	286	686	231
215:21:00	164	221	152	271	203	208	207	170	210	243	173	213	179	161	193	206	187	257	284	227	247	218	213	281	134	269	152	172	178	151	239	154	224	228	178	198	194	212	150	192	145	187	148	197	222	171	219	254	202	200	156	211	217	164	239	142	233	205	221	218	227	183	217	182	229	122	139	228	279	137	220	190	196	225	150	204	174	205	261	272	261	215	195	214	157	267	214	151	173	185	230	259	214	195	864	219
240:04:25	158	230	191	259	191	207	152	228	223	207	166	190	172	211	138	213	201	189	168	247	265	141	280	259	208	206	156	173	205	268	208	135	253	216	187	181	195	202	167	246	143	204	180	233	284	234	239	220	141	190	180	182	190	193	234	146	207	151	227	222	160	186	199	215	155	199	158	235	262	227	260	255	171	268	217	189	158	191	235	263	210	275	196	230	194	193	218	224	206	195	240	222	232	327	925	184
263:55:02	189	266	226	242	199	239	143	215	153	280	163	187	261	175	229	220	171	199	299	173	200	172	261	370	238	258	155	223	188	309	265	193	292	185	152	158	218	212	150	185	202	148	263	212	270	153	221	196	217	236	162	226	173	280	283	210	258	208	223	189	231	172	201	173	200	164	233	168	266	150	182	229	173	247	202	243	207	200	320	191	289	238	202	219	164	244	154	252	215	207	212	226	267	231	684	201
