# Supplementary material for: Adaptation dynamics between copy-number and point mutations
Source: eLife. 2022 Dec 22;11:e82240. doi: 10.7554/eLife.82240 (PMC9833825; doi:10.7554/eLife.82240)
Supplement: Figure 2—source data 1. [file elife-82240-fig2-data1.zip › Figure_2AB_source_data/EE24.12_IS-B_YFP2.txt]

Time	A1	A2	A3	A4	A5	A6	A7	A8	A9	A10	A11	A12	B1	B2	B3	B4	B5	B6	B7	B8	B9	B10	B11	B12	C1	C2	C3	C4	C5	C6	C7	C8	C9	C10	C11	C12	D1	D2	D3	D4	D5	D6	D7	D8	D9	D10	D11	D12	E1	E2	E3	E4	E5	E6	E7	E8	E9	E10	E11	E12	F1	F2	F3	F4	F5	F6	F7	F8	F9	F10	F11	F12	G1	G2	G3	G4	G5	G6	G7	G8	G9	G10	G11	G12	H1	H2	H3	H4	H5	H6	H7	H8	H9	H10	H11	H12
00:00:15	901	847	804	783	1088	754	957	823	841	1044	692	896	790	755	663	936	795	973	801	852	1160	747	885	841	1036	824	1220	817	1095	1106	920	930	856	974	913	984	905	908	1066	926	849	824	988	1202	856	803	716	904	1190	852	1106	1073	642	960	1069	850	1089	1082	740	819	1040	1093	1069	1180	689	1038	878	1041	893	788	856	1005	847	1164	813	929	638	864	1069	651	701	699	810	610	771	912	769	894	660	1134	950	829	939	736	936	764
23:46:32	1097	1097	1075	839	961	892	918	688	1033	926	644	963	846	2258	1245	678	816	991	1104	946	974	1049	677	896	894	1082	1058	984	948	958	841	1071	956	798	999	1186	1191	1071	817	1093	1087	910	700	794	1216	1006	788	650	1150	979	889	1106	1126	1121	1067	1173	1004	1206	822	952	1082	1019	1126	954	730	739	994	727	1100	835	728	973	847	854	1005	988	965	786	1072	883	847	1032	961	613	1009	975	843	1071	1324	1093	1030	908	991	901	915	758
47:40:57	1179	721	932	782	778	875	990	821	922	742	458	735	760	6508	889	540	972	1164	788	701	629	609	1070	852	834	879	807	740	935	740	987	814	935	899	572	975	1042	865	861	1063	764	748	771	769	1056	763	770	742	998	710	705	935	809	1018	948	771	896	897	1020	667	912	797	819	770	629	1179	764	721	1126	837	770	819	961	893	625	985	980	935	951	656	819	824	829	793	1095	801	848	716	706	840	905	939	697	763	954	831
72:00:06	600	698	1073	740	741	846	816	982	963	706	604	940	804	6180	837	952	772	711	940	748	851	894	718	806	727	775	2262	896	971	757	1090	648	1127	680	1064	823	910	985	525	910	881	862	929	863	1021	1033	847	790	1175	1196	647	684	1034	865	992	955	1059	829	1170	948	724	560	805	759	696	888	934	866	1118	946	926	731	606	892	769	910	619	795	947	919	888	1169	483	922	817	813	891	794	695	928	738	850	971	829	937	950
95:50:19	511	731	686	878	836	849	1033	767	606	993	791	1053	990	7245	964	949	945	750	844	1010	1023	1019	1078	1087	773	7176	5951	892	745	880	1087	831	1014	1044	994	997	854	10557	1181	683	1068	844	989	1060	823	2785	750	903	1018	9137	1067	707	860	1069	941	1102	2533	1033	1067	1143	716	971	1116	750	764	972	1105	735	995	1066	1003	897	6615	1088	815	1013	1219	636	865	984	1252	811	879	854	3822	8041	981	1058	1084	833	1227	802	899	719	838	546
119:54:16	14654	5924	5768	834	13459	7840	895	937	730	1086	1125	897	4883	4644	4905	615	357	1000	855	814	852	653	772	903	8335	11148	5025	637	797	1000	1009	723	873	786	849	879	1272	11226	1111	849	1116	838	868	970	967	2486	753	840	1043	10967	923	910	678	829	972	786	2592	1042	915	928	7357	872	824	928	887	1001	1041	756	963	901	900	820	7864	961	666	729	706	1215	963	1061	931	954	973	756	11535	10143	1046	1104	828	870	1272	942	903	1000	1110	902
143:56:09	9201	7352	4976	1097	6687	4350	1017	764	549	859	640	760	7325	3383	7680	1034	1025	920	963	874	1068	1035	893	887	11446	4057	3121	928	974	1167	978	652	813	692	902	859	1131	5968	846	792	1039	1139	926	896	1043	2487	656	736	925	8018	1001	905	776	894	1008	933	2682	951	745	963	10486	730	845	1012	1159	1059	708	810	787	790	983	1013	3543	1138	1240	861	1035	839	872	996	1008	1061	933	874	10265	7018	1177	1039	770	1081	1185	926	810	729	662	941
168:06:34	4100	6060	3748	1105	3432	3869	933	741	863	1215	913	844	8064	3105	4311	1072	1082	799	849	967	1083	513	1017	950	5842	3063	3047	982	1040	975	1141	1026	1360	1207	929	1035	964	3344	952	842	1023	737	771	1014	934	1944	944	1094	965	4137	759	973	1135	845	882	870	2390	773	908	992	8563	951	1132	921	621	1261	712	975	922	870	989	1017	2786	1163	725	1025	990	578	583	1259	984	1006	1238	658	4211	2779	800	764	949	870	769	898	833	979	951	975
192:07:26	5575	4878	4030	800	3935	4082	807	913	738	899	1085	681	5636	3940	3806	1062	742	766	1112	828	2891	1084	860	929	4923	4741	3804	615	869	937	849	906	927	1006	1116	623	892	3533	805	919	924	923	843	803	990	2431	864	839	909	4127	1363	704	1058	932	1179	941	2334	845	879	893	10025	1067	537	1083	642	915	1106	773	914	546	1011	862	3070	1233	713	1043	993	676	881	998	807	2030	820	953	4529	4035	770	861	930	1094	1110	970	647	761	883	1000
215:21:01	3197	3710	2690	822	2396	2524	834	600	958	1002	889	512	3796	2805	3228	747	947	817	764	856	2582	972	853	921	2730	3001	3117	739	917	876	891	575	1131	598	972	1109	980	3037	900	629	716	826	945	1018	624	1692	835	748	757	3016	849	964	819	1203	549	913	1887	982	474	631	7361	923	916	648	914	804	706	971	621	785	775	900	2689	1032	783	670	655	1176	789	957	779	1776	752	868	2682	2836	985	994	1137	862	811	978	1021	762	675	808
240:04:28	2675	3422	2763	844	2971	2923	775	619	821	644	812	787	5546	3094	2578	874	761	752	700	912	3428	863	910	656	4004	2229	2271	1036	878	718	945	1185	749	781	909	1481	707	1945	790	835	997	788	846	584	724	2001	684	986	1047	3114	685	678	852	871	894	1047	1671	654	918	800	8317	1231	1268	827	790	711	915	826	765	986	713	970	3502	957	635	755	775	634	640	831	921	1863	794	727	2475	2900	894	805	1016	685	953	1339	1012	562	749	957
263:55:00	2846	4340	2317	971	2482	3565	931	831	954	903	813	932	7258	4045	3167	872	773	886	963	790	3611	985	754	926	3628	3340	3403	1019	877	929	1006	849	1117	867	1011	2313	908	3753	1041	1122	1015	1155	1050	716	1084	2444	962	839	1048	4294	972	926	1052	915	916	841	2203	1063	713	828	11465	929	3248	1103	946	939	736	647	1078	572	1204	846	5610	2635	1154	769	1218	935	988	799	1047	3101	1206	863	5331	5677	738	893	759	954	1176	927	722	794	1177	1567
