# Supplementary material for: Adaptation dynamics between copy-number and point mutations
Source: eLife. 2022 Dec 22;11:e82240. doi: 10.7554/eLife.82240 (PMC9833825; doi:10.7554/eLife.82240)
Supplement: Figure 2—source data 1. [file elife-82240-fig2-data1.zip › Figure_2AB_source_data/EE24.12_IS-C_YFP2.txt]

Time	A1	A2	A3	A4	A5	A6	A7	A8	A9	A10	A11	A12	B1	B2	B3	B4	B5	B6	B7	B8	B9	B10	B11	B12	C1	C2	C3	C4	C5	C6	C7	C8	C9	C10	C11	C12	D1	D2	D3	D4	D5	D6	D7	D8	D9	D10	D11	D12	E1	E2	E3	E4	E5	E6	E7	E8	E9	E10	E11	E12	F1	F2	F3	F4	F5	F6	F7	F8	F9	F10	F11	F12	G1	G2	G3	G4	G5	G6	G7	G8	G9	G10	G11	G12	H1	H2	H3	H4	H5	H6	H7	H8	H9	H10	H11	H12
00:00:15	1172	1139	839	946	1040	1051	1138	926	945	967	1024	1038	925	691	936	884	868	1339	1102	872	1115	951	892	973	879	972	899	1039	1040	849	899	1179	770	874	1025	1221	813	872	930	795	1197	985	1064	863	1019	919	1331	954	1092	1236	1088	567	834	1000	995	926	982	1151	924	791	1166	1008	945	955	844	1047	903	992	859	948	863	1045	977	1040	1176	759	1067	728	999	1311	1012	1075	731	1114	1021	1041	1111	943	979	1119	729	780	629	1111	777	996
23:46:35	1170	717	811	855	997	845	753	1081	1351	850	784	754	1237	728	785	813	962	1083	836	661	596	1037	893	821	1022	843	1296	1128	1192	1120	717	836	764	794	828	909	880	1045	810	807	1146	794	1107	828	988	739	697	694	823	866	1020	1208	1060	940	868	1093	880	835	783	754	841	728	1012	1014	816	1093	968	921	765	736	918	599	1134	1200	884	1192	792	926	1034	815	791	741	1070	736	741	1182	869	1034	818	1057	643	886	623	695	1058	981
47:41:01	606	853	604	1042	936	766	923	853	1107	850	831	1106	572	947	821	764	816	832	881	795	1181	1072	702	845	747	1035	994	630	801	576	1101	710	957	946	766	679	899	751	1041	885	835	768	714	842	800	980	825	958	1067	833	710	922	768	548	693	616	892	751	846	908	1068	1107	731	761	754	544	1049	874	964	620	720	1025	710	749	706	735	816	817	656	1021	839	888	1131	721	618	779	736	698	787	920	786	896	777	744	757	1056
72:00:07	642	802	836	645	804	772	882	739	946	1144	804	754	795	698	960	738	519	614	1048	649	1051	722	534	894	797	986	761	1151	511	688	827	662	987	888	852	765	769	853	576	619	760	937	671	964	608	894	944	659	896	1043	751	997	706	898	641	798	919	785	892	796	994	663	966	708	759	520	1117	1111	630	803	813	816	1046	628	889	572	756	845	898	851	1016	999	839	656	622	708	1048	1003	816	578	904	864	1267	879	724	615
95:50:11	1007	1304	841	1075	714	901	763	836	1000	1137	1118	781	913	814	705	873	958	833	901	695	721	736	1108	882	891	971	879	892	1020	663	917	1013	920	1127	529	783	803	943	781	823	639	948	631	930	830	869	977	702	712	1250	739	768	621	1060	1074	1165	774	734	1385	793	944	1146	910	1041	903	1010	1320	888	923	933	633	634	921	813	491	843	877	721	917	914	966	998	989	795	666	1158	742	710	1035	1082	669	1005	1031	773	1097	451
119:54:20	883	1028	980	862	873	1049	937	868	855	1244	1032	904	987	1005	785	860	808	1056	1062	852	1110	820	967	956	833	916	1029	894	869	966	1223	963	948	815	796	941	893	1064	710	1134	1054	885	925	819	649	765	986	986	703	900	733	986	790	831	858	966	768	969	1302	709	668	965	922	1030	936	631	546	593	1158	721	762	1113	938	1256	822	757	947	1014	1243	863	1058	955	805	1111	767	911	706	815	1133	962	888	1007	1078	824	1075	994
143:56:02	887	1174	732	786	1065	768	923	997	1063	1801	970	960	782	799	1042	973	1244	796	1228	1028	1000	740	1084	813	1154	1025	923	701	1053	1035	1118	1034	992	950	1003	911	993	804	1032	1095	1071	1145	838	677	934	696	836	1043	764	780	974	788	754	773	970	1209	1120	1010	794	876	902	802	846	890	828	827	1147	959	941	1007	650	783	1170	1358	744	917	1016	1081	1163	752	1458	752	1152	858	898	1152	794	952	949	847	826	1155	1315	698	1666	701
168:06:35	1011	955	850	807	599	895	677	472	769	1152	894	855	736	771	799	1134	1108	878	1179	1099	887	801	1157	981	1036	1004	829	888	972	898	1355	836	1154	1178	976	1028	1190	941	947	983	1075	987	1069	1087	1053	888	1193	912	1041	925	996	757	1079	1147	797	1016	1272	898	1138	902	915	706	1083	1155	940	794	986	921	1338	979	576	848	820	812	1162	1127	673	970	1006	1155	1064	994	723	947	975	891	782	736	1128	802	1209	711	1200	1090	1692	952
192:07:29	783	1129	705	1232	1197	1038	809	696	730	1188	801	1042	1044	1374	993	782	974	1084	1138	1071	1237	868	1162	1363	721	1467	930	740	973	968	1147	761	1097	850	1140	1205	1079	834	1010	933	725	926	856	706	718	922	969	1033	1096	968	944	1110	1075	950	891	855	1012	864	1084	1171	873	772	909	940	870	878	782	634	1104	1582	1008	1103	1085	1317	1003	1095	1014	669	1449	1579	1285	1235	1097	1008	923	1160	939	831	1044	714	1400	1023	1099	1110	1529	927
215:21:00	1044	744	746	896	1017	923	652	934	905	1071	696	793	898	886	720	851	921	1170	1210	862	985	1029	1205	906	604	1093	566	936	1090	763	912	786	838	1108	1060	1015	668	957	893	812	595	823	826	983	1067	719	738	794	772	1079	927	1004	911	912	894	1120	868	714	1265	650	1081	582	933	817	623	945	917	907	1299	948	864	1145	907	704	1030	1037	686	976	986	924	694	774	735	1010	693	1115	843	716	1032	872	1227	868	967	798	1755	1282
240:04:26	864	993	549	1104	1111	1043	716	948	591	695	790	773	998	662	466	858	1110	903	1406	914	1004	840	1478	841	825	930	778	752	875	1207	901	957	1004	1116	1001	645	784	816	906	832	788	955	984	886	992	766	1103	756	1330	637	839	878	961	976	1108	769	894	994	1236	844	846	946	890	956	1044	969	914	650	752	683	850	865	1095	994	761	1314	736	1069	1100	1084	676	631	1122	1228	1199	951	843	870	1132	1065	991	1161	1089	1110	2055	1110
263:55:02	1171	1477	916	1217	1030	736	998	823	1067	1163	1153	591	1014	956	1195	797	901	1409	1161	967	1144	577	1323	1160	853	960	614	693	1127	1484	1126	744	1130	905	1149	821	815	1152	617	855	688	919	1237	844	809	867	872	885	1174	982	1132	789	884	974	1408	1003	815	893	1233	1030	812	804	753	872	751	770	1113	1059	892	971	735	775	872	1034	1201	1203	1084	1071	1413	1033	1064	1339	869	777	1020	1475	702	1008	994	1132	1431	722	1366	792	1657	952
