# Supplementary material for: Adaptation dynamics between copy-number and point mutations
Source: eLife. 2022 Dec 22;11:e82240. doi: 10.7554/eLife.82240 (PMC9833825; doi:10.7554/eLife.82240)
Supplement: Figure 2—source data 1. [file elife-82240-fig2-data1.zip › Figure_2AB_source_data/EE24.12_30-C_CFP2.txt]

Time	A1	A2	A3	A4	A5	A6	A7	A8	A9	A10	A11	A12	B1	B2	B3	B4	B5	B6	B7	B8	B9	B10	B11	B12	C1	C2	C3	C4	C5	C6	C7	C8	C9	C10	C11	C12	D1	D2	D3	D4	D5	D6	D7	D8	D9	D10	D11	D12	E1	E2	E3	E4	E5	E6	E7	E8	E9	E10	E11	E12	F1	F2	F3	F4	F5	F6	F7	F8	F9	F10	F11	F12	G1	G2	G3	G4	G5	G6	G7	G8	G9	G10	G11	G12	H1	H2	H3	H4	H5	H6	H7	H8	H9	H10	H11	H12
00:00:15	288	241	210	273	316	225	240	199	178	232	184	255	295	328	240	281	234	319	236	273	211	224	154	236	356	291	271	305	257	283	229	230	287	258	173	167	310	361	342	316	318	252	247	200	236	239	191	175	338	318	352	329	269	284	253	237	201	186	167	245	359	244	283	234	246	269	265	213	218	219	179	231	314	264	238	247	251	227	193	231	220	189	226	228	268	252	247	233	261	270	200	213	239	206	182	233
23:45:33	146	165	148	159	189	201	210	249	137	221	178	184	178	232	193	214	189	190	164	149	222	162	234	199	112	185	159	248	171	257	184	212	247	182	172	172	162	166	295	163	234	212	233	184	191	438	124	153	130	169	216	166	138	114	196	175	181	185	202	144	167	218	118	676	178	118	136	141	340	162	164	190	134	156	163	166	193	202	161	96	126	189	166	129	176	107	205	121	136	128	185	127	161	158	175	122
47:40:00	641	177	177	188	245	307	183	169	155	201	221	197	207	242	638	246	187	180	157	164	733	686	168	274	236	587	236	205	192	171	290	202	212	211	190	168	152	223	985	230	182	185	177	297	185	1144	149	223	231	175	195	221	432	244	189	184	204	188	150	165	609	718	576	1124	657	203	239	175	898	210	168	153	288	720	199	580	189	195	502	418	189	208	187	214	163	237	153	202	240	175	202	200	155	210	176	473
71:59:49	1031	537	577	193	229	185	140	241	739	252	218	171	198	254	689	490	189	169	232	199	660	734	196	832	227	950	176	177	264	174	465	211	160	162	211	550	184	180	923	208	546	189	201	504	227	887	235	230	176	258	162	203	585	454	294	225	181	226	200	660	736	728	568	876	720	163	177	350	674	158	220	176	225	1037	491	658	169	218	609	610	191	546	250	169	499	234	175	178	601	207	443	283	229	633	195	763
95:50:05	828	697	630	152	352	272	228	237	704	383	216	183	145	178	738	518	171	165	152	439	824	881	158	737	173	1014	181	221	550	144	463	516	152	226	293	524	204	170	765	125	453	197	244	525	178	962	178	196	193	364	182	162	632	444	435	182	156	186	417	716	766	955	708	915	909	191	132	415	697	133	163	189	296	914	504	771	187	179	841	691	233	464	178	234	665	140	268	149	494	372	517	474	227	749	231	969
119:53:20	889	701	746	207	536	190	215	207	714	462	356	162	229	226	957	586	233	177	236	461	690	844	145	696	251	854	170	193	573	125	515	574	181	437	415	572	177	176	850	212	541	225	270	520	176	984	164	199	184	481	142	168	743	572	436	493	223	230	502	735	779	821	751	1092	956	169	176	401	878	175	198	167	187	817	453	641	235	187	716	665	271	507	211	234	487	212	490	81	427	509	534	529	126	712	217	963
143:55:26	701	661	706	415	398	185	194	157	745	536	569	245	156	212	711	521	252	171	254	503	790	875	204	766	152	667	150	175	554	126	429	533	163	467	514	595	156	179	662	240	460	149	352	520	164	1001	200	194	219	359	114	184	556	369	368	440	172	207	425	725	670	763	733	885	812	239	268	496	839	265	158	195	198	801	584	658	176	141	620	637	342	531	120	220	379	531	545	209	573	592	620	561	299	672	229	791
168:05:37	939	671	584	406	545	266	218	156	695	593	1035	416	206	279	1231	657	429	153	408	564	977	1041	174	890	131	1105	192	127	634	147	563	563	132	585	616	661	216	213	1067	112	517	156	514	613	121	1309	179	149	498	493	168	205	856	585	534	738	149	169	595	775	864	1144	818	1283	1042	198	435	557	1028	439	137	147	202	1223	635	776	168	156	833	759	449	553	192	187	601	1064	593	595	619	615	499	674	422	776	116	1060
192:06:41	891	679	1039	777	580	238	307	217	820	650	876	567	237	153	1065	601	614	217	616	789	844	751	168	1020	197	1062	196	224	876	321	498	859	261	591	567	699	170	255	1134	517	543	194	961	550	157	995	258	186	705	719	197	156	766	547	585	627	212	218	756	1083	844	953	784	1242	928	218	674	719	957	534	198	202	182	1038	565	836	244	202	712	699	644	731	386	247	649	924	922	664	723	875	681	722	650	893	233	1206
215:20:16	1118	605	888	771	754	213	387	233	576	636	976	808	288	225	1019	808	603	241	532	1088	963	1076	178	1029	279	991	142	189	1023	753	649	1142	210	690	667	759	159	268	1033	1576	548	179	1399	668	151	1129	397	162	732	711	176	179	841	675	550	779	139	256	719	1131	695	789	866	836	1072	267	676	643	871	282	244	364	240	833	573	771	373	180	768	678	544	790	498	285	518	850	778	621	647	892	639	665	800	944	193	1063
240:03:28	920	925	762	755	595	233	399	244	766	475	815	475	303	179	873	430	413	306	570	747	653	654	215	730	282	700	326	241	870	885	489	829	349	646	422	493	280	230	951	921	463	219	902	499	219	836	734	223	649	617	220	156	691	567	608	671	255	225	682	970	680	757	635	878	721	349	740	465	792	196	237	447	266	865	392	808	439	759	698	519	456	578	567	220	690	848	671	604	535	778	597	519	904	513	209	783
263:48:42	978	719	752	809	706	196	485	224	691	643	1102	804	293	181	989	719	650	517	745	865	1148	1252	211	1316	237	950	421	205	940	906	675	825	688	779	797	862	258	195	1152	1005	629	177	858	734	201	1458	891	214	726	719	270	166	836	660	749	701	200	196	823	1074	807	1194	935	1380	1251	578	781	766	1135	222	221	650	179	887	456	954	578	845	916	933	710	848	737	276	615	1051	761	828	827	927	828	635	961	1214	229	1236
