# Supplementary material for: Adaptation dynamics between copy-number and point mutations
Source: eLife. 2022 Dec 22;11:e82240. doi: 10.7554/eLife.82240 (PMC9833825; doi:10.7554/eLife.82240)
Supplement: Figure 2—source data 1. [file elife-82240-fig2-data1.zip › Figure_2AB_source_data/EE24.12_30-B_CFP2.txt]

Time	A1	A2	A3	A4	A5	A6	A7	A8	A9	A10	A11	A12	B1	B2	B3	B4	B5	B6	B7	B8	B9	B10	B11	B12	C1	C2	C3	C4	C5	C6	C7	C8	C9	C10	C11	C12	D1	D2	D3	D4	D5	D6	D7	D8	D9	D10	D11	D12	E1	E2	E3	E4	E5	E6	E7	E8	E9	E10	E11	E12	F1	F2	F3	F4	F5	F6	F7	F8	F9	F10	F11	F12	G1	G2	G3	G4	G5	G6	G7	G8	G9	G10	G11	G12	H1	H2	H3	H4	H5	H6	H7	H8	H9	H10	H11	H12
00:00:15	320	290	259	226	221	264	202	227	231	279	260	248	297	247	226	235	215	239	225	218	206	190	249	267	351	355	296	272	263	275	274	206	200	191	202	242	285	355	359	336	279	299	296	296	219	208	279	259	294	329	310	271	330	300	230	292	219	237	195	334	283	277	288	262	255	247	241	270	233	223	248	268	343	268	170	186	223	178	179	217	215	204	226	268	252	260	240	239	239	238	260	240	247	208	241	226
23:45:20	281	197	218	224	221	201	227	219	216	162	178	269	239	213	159	237	165	181	220	183	161	220	159	222	280	275	204	232	173	273	180	153	184	134	184	209	257	242	280	230	173	224	242	168	137	164	158	222	223	224	285	163	189	226	203	165	176	178	167	222	263	201	175	222	168	216	201	147	159	195	105	179	206	232	142	164	202	201	185	152	202	207	155	250	218	200	259	196	118	176	140	164	169	173	206	171
47:39:48	173	176	166	218	203	189	198	205	180	305	168	155	149	199	633	205	205	214	167	191	201	158	224	247	212	212	370	143	189	198	209	194	161	217	228	162	188	214	156	169	140	240	184	164	179	200	163	187	180	216	239	186	193	158	140	167	221	211	222	179	238	210	171	174	190	181	192	134	201	155	221	188	231	213	213	216	179	173	204	200	204	187	186	147	206	175	229	167	187	172	164	187	157	151	184	165
71:59:37	237	243	170	232	175	202	256	185	203	503	239	239	183	227	7754	179	157	253	193	260	229	182	210	180	243	177	7588	216	165	228	164	223	210	162	212	194	198	220	166	183	226	215	171	189	244	242	193	203	246	247	184	179	238	193	197	204	213	247	192	208	196	200	172	236	207	242	225	220	176	197	237	200	171	231	180	252	197	225	219	191	204	213	220	205	179	268	217	204	213	253	184	198	237	210	211	196
95:49:55	172	199	232	226	238	223	222	198	1097	943	267	219	235	195	7904	174	210	179	175	750	226	228	243	234	194	193	7974	193	224	232	232	187	172	181	185	259	233	239	239	199	237	193	164	157	244	202	183	208	186	148	207	208	308	163	212	158	254	229	175	257	191	226	188	197	159	179	152	182	487	171	137	203	242	204	221	184	191	202	171	218	199	216	226	194	121	157	486	127	126	205	153	243	192	157	237	231
119:53:09	221	220	298	170	248	196	232	197	2619	890	251	188	276	207	8774	180	169	304	260	1050	186	215	249	241	232	164	9174	223	1074	233	209	219	239	205	252	251	216	202	251	204	217	222	159	208	242	223	173	285	201	218	210	138	423	176	207	227	225	307	197	239	282	231	223	213	184	181	170	224	1299	183	237	229	205	187	166	1630	251	180	214	163	203	200	265	228	218	191	437	259	169	205	238	259	251	187	357	255
143:56:58	141	198	1492	261	215	253	212	252	4049	961	198	308	186	220	8118	217	194	276	179	1551	197	198	266	188	242	174	8440	167	2772	276	229	147	186	221	204	209	185	205	250	174	223	198	222	263	201	192	212	227	267	177	261	188	490	251	219	204	273	981	205	190	222	184	230	235	218	202	185	247	2185	241	211	188	267	240	279	3603	237	229	195	230	222	203	169	136	257	225	558	316	216	236	203	217	253	255	1773	210
168:05:28	191	188	2189	244	211	205	217	171	3899	891	246	213	248	191	5984	175	221	277	244	1100	164	184	274	214	189	237	7958	224	2920	213	222	226	234	842	220	155	218	196	206	175	216	203	255	187	236	231	224	241	219	233	209	232	517	185	245	274	209	4021	189	183	199	233	176	230	197	230	169	252	2253	211	238	245	190	203	154	3730	232	216	180	250	202	268	203	219	216	259	560	295	219	215	257	195	240	233	3656	288
192:06:29	325	321	2127	235	270	210	245	231	5866	1149	267	215	237	239	7369	309	269	409	278	1224	269	196	327	258	261	271	8736	202	3578	224	239	291	277	2623	275	256	211	241	267	211	272	271	176	281	300	263	265	250	275	266	274	246	523	222	217	207	278	7138	232	278	230	243	257	210	248	213	267	254	3802	292	281	291	254	203	241	4422	263	278	245	262	233	271	223	264	229	321	772	347	258	234	303	294	300	303	8701	325
215:20:03	275	1220	2138	227	220	210	177	229	3703	810	201	221	214	248	6507	190	222	320	250	770	225	229	238	163	247	238	8042	207	3780	243	278	174	238	2173	215	205	206	218	282	181	232	241	166	242	209	210	258	194	258	214	246	250	481	220	185	252	266	6963	238	183	225	260	190	215	273	215	197	265	4633	254	203	232	206	254	198	5012	250	272	180	260	216	178	260	185	215	271	740	291	233	189	439	241	256	229	8237	333
240:03:18	242	5918	1792	254	284	261	186	219	4117	732	281	369	292	184	5975	186	236	499	229	757	250	226	302	265	266	224	6911	235	2719	262	229	153	218	1727	241	272	236	240	234	177	223	151	195	268	264	245	244	260	246	317	226	212	528	240	190	202	227	6072	272	278	233	239	305	219	260	236	231	259	4387	288	250	271	235	268	245	3708	191	226	259	216	285	288	233	207	177	245	782	304	190	275	772	303	280	278	8196	492
263:48:29	250	6844	2671	249	191	207	244	170	4881	759	259	562	197	474	6447	159	268	601	197	994	204	247	250	265	185	217	7694	232	3827	216	198	199	215	3261	200	186	241	204	248	165	206	241	204	282	190	253	245	204	286	240	231	163	667	250	213	257	195	6557	266	205	186	212	253	178	205	201	200	250	5468	243	218	284	273	214	215	4874	195	221	195	200	207	569	263	224	311	222	727	271	238	303	731	213	245	204	9308	872
