# Supplementary material for: Adaptation dynamics between copy-number and point mutations
Source: eLife. 2022 Dec 22;11:e82240. doi: 10.7554/eLife.82240 (PMC9833825; doi:10.7554/eLife.82240)
Supplement: Figure 2—figure supplement 2—source data 1. [file elife-82240-fig2-figsupp2-data1.zip]

Archive with 15 entries (12 files):
- Figure 2 - Figure Supplement 2 - Source data 1/
- Figure 2 - Figure Supplement 2 - Source data 1/20190109_H5r_DOGr_IT028.xls
- __MACOSX/
- __MACOSX/Figure 2 - Figure Supplement 2 - Source data 1/
- __MACOSX/Figure 2 - Figure Supplement 2 - Source data 1/._20190109_H5r_DOGr_IT028.xls
- Figure 2 - Figure Supplement 2 - Source data 1/20190109_H5r_DOGr_IT028_OD.txt
- __MACOSX/Figure 2 - Figure Supplement 2 - Source data 1/._20190109_H5r_DOGr_IT028_OD.txt
- Figure 2 - Figure Supplement 2 - Source data 1/Figure 2 - Figure Supplement 2_analysis.R
- __MACOSX/Figure 2 - Figure Supplement 2 - Source data 1/._Figure 2 - Figure Supplement 2_analysis.R
- Figure 2 - Figure Supplement 2 - Source data 1/20190109_H5r_DOGr_IT028_CFP.txt
- __MACOSX/Figure 2 - Figure Supplement 2 - Source data 1/._20190109_H5r_DOGr_IT028_CFP.txt
- Figure 2 - Figure Supplement 2 - Source data 1/20190109_H5r_DOGr_IT028_YFP.txt
- __MACOSX/Figure 2 - Figure Supplement 2 - Source data 1/._20190109_H5r_DOGr_IT028_YFP.txt
- Figure 2 - Figure Supplement 2 - Source data 1/20190109_plate_layout.txt
- __MACOSX/Figure 2 - Figure Supplement 2 - Source data 1/._20190109_plate_layout.txt
