# Supplementary material for: Adaptation dynamics between copy-number and point mutations
Source: eLife. 2022 Dec 22;11:e82240. doi: 10.7554/eLife.82240 (PMC9833825; doi:10.7554/eLife.82240)
Supplement: Figure 2—figure supplement 2—source data 1. [file elife-82240-fig2-figsupp2-data1.zip › Figure 2 - Figure Supplement 2 - Source data 1/20190109_H5r_DOGr_IT028_OD.txt]

Time	A1	A2	A3	A4	A5	A6	A7	A8	A9	A10	A11	A12	B1	B2	B3	B4	B5	B6	B7	B8	B9	B10	B11	B12	C1	C2	C3	C4	C5	C6	C7	C8	C9	C10	C11	C12	D1	D2	D3	D4	D5	D6	D7	D8	D9	D10	D11	D12	E1	E2	E3	E4	E5	E6	E7	E8	E9	E10	E11	E12	F1	F2	F3	F4	F5	F6	F7	F8	F9	F10	F11	F12	G1	G2	G3	G4	G5	G6	G7	G8	G9	G10	G11	G12	H1	H2	H3	H4	H5	H6	H7	H8	H9	H10	H11	H12
00:08:27	0,084	0,084	0,083	0,084	0,085	0,084	0,084	0,084	0,084	0,088	0,083	0,085	0,084	0,083	0,082	0,086	0,084	0,083	0,084	0,084	0,083	0,085	0,085	0,084	0,084	0,083	0,083	0,084	0,083	0,083	0,084	0,083	0,084	0,083	0,084	0,089	0,084	0,084	0,083	0,084	0,083	0,083	0,084	0,084	0,083	0,083	0,083	0,083	0,085	0,082	0,082	0,082	0,086	0,084	0,083	0,09	0,084	0,084	0,084	0,083	0,084	0,083	0,083	0,083	0,084	0,084	0,084	0,083	0,086	0,084	0,084	0,084	0,087	0,083	0,083	0,083	0,083	0,083	0,084	0,083	0,084	0,082	0,083	0,085	0,084	0,086	0,083	0,084	0,085	0,085	0,084	0,083	0,083	0,083	0,085	0,087
00:18:27	0,084	0,084	0,083	0,084	0,085	0,083	0,083	0,083	0,084	0,087	0,083	0,085	0,084	0,083	0,083	0,085	0,083	0,083	0,083	0,084	0,082	0,085	0,085	0,083	0,084	0,083	0,083	0,083	0,083	0,084	0,083	0,083	0,083	0,083	0,083	0,088	0,083	0,084	0,083	0,084	0,083	0,082	0,084	0,083	0,083	0,083	0,084	0,083	0,084	0,082	0,082	0,082	0,086	0,084	0,082	0,089	0,084	0,083	0,084	0,083	0,084	0,083	0,082	0,083	0,083	0,084	0,084	0,083	0,086	0,083	0,084	0,084	0,087	0,083	0,083	0,083	0,083	0,083	0,083	0,083	0,083	0,082	0,082	0,085	0,084	0,085	0,084	0,084	0,085	0,084	0,084	0,084	0,083	0,083	0,085	0,086
00:28:27	0,084	0,084	0,083	0,083	0,084	0,083	0,083	0,082	0,083	0,087	0,083	0,085	0,083	0,083	0,082	0,085	0,083	0,083	0,083	0,084	0,083	0,083	0,085	0,083	0,084	0,082	0,083	0,083	0,083	0,083	0,083	0,083	0,083	0,083	0,082	0,088	0,084	0,084	0,083	0,083	0,082	0,082	0,083	0,083	0,084	0,082	0,083	0,083	0,084	0,082	0,082	0,082	0,085	0,084	0,082	0,089	0,084	0,083	0,084	0,083	0,083	0,082	0,082	0,082	0,083	0,083	0,084	0,083	0,085	0,082	0,083	0,085	0,086	0,083	0,082	0,082	0,083	0,083	0,083	0,083	0,083	0,082	0,082	0,085	0,083	0,085	0,083	0,084	0,084	0,084	0,084	0,083	0,082	0,083	0,085	0,087
00:38:27	0,084	0,083	0,083	0,084	0,084	0,084	0,083	0,083	0,083	0,087	0,083	0,085	0,083	0,083	0,082	0,085	0,082	0,083	0,083	0,083	0,083	0,083	0,084	0,083	0,083	0,082	0,083	0,083	0,082	0,084	0,084	0,082	0,082	0,083	0,082	0,088	0,083	0,083	0,082	0,083	0,083	0,082	0,083	0,083	0,083	0,082	0,083	0,083	0,084	0,082	0,082	0,082	0,085	0,083	0,083	0,088	0,084	0,083	0,084	0,083	0,083	0,082	0,082	0,082	0,083	0,083	0,084	0,083	0,085	0,082	0,083	0,085	0,086	0,083	0,082	0,082	0,082	0,083	0,083	0,083	0,083	0,082	0,082	0,084	0,084	0,085	0,083	0,083	0,084	0,084	0,083	0,083	0,082	0,083	0,084	0,086
00:48:27	0,083	0,083	0,082	0,083	0,084	0,084	0,083	0,083	0,082	0,087	0,082	0,085	0,083	0,082	0,082	0,085	0,082	0,083	0,083	0,083	0,083	0,082	0,083	0,083	0,083	0,082	0,083	0,083	0,082	0,084	0,083	0,082	0,082	0,083	0,083	0,088	0,083	0,083	0,082	0,083	0,082	0,082	0,083	0,083	0,083	0,082	0,082	0,083	0,084	0,082	0,082	0,082	0,085	0,083	0,083	0,088	0,083	0,083	0,083	0,083	0,083	0,082	0,082	0,082	0,083	0,083	0,084	0,083	0,085	0,082	0,083	0,085	0,086	0,083	0,082	0,082	0,082	0,083	0,083	0,082	0,082	0,082	0,082	0,085	0,083	0,085	0,083	0,083	0,084	0,084	0,084	0,083	0,083	0,083	0,084	0,087
00:58:27	0,083	0,083	0,082	0,083	0,084	0,084	0,082	0,083	0,082	0,087	0,083	0,085	0,082	0,082	0,082	0,084	0,082	0,082	0,083	0,082	0,082	0,083	0,083	0,083	0,083	0,082	0,082	0,082	0,082	0,083	0,083	0,082	0,082	0,083	0,082	0,088	0,083	0,083	0,082	0,083	0,082	0,081	0,083	0,083	0,082	0,082	0,082	0,083	0,084	0,081	0,081	0,081	0,085	0,083	0,083	0,088	0,083	0,082	0,084	0,083	0,083	0,082	0,081	0,082	0,083	0,083	0,088	0,083	0,085	0,082	0,083	0,085	0,086	0,082	0,082	0,082	0,082	0,082	0,083	0,082	0,083	0,082	0,082	0,085	0,083	0,085	0,083	0,083	0,084	0,084	0,083	0,082	0,082	0,083	0,083	0,087
01:08:27	0,083	0,083	0,082	0,083	0,084	0,084	0,083	0,083	0,082	0,087	0,082	0,084	0,083	0,083	0,082	0,084	0,082	0,082	0,083	0,083	0,082	0,083	0,083	0,083	0,083	0,082	0,082	0,082	0,082	0,083	0,083	0,082	0,082	0,083	0,083	0,088	0,083	0,083	0,082	0,083	0,083	0,082	0,083	0,083	0,083	0,083	0,082	0,083	0,084	0,081	0,081	0,081	0,085	0,083	0,083	0,088	0,083	0,083	0,083	0,082	0,083	0,082	0,082	0,082	0,083	0,083	0,09	0,083	0,085	0,083	0,082	0,084	0,086	0,082	0,082	0,082	0,082	0,082	0,083	0,082	0,082	0,082	0,082	0,085	0,083	0,084	0,083	0,083	0,084	0,084	0,083	0,083	0,082	0,082	0,084	0,086
01:18:27	0,084	0,084	0,083	0,083	0,084	0,085	0,083	0,083	0,083	0,088	0,083	0,085	0,083	0,083	0,083	0,085	0,083	0,083	0,083	0,083	0,083	0,083	0,083	0,083	0,083	0,083	0,083	0,083	0,083	0,084	0,084	0,083	0,083	0,085	0,083	0,088	0,083	0,084	0,082	0,083	0,083	0,082	0,084	0,083	0,083	0,083	0,083	0,083	0,084	0,082	0,082	0,082	0,085	0,083	0,083	0,089	0,084	0,083	0,084	0,083	0,084	0,082	0,082	0,082	0,083	0,084	0,091	0,083	0,086	0,083	0,082	0,085	0,087	0,083	0,082	0,082	0,082	0,083	0,083	0,083	0,083	0,083	0,082	0,086	0,084	0,085	0,084	0,084	0,085	0,085	0,084	0,084	0,083	0,083	0,084	0,087
01:28:27	0,084	0,084	0,083	0,083	0,084	0,085	0,083	0,083	0,083	0,087	0,083	0,085	0,083	0,083	0,082	0,085	0,083	0,083	0,083	0,083	0,083	0,083	0,083	0,083	0,084	0,082	0,083	0,083	0,083	0,084	0,084	0,082	0,083	0,083	0,084	0,089	0,083	0,084	0,082	0,083	0,083	0,082	0,084	0,083	0,083	0,083	0,083	0,083	0,084	0,082	0,082	0,082	0,085	0,083	0,083	0,089	0,084	0,083	0,084	0,083	0,084	0,082	0,082	0,083	0,083	0,083	0,084	0,084	0,086	0,083	0,083	0,085	0,087	0,083	0,082	0,082	0,083	0,083	0,083	0,083	0,083	0,083	0,083	0,085	0,084	0,085	0,083	0,084	0,084	0,085	0,084	0,083	0,083	0,083	0,084	0,087
01:38:27	0,084	0,083	0,083	0,083	0,084	0,085	0,083	0,083	0,083	0,087	0,083	0,085	0,083	0,083	0,082	0,085	0,083	0,083	0,084	0,083	0,083	0,083	0,084	0,083	0,084	0,083	0,083	0,083	0,082	0,083	0,083	0,082	0,083	0,083	0,083	0,089	0,083	0,083	0,082	0,083	0,083	0,082	0,084	0,083	0,083	0,083	0,082	0,084	0,084	0,082	0,082	0,082	0,085	0,083	0,083	0,089	0,084	0,083	0,084	0,083	0,083	0,082	0,082	0,083	0,083	0,084	0,089	0,083	0,086	0,083	0,082	0,085	0,086	0,083	0,082	0,082	0,082	0,083	0,083	0,083	0,083	0,082	0,082	0,086	0,084	0,085	0,083	0,083	0,084	0,085	0,084	0,083	0,083	0,083	0,084	0,087
01:48:27	0,083	0,083	0,082	0,083	0,084	0,085	0,083	0,083	0,083	0,087	0,083	0,085	0,083	0,083	0,082	0,085	0,083	0,083	0,083	0,083	0,083	0,083	0,083	0,083	0,083	0,082	0,082	0,083	0,083	0,083	0,083	0,082	0,083	0,083	0,083	0,088	0,083	0,083	0,082	0,083	0,082	0,082	0,084	0,083	0,083	0,083	0,082	0,084	0,084	0,082	0,081	0,082	0,085	0,083	0,083	0,089	0,084	0,083	0,084	0,083	0,084	0,082	0,082	0,082	0,083	0,084	0,09	0,083	0,086	0,083	0,083	0,085	0,086	0,082	0,082	0,082	0,082	0,083	0,084	0,083	0,083	0,082	0,082	0,085	0,084	0,085	0,083	0,083	0,084	0,085	0,083	0,083	0,084	0,083	0,084	0,087
01:58:27	0,083	0,083	0,082	0,083	0,084	0,085	0,083	0,083	0,083	0,087	0,083	0,085	0,083	0,083	0,082	0,084	0,083	0,083	0,083	0,083	0,082	0,082	0,084	0,083	0,084	0,082	0,082	0,083	0,083	0,083	0,084	0,082	0,082	0,083	0,083	0,088	0,083	0,083	0,082	0,083	0,082	0,082	0,083	0,083	0,083	0,083	0,082	0,083	0,084	0,082	0,081	0,082	0,085	0,083	0,083	0,088	0,083	0,083	0,084	0,083	0,083	0,082	0,081	0,082	0,083	0,083	0,089	0,083	0,086	0,083	0,082	0,085	0,086	0,082	0,082	0,082	0,082	0,083	0,083	0,083	0,083	0,082	0,082	0,085	0,084	0,085	0,083	0,083	0,084	0,084	0,084	0,083	0,083	0,082	0,084	0,087
02:08:27	0,084	0,083	0,083	0,083	0,084	0,085	0,083	0,083	0,083	0,087	0,083	0,085	0,083	0,083	0,082	0,085	0,083	0,083	0,083	0,083	0,083	0,083	0,084	0,083	0,083	0,082	0,083	0,083	0,082	0,083	0,084	0,082	0,082	0,083	0,083	0,088	0,083	0,083	0,082	0,083	0,083	0,082	0,084	0,083	0,083	0,083	0,082	0,084	0,084	0,082	0,082	0,082	0,085	0,083	0,083	0,089	0,084	0,083	0,084	0,083	0,084	0,082	0,082	0,082	0,083	0,084	0,09	0,083	0,086	0,083	0,083	0,085	0,086	0,082	0,082	0,082	0,082	0,083	0,083	0,083	0,083	0,083	0,083	0,085	0,084	0,085	0,083	0,083	0,084	0,085	0,084	0,083	0,083	0,083	0,085	0,087
02:18:27	0,084	0,083	0,083	0,084	0,084	0,086	0,084	0,083	0,083	0,087	0,083	0,086	0,083	0,083	0,083	0,085	0,083	0,084	0,084	0,083	0,083	0,083	0,084	0,083	0,084	0,083	0,083	0,083	0,083	0,084	0,084	0,083	0,083	0,084	0,084	0,089	0,084	0,084	0,082	0,083	0,083	0,083	0,084	0,084	0,084	0,083	0,083	0,084	0,085	0,082	0,082	0,082	0,085	0,084	0,084	0,089	0,085	0,083	0,085	0,084	0,084	0,083	0,082	0,082	0,083	0,084	0,091	0,083	0,086	0,084	0,083	0,086	0,087	0,083	0,082	0,082	0,083	0,083	0,084	0,083	0,083	0,083	0,083	0,086	0,084	0,085	0,084	0,084	0,085	0,085	0,084	0,084	0,084	0,083	0,085	0,088
02:28:27	0,084	0,083	0,083	0,084	0,084	0,086	0,084	0,083	0,083	0,087	0,083	0,085	0,083	0,083	0,082	0,085	0,083	0,084	0,084	0,083	0,083	0,083	0,084	0,083	0,084	0,083	0,083	0,083	0,083	0,084	0,084	0,082	0,083	0,084	0,083	0,089	0,084	0,083	0,083	0,083	0,083	0,083	0,085	0,083	0,084	0,084	0,083	0,084	0,085	0,082	0,082	0,082	0,085	0,083	0,084	0,089	0,084	0,083	0,084	0,084	0,084	0,083	0,082	0,083	0,083	0,084	0,09	0,083	0,087	0,084	0,083	0,086	0,087	0,082	0,082	0,082	0,083	0,084	0,084	0,083	0,083	0,083	0,083	0,086	0,084	0,085	0,084	0,084	0,085	0,085	0,084	0,084	0,084	0,083	0,086	0,088
02:38:27	0,084	0,084	0,083	0,083	0,084	0,085	0,084	0,083	0,083	0,087	0,083	0,085	0,083	0,083	0,082	0,085	0,083	0,084	0,084	0,083	0,083	0,083	0,083	0,083	0,084	0,082	0,083	0,083	0,083	0,084	0,084	0,082	0,083	0,083	0,083	0,089	0,084	0,084	0,082	0,083	0,083	0,083	0,084	0,083	0,083	0,084	0,083	0,084	0,085	0,082	0,082	0,082	0,085	0,084	0,084	0,089	0,084	0,084	0,084	0,084	0,084	0,082	0,082	0,083	0,083	0,084	0,091	0,084	0,086	0,084	0,083	0,086	0,086	0,083	0,082	0,082	0,083	0,083	0,084	0,083	0,083	0,083	0,083	0,086	0,084	0,085	0,084	0,084	0,084	0,085	0,084	0,084	0,083	0,083	0,085	0,088
02:48:27	0,084	0,083	0,082	0,083	0,084	0,085	0,084	0,083	0,083	0,087	0,083	0,085	0,083	0,083	0,082	0,085	0,083	0,083	0,084	0,083	0,083	0,083	0,083	0,083	0,083	0,082	0,082	0,083	0,083	0,083	0,084	0,082	0,083	0,083	0,083	0,089	0,084	0,084	0,082	0,083	0,082	0,083	0,084	0,083	0,084	0,083	0,082	0,084	0,085	0,082	0,081	0,082	0,085	0,084	0,084	0,089	0,084	0,084	0,084	0,084	0,084	0,082	0,082	0,082	0,083	0,084	0,085	0,083	0,086	0,084	0,083	0,085	0,087	0,082	0,082	0,082	0,082	0,083	0,084	0,083	0,083	0,083	0,083	0,086	0,084	0,085	0,083	0,083	0,085	0,085	0,084	0,084	0,084	0,083	0,085	0,088
02:58:27	0,083	0,083	0,082	0,083	0,086	0,085	0,083	0,083	0,083	0,087	0,083	0,085	0,083	0,083	0,082	0,085	0,083	0,083	0,084	0,083	0,082	0,083	0,083	0,083	0,083	0,082	0,082	0,082	0,083	0,083	0,084	0,082	0,082	0,083	0,083	0,089	0,084	0,083	0,082	0,083	0,083	0,083	0,084	0,083	0,084	0,083	0,083	0,084	0,085	0,082	0,082	0,082	0,085	0,083	0,084	0,089	0,084	0,083	0,084	0,083	0,084	0,082	0,082	0,082	0,083	0,083	0,09	0,083	0,086	0,083	0,083	0,086	0,086	0,082	0,082	0,082	0,082	0,084	0,084	0,083	0,083	0,083	0,083	0,086	0,084	0,085	0,084	0,083	0,084	0,085	0,084	0,083	0,083	0,083	0,085	0,087
03:08:27	0,083	0,083	0,083	0,084	0,086	0,086	0,084	0,083	0,083	0,088	0,083	0,086	0,083	0,083	0,082	0,085	0,083	0,084	0,084	0,083	0,083	0,083	0,084	0,083	0,084	0,083	0,083	0,083	0,083	0,084	0,084	0,082	0,083	0,083	0,083	0,089	0,084	0,084	0,082	0,083	0,083	0,083	0,084	0,083	0,084	0,084	0,083	0,084	0,085	0,082	0,082	0,082	0,085	0,084	0,084	0,089	0,085	0,084	0,085	0,084	0,084	0,083	0,082	0,083	0,083	0,084	0,085	0,083	0,087	0,084	0,083	0,086	0,087	0,082	0,082	0,082	0,082	0,084	0,084	0,084	0,084	0,083	0,083	0,086	0,084	0,085	0,084	0,084	0,084	0,085	0,085	0,084	0,084	0,084	0,085	0,088
03:18:27	0,084	0,084	0,083	0,084	0,087	0,086	0,084	0,083	0,083	0,088	0,084	0,086	0,084	0,083	0,083	0,085	0,083	0,084	0,084	0,083	0,083	0,083	0,084	0,084	0,084	0,083	0,083	0,083	0,083	0,085	0,085	0,083	0,083	0,084	0,083	0,09	0,084	0,084	0,083	0,083	0,083	0,084	0,085	0,083	0,084	0,084	0,083	0,085	0,085	0,082	0,082	0,082	0,085	0,084	0,084	0,09	0,085	0,084	0,085	0,085	0,085	0,083	0,082	0,083	0,083	0,085	0,091	0,083	0,087	0,084	0,084	0,086	0,087	0,083	0,082	0,082	0,083	0,084	0,085	0,084	0,084	0,084	0,083	0,087	0,084	0,085	0,084	0,084	0,085	0,086	0,085	0,084	0,084	0,084	0,085	0,088
03:28:27	0,084	0,084	0,083	0,084	0,086	0,086	0,084	0,084	0,083	0,087	0,083	0,086	0,083	0,084	0,083	0,085	0,083	0,085	0,085	0,083	0,083	0,083	0,084	0,084	0,083	0,083	0,083	0,083	0,083	0,084	0,085	0,082	0,083	0,083	0,083	0,089	0,084	0,084	0,082	0,083	0,083	0,083	0,085	0,083	0,084	0,084	0,084	0,085	0,085	0,082	0,082	0,082	0,085	0,084	0,085	0,089	0,084	0,084	0,085	0,084	0,084	0,083	0,082	0,082	0,083	0,084	0,085	0,083	0,087	0,084	0,084	0,086	0,087	0,082	0,082	0,082	0,082	0,084	0,084	0,084	0,084	0,083	0,084	0,087	0,084	0,085	0,084	0,084	0,085	0,086	0,085	0,084	0,084	0,084	0,086	0,088
03:38:27	0,084	0,084	0,083	0,084	0,086	0,086	0,084	0,083	0,083	0,087	0,083	0,086	0,083	0,083	0,082	0,085	0,083	0,084	0,085	0,084	0,083	0,083	0,084	0,084	0,084	0,083	0,083	0,083	0,083	0,084	0,084	0,082	0,083	0,083	0,083	0,089	0,084	0,084	0,082	0,083	0,083	0,083	0,085	0,083	0,084	0,084	0,084	0,085	0,085	0,082	0,082	0,082	0,085	0,084	0,084	0,089	0,085	0,084	0,085	0,084	0,084	0,083	0,082	0,082	0,083	0,084	0,091	0,083	0,087	0,084	0,083	0,087	0,087	0,083	0,082	0,082	0,082	0,084	0,085	0,083	0,084	0,083	0,083	0,087	0,084	0,085	0,084	0,083	0,084	0,086	0,085	0,084	0,084	0,084	0,085	0,088
03:48:27	0,083	0,084	0,083	0,084	0,086	0,086	0,084	0,083	0,083	0,087	0,083	0,086	0,083	0,083	0,082	0,085	0,083	0,084	0,084	0,083	0,083	0,083	0,084	0,084	0,083	0,083	0,083	0,083	0,083	0,084	0,084	0,082	0,083	0,083	0,083	0,089	0,084	0,084	0,082	0,083	0,083	0,083	0,085	0,083	0,084	0,084	0,083	0,085	0,085	0,082	0,081	0,082	0,085	0,084	0,084	0,089	0,085	0,084	0,085	0,084	0,084	0,082	0,082	0,082	0,083	0,084	0,086	0,083	0,086	0,084	0,084	0,086	0,086	0,082	0,082	0,082	0,082	0,084	0,084	0,083	0,083	0,083	0,084	0,087	0,084	0,085	0,084	0,083	0,084	0,086	0,084	0,084	0,084	0,084	0,085	0,088
03:58:27	0,083	0,084	0,082	0,083	0,085	0,086	0,085	0,083	0,083	0,087	0,083	0,086	0,083	0,083	0,082	0,085	0,083	0,084	0,084	0,083	0,082	0,083	0,084	0,084	0,083	0,083	0,083	0,083	0,083	0,084	0,085	0,082	0,083	0,083	0,083	0,089	0,084	0,083	0,082	0,083	0,083	0,084	0,085	0,083	0,084	0,084	0,083	0,085	0,085	0,082	0,082	0,082	0,085	0,084	0,084	0,089	0,085	0,084	0,085	0,084	0,084	0,083	0,082	0,082	0,083	0,084	0,092	0,083	0,086	0,084	0,084	0,086	0,086	0,082	0,082	0,082	0,082	0,084	0,085	0,084	0,084	0,083	0,084	0,087	0,084	0,085	0,084	0,083	0,084	0,086	0,085	0,085	0,084	0,084	0,085	0,088
04:08:27	0,084	0,084	0,083	0,084	0,085	0,087	0,085	0,083	0,083	0,087	0,083	0,087	0,084	0,084	0,083	0,085	0,084	0,085	0,085	0,084	0,083	0,083	0,084	0,084	0,084	0,083	0,083	0,083	0,084	0,085	0,085	0,082	0,083	0,084	0,083	0,09	0,085	0,084	0,083	0,083	0,083	0,084	0,085	0,083	0,085	0,084	0,084	0,085	0,085	0,083	0,082	0,082	0,086	0,085	0,085	0,089	0,086	0,085	0,085	0,085	0,085	0,083	0,082	0,082	0,083	0,085	0,086	0,083	0,087	0,085	0,085	0,087	0,086	0,083	0,082	0,082	0,082	0,084	0,085	0,084	0,084	0,084	0,084	0,087	0,084	0,086	0,084	0,084	0,085	0,087	0,086	0,085	0,085	0,084	0,086	0,089
04:18:27	0,084	0,084	0,083	0,084	0,085	0,087	0,085	0,084	0,083	0,088	0,083	0,087	0,084	0,084	0,083	0,085	0,084	0,085	0,085	0,083	0,083	0,083	0,084	0,085	0,084	0,083	0,083	0,084	0,083	0,085	0,085	0,083	0,083	0,084	0,084	0,09	0,085	0,084	0,083	0,083	0,083	0,084	0,086	0,083	0,085	0,085	0,084	0,086	0,085	0,083	0,082	0,082	0,085	0,085	0,085	0,089	0,085	0,085	0,086	0,085	0,085	0,083	0,082	0,082	0,083	0,085	0,089	0,083	0,088	0,085	0,085	0,087	0,087	0,083	0,082	0,082	0,083	0,085	0,085	0,084	0,084	0,084	0,084	0,087	0,084	0,086	0,084	0,084	0,085	0,088	0,086	0,085	0,085	0,084	0,085	0,089
04:28:27	0,084	0,084	0,083	0,084	0,085	0,087	0,086	0,083	0,083	0,088	0,083	0,086	0,084	0,084	0,083	0,085	0,084	0,085	0,085	0,083	0,083	0,083	0,084	0,085	0,084	0,083	0,083	0,083	0,083	0,085	0,085	0,082	0,083	0,083	0,083	0,09	0,085	0,084	0,082	0,083	0,083	0,084	0,086	0,083	0,085	0,085	0,084	0,086	0,086	0,082	0,082	0,082	0,085	0,085	0,085	0,089	0,086	0,084	0,086	0,085	0,085	0,083	0,082	0,082	0,083	0,085	0,086	0,083	0,087	0,085	0,084	0,087	0,087	0,083	0,082	0,082	0,083	0,085	0,085	0,084	0,085	0,084	0,084	0,088	0,084	0,085	0,084	0,084	0,085	0,088	0,086	0,085	0,085	0,085	0,085	0,089
04:38:27	0,084	0,084	0,083	0,084	0,085	0,087	0,086	0,083	0,083	0,087	0,083	0,087	0,084	0,084	0,082	0,085	0,084	0,085	0,085	0,083	0,083	0,083	0,084	0,085	0,083	0,083	0,083	0,083	0,084	0,085	0,085	0,082	0,083	0,083	0,083	0,09	0,085	0,084	0,082	0,083	0,083	0,084	0,085	0,083	0,085	0,085	0,084	0,086	0,086	0,082	0,082	0,082	0,085	0,085	0,085	0,089	0,085	0,085	0,086	0,085	0,085	0,083	0,082	0,082	0,083	0,085	0,087	0,083	0,087	0,085	0,084	0,087	0,087	0,083	0,082	0,082	0,082	0,085	0,085	0,084	0,085	0,084	0,084	0,087	0,084	0,085	0,084	0,084	0,084	0,088	0,086	0,085	0,085	0,084	0,086	0,089
04:48:27	0,084	0,084	0,083	0,084	0,085	0,087	0,086	0,083	0,083	0,087	0,083	0,087	0,084	0,084	0,082	0,085	0,084	0,085	0,085	0,083	0,083	0,083	0,084	0,085	0,083	0,083	0,083	0,083	0,083	0,085	0,085	0,082	0,082	0,083	0,083	0,09	0,085	0,083	0,082	0,083	0,083	0,084	0,086	0,083	0,084	0,085	0,084	0,085	0,086	0,082	0,081	0,082	0,085	0,085	0,085	0,089	0,085	0,085	0,085	0,085	0,085	0,083	0,082	0,082	0,083	0,085	0,088	0,083	0,087	0,085	0,085	0,087	0,086	0,082	0,082	0,082	0,082	0,085	0,085	0,084	0,084	0,084	0,084	0,088	0,084	0,085	0,084	0,083	0,084	0,088	0,086	0,085	0,085	0,085	0,085	0,089
04:58:27	0,084	0,084	0,083	0,084	0,085	0,087	0,086	0,083	0,083	0,087	0,083	0,087	0,084	0,084	0,082	0,085	0,084	0,085	0,085	0,083	0,082	0,083	0,084	0,085	0,083	0,083	0,083	0,083	0,083	0,085	0,085	0,082	0,082	0,083	0,083	0,09	0,085	0,084	0,082	0,083	0,082	0,084	0,086	0,083	0,084	0,085	0,084	0,085	0,086	0,082	0,081	0,082	0,085	0,085	0,085	0,089	0,085	0,085	0,086	0,085	0,085	0,083	0,082	0,082	0,083	0,085	0,093	0,083	0,087	0,085	0,085	0,087	0,086	0,082	0,082	0,082	0,082	0,085	0,085	0,084	0,084	0,084	0,084	0,088	0,084	0,085	0,084	0,083	0,084	0,088	0,086	0,085	0,085	0,084	0,086	0,088
05:08:27	0,084	0,085	0,084	0,084	0,086	0,087	0,086	0,084	0,083	0,087	0,084	0,087	0,084	0,084	0,083	0,085	0,084	0,086	0,086	0,083	0,083	0,083	0,084	0,086	0,084	0,083	0,083	0,083	0,084	0,086	0,086	0,082	0,083	0,083	0,083	0,091	0,086	0,084	0,083	0,083	0,083	0,085	0,086	0,083	0,085	0,085	0,084	0,086	0,086	0,083	0,082	0,082	0,085	0,086	0,086	0,089	0,086	0,085	0,086	0,085	0,086	0,083	0,082	0,083	0,083	0,086	0,087	0,083	0,088	0,085	0,085	0,088	0,087	0,083	0,082	0,082	0,083	0,086	0,086	0,085	0,085	0,085	0,085	0,088	0,084	0,086	0,085	0,084	0,085	0,089	0,087	0,085	0,085	0,085	0,086	0,089
05:18:27	0,084	0,085	0,083	0,084	0,086	0,088	0,086	0,084	0,083	0,088	0,084	0,088	0,084	0,084	0,083	0,086	0,085	0,086	0,086	0,083	0,083	0,083	0,085	0,086	0,084	0,083	0,083	0,084	0,084	0,086	0,086	0,082	0,083	0,085	0,083	0,091	0,086	0,084	0,082	0,083	0,083	0,085	0,087	0,083	0,085	0,086	0,085	0,087	0,087	0,083	0,082	0,082	0,085	0,086	0,086	0,089	0,086	0,086	0,086	0,086	0,086	0,083	0,082	0,083	0,083	0,086	0,093	0,083	0,088	0,086	0,085	0,088	0,087	0,083	0,082	0,082	0,082	0,086	0,086	0,085	0,085	0,085	0,085	0,088	0,085	0,086	0,084	0,084	0,085	0,088	0,087	0,086	0,085	0,085	0,086	0,09
05:28:27	0,084	0,085	0,084	0,084	0,086	0,088	0,086	0,083	0,083	0,087	0,084	0,088	0,084	0,084	0,083	0,085	0,085	0,086	0,086	0,083	0,083	0,083	0,084	0,086	0,084	0,083	0,083	0,084	0,084	0,086	0,086	0,082	0,083	0,083	0,083	0,091	0,086	0,084	0,082	0,083	0,083	0,085	0,086	0,083	0,085	0,086	0,085	0,086	0,087	0,083	0,082	0,082	0,085	0,086	0,086	0,089	0,086	0,086	0,086	0,086	0,086	0,083	0,082	0,082	0,083	0,086	0,089	0,083	0,088	0,086	0,085	0,088	0,087	0,083	0,082	0,082	0,083	0,086	0,086	0,085	0,085	0,085	0,085	0,088	0,084	0,086	0,084	0,084	0,084	0,089	0,087	0,085	0,085	0,085	0,087	0,09
05:38:27	0,084	0,085	0,083	0,084	0,086	0,088	0,086	0,084	0,083	0,087	0,084	0,088	0,085	0,084	0,083	0,085	0,084	0,086	0,086	0,083	0,083	0,083	0,084	0,086	0,084	0,084	0,083	0,083	0,084	0,086	0,086	0,082	0,082	0,083	0,083	0,091	0,086	0,084	0,082	0,083	0,083	0,085	0,087	0,083	0,086	0,086	0,085	0,087	0,087	0,082	0,082	0,082	0,085	0,086	0,086	0,089	0,086	0,086	0,087	0,086	0,086	0,083	0,082	0,082	0,083	0,086	0,088	0,083	0,088	0,086	0,086	0,088	0,086	0,083	0,082	0,082	0,083	0,086	0,086	0,084	0,085	0,085	0,085	0,089	0,084	0,085	0,084	0,084	0,084	0,089	0,087	0,085	0,085	0,085	0,087	0,09
05:48:27	0,084	0,084	0,083	0,084	0,086	0,088	0,086	0,083	0,083	0,087	0,084	0,088	0,084	0,084	0,083	0,085	0,084	0,086	0,086	0,083	0,082	0,083	0,084	0,086	0,084	0,084	0,083	0,083	0,084	0,086	0,086	0,082	0,082	0,084	0,083	0,091	0,086	0,084	0,082	0,083	0,082	0,085	0,087	0,083	0,086	0,086	0,085	0,087	0,087	0,082	0,081	0,082	0,085	0,086	0,086	0,089	0,086	0,086	0,087	0,086	0,086	0,083	0,082	0,082	0,083	0,086	0,093	0,083	0,088	0,086	0,086	0,088	0,086	0,082	0,082	0,082	0,082	0,086	0,086	0,084	0,085	0,085	0,085	0,089	0,084	0,085	0,084	0,084	0,085	0,089	0,088	0,085	0,086	0,085	0,087	0,09
05:58:27	0,084	0,085	0,083	0,084	0,086	0,089	0,087	0,083	0,083	0,087	0,083	0,088	0,084	0,084	0,083	0,085	0,084	0,086	0,087	0,083	0,082	0,083	0,084	0,086	0,084	0,084	0,083	0,083	0,084	0,086	0,086	0,082	0,082	0,083	0,083	0,092	0,086	0,084	0,082	0,083	0,082	0,086	0,087	0,083	0,085	0,086	0,085	0,087	0,087	0,082	0,081	0,082	0,085	0,086	0,087	0,088	0,086	0,086	0,087	0,086	0,086	0,083	0,082	0,082	0,083	0,087	0,088	0,083	0,088	0,086	0,086	0,088	0,086	0,082	0,082	0,082	0,082	0,086	0,086	0,085	0,085	0,085	0,086	0,089	0,084	0,085	0,083	0,083	0,084	0,088	0,087	0,085	0,085	0,085	0,087	0,09
06:08:27	0,085	0,085	0,083	0,085	0,086	0,089	0,088	0,084	0,083	0,088	0,084	0,089	0,085	0,085	0,083	0,086	0,085	0,087	0,087	0,083	0,083	0,083	0,084	0,087	0,085	0,084	0,084	0,084	0,084	0,087	0,087	0,082	0,083	0,084	0,084	0,092	0,087	0,084	0,083	0,083	0,083	0,086	0,088	0,083	0,086	0,086	0,086	0,087	0,088	0,083	0,082	0,082	0,085	0,087	0,087	0,089	0,087	0,087	0,088	0,087	0,087	0,083	0,082	0,083	0,084	0,087	0,095	0,083	0,088	0,087	0,086	0,089	0,087	0,083	0,082	0,082	0,083	0,087	0,087	0,085	0,086	0,086	0,086	0,089	0,084	0,086	0,084	0,084	0,084	0,089	0,088	0,086	0,086	0,086	0,088	0,09
06:18:27	0,085	0,085	0,084	0,085	0,087	0,09	0,088	0,084	0,083	0,088	0,084	0,089	0,086	0,085	0,083	0,086	0,085	0,088	0,088	0,084	0,083	0,083	0,084	0,087	0,085	0,085	0,083	0,084	0,085	0,087	0,087	0,082	0,083	0,083	0,084	0,093	0,087	0,084	0,083	0,083	0,083	0,087	0,088	0,083	0,086	0,087	0,086	0,088	0,088	0,083	0,082	0,082	0,085	0,088	0,088	0,089	0,087	0,087	0,088	0,088	0,087	0,083	0,082	0,083	0,083	0,088	0,089	0,083	0,089	0,087	0,087	0,09	0,087	0,083	0,082	0,083	0,083	0,087	0,088	0,085	0,086	0,086	0,086	0,09	0,084	0,086	0,085	0,084	0,085	0,09	0,088	0,087	0,087	0,086	0,088	0,091
06:28:27	0,085	0,086	0,084	0,085	0,087	0,09	0,088	0,084	0,083	0,087	0,084	0,089	0,085	0,085	0,083	0,086	0,085	0,088	0,088	0,083	0,083	0,083	0,084	0,088	0,085	0,085	0,083	0,084	0,085	0,087	0,088	0,082	0,083	0,083	0,083	0,093	0,087	0,085	0,082	0,083	0,083	0,087	0,088	0,083	0,086	0,087	0,086	0,088	0,088	0,083	0,082	0,082	0,085	0,088	0,088	0,089	0,087	0,087	0,088	0,088	0,088	0,083	0,082	0,082	0,083	0,088	0,095	0,083	0,089	0,087	0,087	0,089	0,087	0,082	0,082	0,082	0,082	0,087	0,088	0,085	0,086	0,086	0,087	0,09	0,084	0,085	0,084	0,084	0,085	0,09	0,088	0,086	0,086	0,086	0,088	0,091
06:38:27	0,086	0,086	0,084	0,084	0,087	0,09	0,088	0,084	0,083	0,088	0,084	0,089	0,085	0,085	0,083	0,086	0,085	0,088	0,088	0,083	0,083	0,083	0,084	0,087	0,085	0,085	0,084	0,084	0,085	0,087	0,088	0,082	0,083	0,083	0,084	0,093	0,087	0,084	0,083	0,083	0,083	0,088	0,088	0,083	0,086	0,087	0,086	0,088	0,089	0,083	0,082	0,082	0,085	0,088	0,088	0,089	0,087	0,087	0,088	0,087	0,087	0,083	0,082	0,082	0,083	0,088	0,089	0,083	0,089	0,087	0,087	0,089	0,087	0,083	0,082	0,082	0,083	0,088	0,088	0,085	0,086	0,086	0,087	0,09	0,084	0,086	0,084	0,084	0,085	0,09	0,089	0,086	0,087	0,087	0,088	0,091
06:48:27	0,086	0,086	0,083	0,084	0,087	0,09	0,088	0,083	0,083	0,087	0,083	0,089	0,086	0,086	0,083	0,086	0,085	0,088	0,088	0,083	0,082	0,083	0,084	0,088	0,085	0,085	0,084	0,084	0,085	0,088	0,088	0,082	0,083	0,083	0,083	0,093	0,088	0,084	0,082	0,083	0,082	0,088	0,089	0,083	0,087	0,088	0,087	0,088	0,089	0,083	0,082	0,082	0,085	0,089	0,088	0,088	0,087	0,088	0,089	0,088	0,088	0,083	0,082	0,082	0,083	0,088	0,09	0,083	0,089	0,087	0,087	0,09	0,086	0,082	0,082	0,082	0,082	0,088	0,088	0,085	0,086	0,087	0,087	0,09	0,084	0,086	0,084	0,083	0,084	0,09	0,089	0,086	0,087	0,087	0,088	0,091
06:58:27	0,086	0,086	0,083	0,084	0,087	0,09	0,088	0,083	0,083	0,087	0,083	0,089	0,085	0,085	0,083	0,086	0,085	0,089	0,089	0,083	0,082	0,082	0,084	0,088	0,085	0,085	0,083	0,084	0,085	0,088	0,088	0,082	0,083	0,083	0,083	0,093	0,088	0,084	0,082	0,083	0,083	0,088	0,089	0,083	0,087	0,088	0,087	0,089	0,089	0,083	0,082	0,082	0,085	0,089	0,089	0,089	0,087	0,088	0,089	0,089	0,088	0,083	0,082	0,082	0,083	0,089	0,092	0,083	0,089	0,088	0,088	0,09	0,086	0,082	0,082	0,082	0,082	0,088	0,088	0,085	0,087	0,087	0,087	0,09	0,084	0,085	0,084	0,083	0,084	0,091	0,089	0,086	0,087	0,087	0,089	0,092
07:08:27	0,086	0,087	0,084	0,085	0,087	0,091	0,089	0,084	0,083	0,087	0,084	0,09	0,086	0,086	0,084	0,086	0,086	0,089	0,09	0,083	0,083	0,083	0,084	0,089	0,086	0,085	0,084	0,085	0,085	0,089	0,089	0,083	0,083	0,084	0,084	0,094	0,089	0,085	0,082	0,083	0,083	0,089	0,09	0,083	0,087	0,088	0,088	0,09	0,09	0,083	0,082	0,082	0,085	0,09	0,089	0,089	0,088	0,089	0,09	0,089	0,089	0,083	0,082	0,082	0,083	0,09	0,095	0,083	0,09	0,089	0,088	0,09	0,087	0,083	0,082	0,082	0,083	0,089	0,089	0,085	0,088	0,088	0,088	0,091	0,084	0,086	0,085	0,084	0,085	0,092	0,09	0,087	0,087	0,088	0,089	0,093
07:18:27	0,087	0,087	0,084	0,085	0,088	0,092	0,09	0,084	0,084	0,088	0,084	0,091	0,086	0,087	0,084	0,086	0,086	0,09	0,09	0,084	0,083	0,083	0,085	0,089	0,086	0,086	0,084	0,085	0,086	0,089	0,09	0,083	0,083	0,083	0,083	0,095	0,09	0,085	0,083	0,083	0,083	0,089	0,091	0,083	0,088	0,089	0,088	0,09	0,091	0,083	0,082	0,083	0,085	0,09	0,091	0,089	0,088	0,09	0,091	0,09	0,089	0,084	0,082	0,083	0,083	0,09	0,092	0,083	0,09	0,089	0,089	0,092	0,087	0,083	0,082	0,083	0,083	0,089	0,09	0,086	0,088	0,088	0,089	0,092	0,084	0,086	0,085	0,084	0,085	0,092	0,091	0,087	0,088	0,089	0,089	0,093
07:28:27	0,087	0,087	0,084	0,085	0,088	0,092	0,091	0,084	0,083	0,088	0,084	0,091	0,087	0,087	0,084	0,087	0,086	0,09	0,091	0,083	0,083	0,083	0,084	0,09	0,086	0,087	0,084	0,085	0,086	0,09	0,09	0,082	0,083	0,083	0,084	0,096	0,09	0,085	0,083	0,083	0,083	0,09	0,091	0,083	0,088	0,09	0,089	0,091	0,091	0,083	0,082	0,082	0,085	0,091	0,091	0,089	0,088	0,09	0,091	0,09	0,089	0,083	0,082	0,082	0,083	0,091	0,094	0,083	0,09	0,09	0,089	0,092	0,086	0,083	0,082	0,082	0,083	0,09	0,09	0,086	0,088	0,088	0,089	0,092	0,084	0,086	0,085	0,084	0,085	0,093	0,091	0,087	0,088	0,089	0,09	0,094
07:38:27	0,087	0,088	0,084	0,085	0,088	0,093	0,091	0,083	0,083	0,087	0,084	0,091	0,087	0,087	0,084	0,086	0,086	0,091	0,091	0,083	0,083	0,083	0,085	0,09	0,087	0,087	0,084	0,085	0,085	0,09	0,091	0,083	0,083	0,083	0,083	0,096	0,09	0,085	0,082	0,083	0,083	0,091	0,092	0,083	0,088	0,09	0,089	0,091	0,092	0,084	0,082	0,082	0,085	0,092	0,092	0,089	0,089	0,09	0,091	0,091	0,09	0,084	0,082	0,083	0,083	0,092	0,097	0,083	0,091	0,09	0,091	0,092	0,086	0,083	0,082	0,082	0,083	0,09	0,091	0,086	0,089	0,089	0,089	0,092	0,084	0,086	0,084	0,084	0,085	0,093	0,091	0,087	0,088	0,089	0,09	0,094
07:48:27	0,087	0,088	0,084	0,085	0,088	0,094	0,091	0,083	0,083	0,087	0,084	0,092	0,087	0,087	0,084	0,086	0,086	0,092	0,091	0,083	0,083	0,083	0,084	0,091	0,087	0,087	0,084	0,085	0,085	0,09	0,091	0,082	0,083	0,083	0,083	0,096	0,091	0,085	0,082	0,083	0,083	0,092	0,093	0,083	0,088	0,091	0,09	0,092	0,092	0,083	0,082	0,082	0,085	0,093	0,093	0,089	0,089	0,091	0,092	0,091	0,09	0,084	0,082	0,082	0,083	0,093	0,093	0,083	0,09	0,091	0,091	0,093	0,086	0,083	0,082	0,082	0,082	0,091	0,091	0,086	0,089	0,089	0,09	0,093	0,084	0,086	0,084	0,084	0,084	0,093	0,092	0,087	0,089	0,089	0,091	0,095
07:58:27	0,088	0,088	0,084	0,085	0,087	0,094	0,092	0,083	0,083	0,087	0,084	0,093	0,087	0,088	0,084	0,086	0,086	0,092	0,092	0,083	0,082	0,083	0,084	0,091	0,087	0,087	0,085	0,085	0,085	0,091	0,091	0,082	0,082	0,083	0,083	0,097	0,091	0,085	0,082	0,083	0,083	0,092	0,094	0,083	0,088	0,091	0,091	0,093	0,093	0,083	0,082	0,082	0,085	0,094	0,094	0,089	0,089	0,092	0,093	0,092	0,091	0,083	0,082	0,082	0,083	0,093	0,094	0,083	0,091	0,092	0,092	0,094	0,086	0,082	0,082	0,082	0,082	0,092	0,092	0,086	0,089	0,089	0,091	0,093	0,084	0,085	0,084	0,083	0,084	0,094	0,092	0,087	0,089	0,09	0,092	0,096
08:08:27	0,088	0,089	0,085	0,086	0,088	0,095	0,093	0,083	0,083	0,088	0,084	0,094	0,088	0,089	0,085	0,087	0,086	0,094	0,094	0,083	0,083	0,083	0,084	0,092	0,088	0,088	0,085	0,086	0,086	0,092	0,092	0,082	0,082	0,083	0,084	0,098	0,092	0,085	0,082	0,083	0,083	0,094	0,095	0,083	0,089	0,092	0,092	0,093	0,093	0,084	0,082	0,082	0,085	0,096	0,095	0,089	0,089	0,093	0,094	0,093	0,091	0,084	0,082	0,082	0,083	0,095	0,096	0,083	0,091	0,093	0,093	0,095	0,086	0,083	0,082	0,082	0,083	0,093	0,093	0,086	0,09	0,09	0,092	0,095	0,084	0,086	0,085	0,084	0,085	0,095	0,094	0,088	0,09	0,091	0,092	0,096
08:18:27	0,089	0,09	0,085	0,086	0,088	0,096	0,095	0,084	0,084	0,088	0,084	0,095	0,089	0,089	0,085	0,088	0,087	0,095	0,095	0,083	0,083	0,083	0,085	0,093	0,089	0,089	0,086	0,086	0,086	0,093	0,093	0,083	0,083	0,084	0,084	0,099	0,093	0,086	0,083	0,083	0,083	0,095	0,096	0,083	0,09	0,093	0,093	0,095	0,094	0,084	0,082	0,083	0,085	0,097	0,097	0,089	0,09	0,094	0,095	0,094	0,092	0,084	0,082	0,082	0,083	0,097	0,097	0,083	0,092	0,095	0,094	0,095	0,086	0,083	0,082	0,083	0,083	0,094	0,094	0,087	0,091	0,091	0,093	0,096	0,084	0,086	0,085	0,084	0,085	0,096	0,095	0,089	0,091	0,092	0,093	0,098
08:28:27	0,09	0,091	0,085	0,087	0,088	0,097	0,096	0,084	0,084	0,088	0,084	0,095	0,09	0,09	0,085	0,088	0,086	0,095	0,096	0,084	0,083	0,083	0,084	0,094	0,089	0,09	0,086	0,086	0,086	0,094	0,094	0,082	0,083	0,083	0,084	0,099	0,093	0,086	0,082	0,083	0,083	0,097	0,098	0,083	0,09	0,094	0,095	0,095	0,095	0,084	0,082	0,082	0,085	0,099	0,099	0,089	0,09	0,095	0,096	0,095	0,093	0,085	0,082	0,083	0,084	0,098	0,1	0,083	0,092	0,096	0,096	0,097	0,086	0,083	0,082	0,083	0,083	0,095	0,095	0,087	0,091	0,092	0,094	0,097	0,084	0,086	0,084	0,084	0,085	0,097	0,096	0,089	0,091	0,093	0,094	0,098
08:38:27	0,091	0,091	0,086	0,087	0,088	0,098	0,097	0,083	0,084	0,088	0,084	0,096	0,09	0,09	0,086	0,088	0,087	0,096	0,097	0,083	0,083	0,083	0,084	0,094	0,09	0,09	0,086	0,087	0,086	0,095	0,095	0,083	0,083	0,083	0,084	0,101	0,094	0,086	0,083	0,083	0,083	0,098	0,1	0,083	0,09	0,095	0,096	0,096	0,095	0,084	0,082	0,083	0,085	0,101	0,101	0,089	0,09	0,097	0,097	0,096	0,093	0,084	0,082	0,083	0,083	0,099	0,1	0,083	0,093	0,097	0,097	0,098	0,086	0,083	0,082	0,083	0,083	0,095	0,096	0,087	0,092	0,092	0,094	0,098	0,084	0,086	0,084	0,084	0,085	0,099	0,097	0,089	0,092	0,093	0,095	0,1
08:48:27	0,091	0,092	0,086	0,087	0,088	0,1	0,098	0,084	0,084	0,087	0,083	0,097	0,091	0,092	0,086	0,088	0,086	0,097	0,097	0,083	0,083	0,083	0,085	0,095	0,09	0,091	0,086	0,087	0,085	0,096	0,096	0,082	0,083	0,083	0,083	0,101	0,095	0,086	0,082	0,083	0,083	0,1	0,102	0,082	0,09	0,096	0,097	0,097	0,097	0,084	0,082	0,082	0,085	0,103	0,103	0,089	0,091	0,098	0,098	0,097	0,094	0,084	0,083	0,082	0,083	0,101	0,108	0,083	0,093	0,098	0,098	0,099	0,086	0,083	0,082	0,082	0,082	0,096	0,097	0,087	0,092	0,093	0,095	0,099	0,084	0,086	0,084	0,083	0,085	0,099	0,098	0,089	0,092	0,094	0,096	0,102
08:58:27	0,092	0,093	0,086	0,087	0,088	0,101	0,099	0,083	0,083	0,087	0,084	0,098	0,092	0,092	0,086	0,088	0,086	0,098	0,098	0,083	0,083	0,083	0,084	0,096	0,091	0,092	0,087	0,087	0,085	0,096	0,097	0,082	0,082	0,083	0,083	0,103	0,096	0,086	0,082	0,083	0,083	0,102	0,103	0,083	0,091	0,098	0,098	0,099	0,097	0,084	0,082	0,082	0,085	0,104	0,105	0,089	0,091	0,1	0,1	0,098	0,095	0,084	0,082	0,082	0,083	0,102	0,103	0,083	0,093	0,1	0,099	0,101	0,086	0,082	0,082	0,082	0,083	0,098	0,098	0,088	0,093	0,093	0,096	0,1	0,084	0,085	0,084	0,083	0,085	0,102	0,1	0,089	0,093	0,096	0,097	0,103
09:08:27	0,093	0,094	0,086	0,088	0,088	0,103	0,101	0,083	0,083	0,087	0,083	0,1	0,092	0,093	0,086	0,089	0,086	0,1	0,1	0,083	0,083	0,083	0,084	0,098	0,092	0,094	0,087	0,088	0,086	0,099	0,098	0,082	0,082	0,083	0,083	0,104	0,097	0,086	0,082	0,083	0,083	0,103	0,105	0,083	0,091	0,099	0,099	0,101	0,099	0,084	0,082	0,082	0,085	0,106	0,107	0,089	0,092	0,101	0,101	0,099	0,095	0,085	0,082	0,082	0,083	0,103	0,105	0,083	0,094	0,102	0,101	0,103	0,086	0,082	0,082	0,082	0,082	0,099	0,099	0,088	0,094	0,094	0,097	0,103	0,084	0,085	0,084	0,083	0,085	0,104	0,102	0,09	0,094	0,097	0,099	0,105
09:18:27	0,094	0,095	0,087	0,088	0,088	0,104	0,103	0,083	0,084	0,088	0,084	0,102	0,094	0,095	0,087	0,09	0,087	0,102	0,102	0,083	0,083	0,083	0,085	0,1	0,094	0,095	0,088	0,089	0,086	0,1	0,1	0,082	0,083	0,083	0,084	0,106	0,099	0,087	0,083	0,083	0,083	0,105	0,107	0,083	0,093	0,101	0,101	0,102	0,1	0,085	0,082	0,082	0,085	0,108	0,109	0,089	0,093	0,103	0,102	0,1	0,097	0,085	0,082	0,083	0,083	0,105	0,11	0,083	0,094	0,103	0,103	0,105	0,086	0,083	0,082	0,083	0,083	0,101	0,101	0,089	0,095	0,095	0,098	0,105	0,085	0,086	0,085	0,084	0,085	0,106	0,105	0,091	0,096	0,099	0,101	0,109
09:28:27	0,095	0,097	0,088	0,089	0,088	0,106	0,106	0,084	0,084	0,087	0,084	0,105	0,095	0,096	0,088	0,09	0,086	0,103	0,103	0,083	0,083	0,083	0,085	0,101	0,095	0,096	0,089	0,09	0,086	0,102	0,101	0,082	0,083	0,083	0,084	0,108	0,1	0,087	0,083	0,083	0,083	0,107	0,11	0,083	0,094	0,101	0,102	0,104	0,102	0,085	0,082	0,083	0,085	0,11	0,112	0,089	0,094	0,104	0,104	0,101	0,099	0,085	0,083	0,083	0,083	0,106	0,114	0,083	0,096	0,103	0,105	0,107	0,086	0,083	0,082	0,083	0,083	0,102	0,103	0,089	0,096	0,096	0,099	0,108	0,085	0,086	0,084	0,084	0,085	0,109	0,108	0,091	0,098	0,101	0,103	0,112
09:38:27	0,097	0,098	0,088	0,089	0,088	0,108	0,108	0,083	0,084	0,088	0,084	0,106	0,096	0,097	0,089	0,091	0,087	0,104	0,104	0,084	0,083	0,083	0,085	0,103	0,095	0,098	0,09	0,09	0,086	0,105	0,103	0,082	0,083	0,084	0,084	0,111	0,101	0,087	0,082	0,083	0,083	0,109	0,111	0,083	0,094	0,102	0,105	0,104	0,103	0,085	0,082	0,083	0,085	0,111	0,115	0,089	0,094	0,105	0,107	0,103	0,1	0,085	0,083	0,083	0,083	0,107	0,112	0,083	0,096	0,105	0,106	0,109	0,086	0,083	0,082	0,082	0,083	0,103	0,104	0,089	0,097	0,097	0,1	0,11	0,084	0,086	0,084	0,084	0,085	0,111	0,111	0,092	0,1	0,103	0,105	0,115
09:48:27	0,098	0,1	0,088	0,09	0,088	0,111	0,11	0,083	0,084	0,087	0,084	0,108	0,098	0,098	0,089	0,091	0,086	0,105	0,106	0,083	0,083	0,083	0,085	0,105	0,097	0,099	0,09	0,091	0,086	0,104	0,104	0,082	0,083	0,083	0,084	0,113	0,103	0,087	0,082	0,083	0,083	0,112	0,114	0,083	0,095	0,104	0,105	0,105	0,104	0,085	0,082	0,082	0,085	0,113	0,116	0,089	0,095	0,108	0,107	0,105	0,101	0,085	0,082	0,082	0,084	0,11	0,111	0,083	0,097	0,106	0,107	0,11	0,086	0,083	0,082	0,082	0,083	0,104	0,105	0,09	0,097	0,098	0,101	0,114	0,084	0,085	0,084	0,083	0,085	0,115	0,115	0,092	0,102	0,105	0,107	0,117
09:58:27	0,1	0,101	0,089	0,091	0,088	0,114	0,113	0,083	0,083	0,087	0,084	0,111	0,099	0,099	0,09	0,092	0,086	0,107	0,107	0,083	0,082	0,083	0,085	0,108	0,099	0,1	0,091	0,092	0,086	0,108	0,107	0,082	0,083	0,083	0,083	0,117	0,104	0,087	0,082	0,083	0,083	0,114	0,118	0,083	0,096	0,106	0,107	0,106	0,105	0,085	0,082	0,082	0,085	0,116	0,118	0,089	0,095	0,11	0,109	0,106	0,102	0,086	0,082	0,082	0,083	0,112	0,115	0,083	0,097	0,107	0,109	0,112	0,086	0,083	0,082	0,082	0,083	0,106	0,106	0,09	0,098	0,099	0,103	0,117	0,084	0,086	0,085	0,084	0,085	0,118	0,121	0,092	0,105	0,108	0,11	0,12
10:08:27	0,101	0,103	0,089	0,091	0,088	0,117	0,116	0,083	0,083	0,087	0,083	0,113	0,1	0,101	0,091	0,093	0,086	0,108	0,109	0,083	0,082	0,083	0,085	0,11	0,1	0,102	0,092	0,092	0,085	0,109	0,109	0,082	0,083	0,083	0,084	0,118	0,105	0,087	0,082	0,083	0,082	0,117	0,118	0,083	0,097	0,11	0,108	0,108	0,107	0,085	0,081	0,082	0,085	0,119	0,121	0,089	0,096	0,113	0,11	0,108	0,103	0,086	0,082	0,082	0,083	0,112	0,114	0,083	0,098	0,11	0,11	0,113	0,086	0,082	0,082	0,082	0,082	0,107	0,107	0,091	0,099	0,101	0,105	0,119	0,084	0,085	0,084	0,083	0,085	0,12	0,127	0,093	0,108	0,111	0,112	0,123
10:18:27	0,103	0,105	0,091	0,092	0,088	0,12	0,119	0,083	0,083	0,087	0,084	0,115	0,102	0,103	0,092	0,094	0,087	0,11	0,111	0,083	0,083	0,083	0,085	0,113	0,102	0,104	0,093	0,094	0,086	0,111	0,112	0,083	0,083	0,083	0,084	0,122	0,108	0,088	0,083	0,083	0,083	0,122	0,123	0,083	0,098	0,112	0,111	0,112	0,109	0,086	0,082	0,082	0,085	0,124	0,124	0,089	0,097	0,115	0,113	0,112	0,105	0,086	0,082	0,082	0,083	0,117	0,118	0,083	0,1	0,112	0,112	0,117	0,086	0,083	0,082	0,083	0,083	0,108	0,109	0,092	0,101	0,103	0,107	0,122	0,084	0,086	0,084	0,084	0,085	0,123	0,134	0,095	0,113	0,116	0,116	0,125
10:28:27	0,105	0,108	0,091	0,094	0,088	0,119	0,121	0,083	0,084	0,087	0,084	0,118	0,104	0,105	0,093	0,095	0,087	0,113	0,113	0,083	0,083	0,083	0,085	0,116	0,104	0,107	0,094	0,096	0,086	0,114	0,114	0,082	0,083	0,084	0,084	0,125	0,11	0,089	0,083	0,083	0,083	0,126	0,127	0,083	0,099	0,115	0,115	0,116	0,111	0,087	0,082	0,083	0,086	0,129	0,127	0,089	0,099	0,118	0,117	0,117	0,107	0,087	0,083	0,083	0,083	0,122	0,123	0,083	0,101	0,115	0,116	0,12	0,086	0,083	0,082	0,083	0,083	0,109	0,111	0,092	0,102	0,104	0,107	0,122	0,085	0,086	0,085	0,084	0,085	0,12	0,131	0,096	0,116	0,118	0,118	0,127
10:38:27	0,107	0,111	0,093	0,095	0,088	0,12	0,122	0,083	0,083	0,087	0,084	0,12	0,106	0,107	0,094	0,096	0,087	0,116	0,114	0,083	0,083	0,084	0,085	0,118	0,107	0,109	0,095	0,096	0,086	0,115	0,116	0,082	0,083	0,083	0,084	0,128	0,112	0,089	0,083	0,083	0,083	0,128	0,13	0,083	0,1	0,116	0,121	0,121	0,112	0,086	0,082	0,083	0,085	0,135	0,132	0,089	0,1	0,121	0,123	0,121	0,108	0,087	0,082	0,082	0,084	0,129	0,129	0,083	0,102	0,119	0,122	0,125	0,086	0,083	0,082	0,083	0,083	0,113	0,113	0,094	0,103	0,105	0,111	0,123	0,085	0,086	0,085	0,084	0,085	0,121	0,135	0,096	0,126	0,124	0,122	0,129
10:48:27	0,111	0,114	0,094	0,096	0,088	0,122	0,124	0,083	0,083	0,087	0,084	0,122	0,109	0,11	0,095	0,097	0,086	0,118	0,116	0,083	0,083	0,083	0,085	0,121	0,11	0,113	0,096	0,097	0,086	0,117	0,118	0,082	0,083	0,083	0,084	0,13	0,114	0,09	0,082	0,083	0,083	0,134	0,136	0,083	0,101	0,122	0,127	0,126	0,115	0,087	0,082	0,082	0,085	0,141	0,139	0,089	0,102	0,126	0,129	0,127	0,11	0,087	0,082	0,083	0,083	0,136	0,135	0,083	0,103	0,124	0,128	0,131	0,086	0,083	0,082	0,083	0,083	0,114	0,114	0,094	0,104	0,108	0,112	0,124	0,084	0,086	0,085	0,084	0,085	0,123	0,137	0,097	0,132	0,13	0,126	0,131
10:58:27	0,114	0,117	0,095	0,097	0,088	0,124	0,124	0,083	0,084	0,087	0,083	0,124	0,111	0,113	0,096	0,098	0,086	0,12	0,12	0,083	0,082	0,083	0,085	0,122	0,113	0,116	0,097	0,097	0,086	0,12	0,12	0,082	0,083	0,083	0,084	0,131	0,117	0,09	0,082	0,083	0,083	0,141	0,141	0,083	0,103	0,127	0,133	0,132	0,117	0,087	0,082	0,082	0,085	0,148	0,147	0,089	0,104	0,13	0,136	0,133	0,112	0,088	0,082	0,082	0,083	0,142	0,142	0,083	0,106	0,129	0,132	0,136	0,086	0,083	0,082	0,082	0,083	0,116	0,117	0,095	0,105	0,109	0,113	0,124	0,084	0,085	0,084	0,084	0,085	0,123	0,139	0,099	0,135	0,129	0,126	0,135
11:08:27	0,117	0,12	0,095	0,097	0,088	0,126	0,127	0,083	0,083	0,087	0,083	0,125	0,115	0,116	0,097	0,099	0,086	0,123	0,123	0,083	0,082	0,083	0,085	0,123	0,117	0,121	0,099	0,098	0,085	0,123	0,122	0,082	0,083	0,084	0,083	0,133	0,119	0,09	0,082	0,083	0,083	0,15	0,151	0,083	0,103	0,135	0,141	0,14	0,119	0,087	0,082	0,082	0,085	0,15	0,151	0,088	0,105	0,136	0,141	0,141	0,115	0,088	0,082	0,082	0,083	0,152	0,15	0,083	0,107	0,135	0,138	0,143	0,086	0,083	0,082	0,082	0,082	0,119	0,12	0,096	0,106	0,11	0,115	0,125	0,084	0,086	0,084	0,083	0,085	0,127	0,142	0,101	0,131	0,128	0,126	0,136
11:18:27	0,12	0,125	0,097	0,099	0,088	0,13	0,13	0,083	0,083	0,087	0,083	0,127	0,118	0,121	0,098	0,1	0,086	0,128	0,127	0,083	0,083	0,083	0,085	0,126	0,121	0,125	0,101	0,099	0,085	0,126	0,126	0,082	0,083	0,083	0,084	0,133	0,123	0,091	0,082	0,083	0,083	0,156	0,157	0,083	0,105	0,142	0,148	0,148	0,122	0,088	0,082	0,082	0,085	0,157	0,156	0,089	0,107	0,143	0,147	0,149	0,118	0,089	0,082	0,083	0,083	0,156	0,158	0,083	0,11	0,142	0,143	0,149	0,086	0,083	0,082	0,082	0,083	0,123	0,124	0,097	0,108	0,112	0,119	0,13	0,084	0,086	0,084	0,083	0,085	0,132	0,146	0,102	0,131	0,129	0,128	0,138
11:28:27	0,124	0,131	0,099	0,1	0,089	0,135	0,135	0,083	0,083	0,087	0,084	0,131	0,123	0,126	0,1	0,101	0,087	0,134	0,132	0,083	0,083	0,083	0,085	0,13	0,127	0,13	0,103	0,099	0,086	0,128	0,127	0,083	0,083	0,083	0,084	0,136	0,127	0,092	0,083	0,083	0,083	0,162	0,162	0,084	0,105	0,151	0,158	0,155	0,125	0,088	0,082	0,083	0,086	0,168	0,166	0,089	0,108	0,152	0,146	0,157	0,12	0,089	0,083	0,083	0,083	0,164	0,163	0,084	0,112	0,149	0,154	0,157	0,086	0,083	0,082	0,083	0,083	0,128	0,13	0,098	0,109	0,116	0,125	0,135	0,085	0,086	0,084	0,084	0,085	0,139	0,15	0,103	0,133	0,132	0,131	0,142
11:38:27	0,128	0,133	0,101	0,1	0,088	0,139	0,139	0,083	0,083	0,088	0,084	0,135	0,127	0,131	0,102	0,101	0,087	0,138	0,137	0,084	0,083	0,083	0,085	0,136	0,132	0,135	0,105	0,1	0,086	0,131	0,131	0,083	0,083	0,084	0,084	0,14	0,13	0,092	0,083	0,083	0,083	0,169	0,169	0,083	0,108	0,16	0,165	0,163	0,128	0,089	0,082	0,083	0,085	0,175	0,174	0,089	0,111	0,157	0,155	0,166	0,124	0,089	0,082	0,082	0,083	0,169	0,167	0,083	0,114	0,156	0,164	0,164	0,087	0,083	0,082	0,083	0,083	0,133	0,135	0,099	0,111	0,12	0,13	0,14	0,085	0,086	0,085	0,084	0,085	0,145	0,154	0,103	0,136	0,136	0,135	0,147
11:48:27	0,132	0,14	0,102	0,1	0,088	0,145	0,145	0,083	0,083	0,087	0,084	0,139	0,132	0,137	0,104	0,102	0,086	0,144	0,142	0,083	0,083	0,083	0,085	0,141	0,138	0,141	0,107	0,1	0,086	0,136	0,135	0,083	0,083	0,083	0,084	0,146	0,132	0,093	0,083	0,083	0,083	0,171	0,172	0,083	0,109	0,169	0,167	0,169	0,134	0,089	0,082	0,083	0,085	0,18	0,177	0,089	0,112	0,161	0,162	0,172	0,129	0,089	0,082	0,083	0,083	0,176	0,172	0,083	0,116	0,166	0,169	0,172	0,086	0,083	0,082	0,082	0,083	0,139	0,141	0,101	0,114	0,125	0,135	0,146	0,085	0,086	0,084	0,084	0,085	0,151	0,159	0,104	0,138	0,14	0,138	0,154
11:58:27	0,138	0,146	0,104	0,101	0,088	0,151	0,15	0,083	0,083	0,087	0,084	0,144	0,137	0,142	0,107	0,102	0,086	0,149	0,148	0,083	0,083	0,083	0,085	0,146	0,143	0,147	0,11	0,1	0,086	0,141	0,141	0,082	0,083	0,084	0,084	0,151	0,137	0,093	0,083	0,083	0,083	0,177	0,177	0,083	0,109	0,177	0,17	0,178	0,138	0,09	0,082	0,082	0,085	0,183	0,182	0,089	0,114	0,169	0,171	0,18	0,131	0,09	0,082	0,082	0,083	0,182	0,177	0,083	0,118	0,173	0,176	0,181	0,086	0,083	0,082	0,082	0,083	0,144	0,147	0,103	0,118	0,13	0,139	0,154	0,084	0,085	0,084	0,083	0,085	0,156	0,164	0,106	0,139	0,144	0,144	0,161
12:08:27	0,143	0,152	0,106	0,101	0,088	0,159	0,156	0,083	0,083	0,087	0,084	0,149	0,143	0,148	0,109	0,102	0,086	0,155	0,153	0,083	0,083	0,083	0,085	0,15	0,15	0,155	0,113	0,1	0,086	0,147	0,147	0,082	0,082	0,083	0,084	0,158	0,141	0,093	0,082	0,083	0,083	0,181	0,182	0,083	0,111	0,179	0,173	0,186	0,142	0,09	0,082	0,082	0,085	0,189	0,187	0,089	0,116	0,176	0,178	0,187	0,135	0,09	0,082	0,083	0,083	0,191	0,189	0,083	0,12	0,179	0,188	0,193	0,086	0,083	0,082	0,083	0,083	0,15	0,152	0,104	0,121	0,134	0,144	0,159	0,084	0,086	0,084	0,084	0,085	0,162	0,171	0,108	0,139	0,149	0,151	0,169
12:18:27	0,15	0,161	0,109	0,101	0,088	0,164	0,163	0,083	0,083	0,087	0,083	0,156	0,15	0,156	0,112	0,103	0,086	0,16	0,159	0,083	0,083	0,083	0,085	0,156	0,158	0,164	0,116	0,1	0,086	0,154	0,154	0,082	0,082	0,083	0,083	0,165	0,144	0,094	0,082	0,083	0,083	0,187	0,189	0,083	0,112	0,184	0,177	0,195	0,147	0,09	0,082	0,082	0,085	0,194	0,193	0,089	0,118	0,18	0,182	0,195	0,14	0,091	0,082	0,082	0,083	0,194	0,193	0,083	0,12	0,183	0,195	0,202	0,086	0,083	0,082	0,083	0,083	0,156	0,157	0,105	0,126	0,14	0,15	0,166	0,084	0,085	0,084	0,084	0,085	0,169	0,178	0,11	0,143	0,154	0,156	0,177
12:28:27	0,157	0,171	0,112	0,101	0,088	0,17	0,17	0,083	0,084	0,087	0,084	0,164	0,156	0,164	0,116	0,103	0,087	0,167	0,165	0,083	0,083	0,084	0,085	0,161	0,165	0,176	0,119	0,101	0,086	0,161	0,16	0,083	0,083	0,084	0,084	0,172	0,15	0,096	0,083	0,083	0,083	0,192	0,195	0,083	0,114	0,188	0,182	0,205	0,153	0,091	0,082	0,083	0,085	0,201	0,199	0,089	0,122	0,186	0,185	0,212	0,144	0,092	0,083	0,083	0,084	0,2	0,199	0,083	0,123	0,193	0,202	0,21	0,086	0,083	0,083	0,083	0,083	0,161	0,163	0,107	0,132	0,147	0,156	0,177	0,085	0,086	0,084	0,084	0,085	0,179	0,186	0,113	0,147	0,159	0,162	0,185
12:38:27	0,166	0,183	0,116	0,101	0,088	0,176	0,178	0,084	0,083	0,088	0,084	0,172	0,164	0,172	0,118	0,104	0,087	0,173	0,17	0,083	0,083	0,084	0,085	0,167	0,174	0,182	0,12	0,101	0,086	0,167	0,167	0,083	0,083	0,083	0,084	0,179	0,155	0,097	0,083	0,083	0,083	0,189	0,194	0,083	0,116	0,19	0,189	0,212	0,159	0,092	0,082	0,083	0,086	0,201	0,203	0,09	0,123	0,188	0,193	0,216	0,15	0,092	0,083	0,083	0,084	0,198	0,194	0,084	0,124	0,196	0,197	0,219	0,087	0,083	0,083	0,083	0,083	0,172	0,173	0,108	0,138	0,154	0,165	0,189	0,085	0,086	0,084	0,084	0,085	0,188	0,193	0,115	0,153	0,165	0,168	0,194
12:48:27	0,176	0,196	0,118	0,102	0,088	0,184	0,184	0,084	0,083	0,087	0,084	0,181	0,17	0,179	0,119	0,104	0,087	0,18	0,176	0,083	0,083	0,083	0,085	0,174	0,181	0,19	0,121	0,101	0,086	0,173	0,173	0,083	0,083	0,083	0,084	0,189	0,16	0,098	0,083	0,083	0,083	0,2	0,205	0,083	0,117	0,196	0,193	0,216	0,164	0,092	0,082	0,083	0,085	0,211	0,213	0,089	0,126	0,195	0,206	0,225	0,155	0,093	0,082	0,083	0,084	0,201	0,204	0,083	0,124	0,202	0,206	0,223	0,086	0,083	0,083	0,083	0,083	0,179	0,18	0,111	0,143	0,161	0,169	0,201	0,085	0,086	0,084	0,084	0,085	0,2	0,199	0,118	0,158	0,17	0,174	0,201
12:58:27	0,186	0,201	0,12	0,101	0,088	0,193	0,191	0,083	0,083	0,087	0,084	0,19	0,182	0,191	0,12	0,104	0,086	0,188	0,184	0,083	0,083	0,083	0,085	0,179	0,187	0,193	0,121	0,101	0,086	0,181	0,181	0,082	0,083	0,084	0,084	0,198	0,167	0,099	0,083	0,083	0,083	0,207	0,214	0,083	0,118	0,202	0,207	0,229	0,17	0,093	0,082	0,082	0,085	0,218	0,221	0,089	0,127	0,202	0,211	0,231	0,161	0,093	0,082	0,083	0,083	0,207	0,211	0,083	0,125	0,209	0,212	0,233	0,087	0,083	0,082	0,082	0,083	0,186	0,187	0,114	0,148	0,165	0,174	0,215	0,085	0,085	0,084	0,084	0,085	0,208	0,212	0,121	0,164	0,177	0,184	0,207
13:08:27	0,199	0,207	0,121	0,102	0,088	0,195	0,193	0,083	0,083	0,087	0,084	0,196	0,186	0,2	0,12	0,103	0,086	0,194	0,191	0,083	0,083	0,083	0,085	0,18	0,198	0,205	0,121	0,101	0,086	0,19	0,19	0,082	0,083	0,083	0,084	0,208	0,174	0,1	0,082	0,083	0,083	0,213	0,219	0,083	0,118	0,207	0,22	0,239	0,176	0,094	0,082	0,083	0,085	0,22	0,227	0,089	0,128	0,206	0,217	0,239	0,167	0,094	0,082	0,083	0,083	0,214	0,206	0,083	0,126	0,208	0,213	0,24	0,086	0,083	0,082	0,082	0,083	0,192	0,193	0,116	0,154	0,173	0,183	0,227	0,084	0,086	0,084	0,084	0,085	0,218	0,218	0,124	0,17	0,185	0,193	0,221
13:18:27	0,212	0,212	0,122	0,101	0,087	0,2	0,198	0,083	0,083	0,087	0,083	0,208	0,197	0,208	0,12	0,103	0,086	0,2	0,195	0,083	0,083	0,083	0,085	0,187	0,205	0,213	0,121	0,1	0,086	0,196	0,197	0,082	0,083	0,083	0,084	0,215	0,176	0,102	0,082	0,083	0,083	0,222	0,227	0,083	0,12	0,212	0,234	0,255	0,174	0,094	0,082	0,083	0,085	0,229	0,234	0,089	0,129	0,214	0,22	0,253	0,174	0,095	0,082	0,082	0,083	0,229	0,215	0,083	0,13	0,218	0,219	0,252	0,086	0,083	0,082	0,082	0,083	0,196	0,197	0,12	0,16	0,18	0,191	0,234	0,084	0,085	0,084	0,084	0,085	0,23	0,226	0,128	0,176	0,193	0,203	0,232
13:28:27	0,222	0,217	0,122	0,102	0,088	0,206	0,202	0,083	0,083	0,087	0,084	0,218	0,2	0,214	0,121	0,104	0,086	0,203	0,196	0,083	0,083	0,083	0,085	0,194	0,216	0,22	0,121	0,101	0,086	0,201	0,202	0,082	0,083	0,083	0,084	0,225	0,189	0,103	0,083	0,083	0,083	0,228	0,234	0,083	0,122	0,217	0,236	0,266	0,184	0,095	0,082	0,082	0,085	0,235	0,247	0,089	0,13	0,218	0,229	0,262	0,183	0,096	0,082	0,083	0,083	0,234	0,229	0,084	0,134	0,221	0,225	0,264	0,087	0,083	0,083	0,083	0,083	0,198	0,2	0,123	0,166	0,187	0,199	0,244	0,085	0,086	0,085	0,084	0,085	0,238	0,234	0,131	0,182	0,201	0,211	0,241
13:38:27	0,23	0,226	0,122	0,102	0,088	0,218	0,215	0,084	0,083	0,087	0,084	0,229	0,209	0,224	0,121	0,104	0,087	0,201	0,198	0,083	0,083	0,084	0,085	0,199	0,227	0,233	0,122	0,101	0,086	0,207	0,205	0,083	0,083	0,084	0,084	0,23	0,188	0,105	0,083	0,084	0,083	0,249	0,256	0,084	0,126	0,232	0,235	0,285	0,192	0,096	0,082	0,083	0,086	0,255	0,259	0,089	0,131	0,231	0,233	0,275	0,183	0,098	0,083	0,083	0,084	0,25	0,244	0,083	0,138	0,226	0,227	0,279	0,087	0,084	0,082	0,083	0,083	0,197	0,199	0,128	0,171	0,194	0,201	0,257	0,085	0,086	0,085	0,084	0,085	0,243	0,245	0,137	0,191	0,21	0,22	0,248
13:48:27	0,254	0,239	0,121	0,102	0,088	0,223	0,224	0,083	0,084	0,087	0,084	0,244	0,219	0,226	0,121	0,104	0,087	0,215	0,211	0,084	0,083	0,084	0,085	0,206	0,242	0,232	0,122	0,101	0,086	0,209	0,208	0,083	0,083	0,083	0,084	0,243	0,199	0,106	0,083	0,083	0,083	0,255	0,261	0,083	0,13	0,248	0,252	0,291	0,198	0,097	0,082	0,083	0,085	0,257	0,262	0,089	0,135	0,243	0,25	0,283	0,195	0,099	0,083	0,083	0,083	0,266	0,252	0,084	0,141	0,246	0,247	0,288	0,087	0,083	0,083	0,083	0,083	0,205	0,204	0,133	0,181	0,199	0,2	0,263	0,085	0,086	0,084	0,084	0,086	0,256	0,253	0,141	0,197	0,219	0,229	0,265
13:58:27	0,277	0,258	0,122	0,102	0,088	0,228	0,224	0,083	0,083	0,087	0,084	0,255	0,226	0,238	0,121	0,103	0,086	0,219	0,218	0,083	0,083	0,083	0,085	0,215	0,253	0,239	0,122	0,1	0,086	0,212	0,21	0,083	0,083	0,083	0,084	0,249	0,206	0,108	0,083	0,083	0,083	0,267	0,271	0,083	0,134	0,258	0,262	0,295	0,202	0,098	0,082	0,083	0,085	0,269	0,267	0,089	0,14	0,257	0,265	0,287	0,194	0,1	0,082	0,083	0,084	0,277	0,265	0,083	0,145	0,258	0,264	0,3	0,087	0,083	0,083	0,083	0,083	0,213	0,212	0,138	0,186	0,205	0,201	0,269	0,085	0,086	0,084	0,084	0,085	0,267	0,259	0,145	0,206	0,224	0,234	0,271
14:08:27	0,285	0,262	0,122	0,101	0,088	0,233	0,228	0,083	0,083	0,087	0,084	0,263	0,236	0,234	0,121	0,103	0,086	0,219	0,212	0,083	0,083	0,084	0,084	0,224	0,254	0,243	0,122	0,101	0,086	0,217	0,213	0,083	0,083	0,083	0,084	0,261	0,216	0,109	0,082	0,083	0,083	0,27	0,274	0,083	0,139	0,259	0,27	0,306	0,212	0,099	0,082	0,082	0,085	0,274	0,285	0,089	0,143	0,256	0,267	0,297	0,195	0,1	0,083	0,083	0,083	0,283	0,268	0,083	0,15	0,258	0,271	0,308	0,086	0,083	0,082	0,083	0,083	0,22	0,219	0,144	0,192	0,207	0,209	0,281	0,085	0,086	0,085	0,084	0,085	0,275	0,273	0,15	0,216	0,231	0,241	0,289
14:18:27	0,302	0,265	0,122	0,101	0,088	0,241	0,239	0,083	0,083	0,087	0,084	0,273	0,242	0,241	0,121	0,103	0,086	0,228	0,226	0,083	0,082	0,084	0,084	0,228	0,255	0,249	0,123	0,1	0,086	0,218	0,217	0,082	0,083	0,083	0,083	0,27	0,223	0,111	0,083	0,083	0,083	0,283	0,291	0,083	0,144	0,273	0,28	0,322	0,221	0,101	0,082	0,082	0,085	0,284	0,287	0,089	0,147	0,27	0,283	0,305	0,204	0,102	0,082	0,082	0,083	0,297	0,279	0,083	0,155	0,278	0,284	0,322	0,087	0,083	0,082	0,082	0,083	0,228	0,223	0,152	0,195	0,21	0,211	0,298	0,084	0,086	0,084	0,084	0,085	0,285	0,293	0,155	0,226	0,238	0,249	0,303
14:28:27	0,307	0,267	0,122	0,101	0,088	0,243	0,242	0,083	0,083	0,087	0,084	0,285	0,247	0,245	0,121	0,103	0,086	0,229	0,231	0,083	0,083	0,083	0,084	0,229	0,259	0,253	0,122	0,1	0,086	0,224	0,221	0,082	0,083	0,083	0,084	0,281	0,23	0,113	0,083	0,083	0,083	0,289	0,295	0,083	0,151	0,275	0,286	0,342	0,228	0,102	0,082	0,082	0,085	0,29	0,302	0,089	0,151	0,273	0,288	0,318	0,217	0,103	0,082	0,083	0,083	0,303	0,299	0,083	0,158	0,284	0,295	0,335	0,086	0,083	0,082	0,083	0,083	0,236	0,234	0,154	0,198	0,216	0,226	0,314	0,084	0,086	0,084	0,083	0,085	0,295	0,313	0,161	0,235	0,25	0,261	0,314
14:38:27	0,336	0,274	0,122	0,102	0,088	0,263	0,263	0,083	0,083	0,087	0,084	0,306	0,257	0,251	0,121	0,103	0,087	0,237	0,235	0,084	0,083	0,084	0,085	0,236	0,269	0,256	0,124	0,101	0,086	0,232	0,232	0,082	0,083	0,084	0,084	0,296	0,24	0,115	0,083	0,083	0,083	0,298	0,306	0,083	0,156	0,282	0,293	0,339	0,238	0,104	0,082	0,083	0,085	0,302	0,301	0,089	0,157	0,288	0,3	0,327	0,224	0,105	0,083	0,083	0,084	0,313	0,301	0,084	0,165	0,301	0,303	0,345	0,087	0,083	0,083	0,083	0,083	0,243	0,239	0,159	0,203	0,226	0,236	0,314	0,085	0,086	0,084	0,084	0,086	0,308	0,323	0,168	0,242	0,261	0,273	0,332
14:48:27	0,346	0,277	0,123	0,102	0,088	0,279	0,273	0,083	0,083	0,087	0,084	0,321	0,266	0,25	0,122	0,104	0,087	0,244	0,238	0,083	0,083	0,084	0,085	0,241	0,282	0,257	0,123	0,101	0,086	0,237	0,233	0,082	0,083	0,084	0,084	0,309	0,247	0,117	0,083	0,083	0,083	0,311	0,321	0,083	0,162	0,291	0,301	0,351	0,241	0,106	0,082	0,083	0,085	0,317	0,319	0,089	0,163	0,29	0,304	0,346	0,235	0,107	0,083	0,083	0,084	0,325	0,319	0,084	0,17	0,301	0,308	0,355	0,087	0,083	0,083	0,083	0,083	0,251	0,245	0,163	0,206	0,247	0,247	0,327	0,085	0,086	0,085	0,084	0,086	0,319	0,339	0,174	0,253	0,279	0,29	0,346
14:58:27	0,353	0,28	0,123	0,101	0,088	0,299	0,294	0,083	0,083	0,087	0,084	0,326	0,271	0,256	0,122	0,103	0,087	0,241	0,24	0,083	0,083	0,084	0,085	0,242	0,292	0,26	0,124	0,101	0,086	0,242	0,246	0,082	0,083	0,083	0,084	0,317	0,253	0,119	0,083	0,083	0,083	0,319	0,323	0,083	0,172	0,307	0,311	0,366	0,249	0,106	0,082	0,083	0,086	0,317	0,32	0,089	0,168	0,306	0,312	0,351	0,242	0,108	0,082	0,083	0,084	0,328	0,315	0,083	0,177	0,316	0,321	0,366	0,086	0,083	0,082	0,083	0,083	0,257	0,251	0,17	0,21	0,256	0,262	0,34	0,085	0,086	0,085	0,084	0,085	0,335	0,353	0,179	0,264	0,294	0,305	0,362
15:08:27	0,368	0,285	0,123	0,101	0,088	0,313	0,309	0,083	0,083	0,087	0,084	0,346	0,283	0,256	0,121	0,103	0,087	0,25	0,254	0,083	0,083	0,084	0,085	0,252	0,298	0,258	0,123	0,101	0,086	0,252	0,249	0,082	0,083	0,083	0,084	0,333	0,264	0,121	0,083	0,083	0,083	0,318	0,324	0,083	0,177	0,308	0,319	0,376	0,261	0,108	0,082	0,083	0,085	0,32	0,329	0,089	0,172	0,308	0,32	0,363	0,251	0,11	0,082	0,083	0,083	0,335	0,324	0,083	0,184	0,32	0,326	0,379	0,087	0,083	0,082	0,083	0,083	0,266	0,258	0,173	0,22	0,276	0,276	0,348	0,085	0,086	0,085	0,084	0,086	0,345	0,365	0,184	0,278	0,308	0,319	0,377
15:18:27	0,376	0,289	0,123	0,101	0,088	0,327	0,327	0,083	0,083	0,087	0,083	0,359	0,29	0,26	0,121	0,103	0,087	0,256	0,252	0,083	0,083	0,084	0,084	0,264	0,31	0,259	0,123	0,1	0,086	0,266	0,261	0,082	0,083	0,083	0,084	0,344	0,274	0,123	0,083	0,083	0,083	0,34	0,347	0,083	0,183	0,32	0,326	0,397	0,27	0,11	0,082	0,083	0,085	0,341	0,341	0,089	0,175	0,32	0,332	0,373	0,261	0,112	0,082	0,082	0,083	0,349	0,339	0,083	0,189	0,329	0,338	0,39	0,086	0,083	0,082	0,082	0,083	0,282	0,267	0,18	0,229	0,28	0,288	0,374	0,084	0,086	0,085	0,084	0,085	0,353	0,381	0,19	0,295	0,322	0,333	0,388
15:28:27	0,393	0,296	0,123	0,101	0,088	0,346	0,346	0,083	0,083	0,087	0,084	0,386	0,305	0,262	0,12	0,103	0,086	0,261	0,254	0,083	0,082	0,083	0,084	0,282	0,323	0,262	0,123	0,1	0,086	0,282	0,278	0,082	0,083	0,083	0,084	0,364	0,281	0,126	0,082	0,083	0,083	0,343	0,352	0,083	0,188	0,33	0,338	0,399	0,274	0,112	0,082	0,082	0,085	0,338	0,339	0,089	0,183	0,33	0,342	0,384	0,27	0,115	0,082	0,083	0,083	0,349	0,337	0,083	0,194	0,34	0,348	0,399	0,087	0,083	0,082	0,082	0,083	0,3	0,283	0,187	0,238	0,297	0,302	0,372	0,085	0,086	0,085	0,084	0,085	0,369	0,394	0,196	0,308	0,334	0,345	0,407
15:38:27	0,396	0,303	0,123	0,101	0,088	0,353	0,356	0,083	0,083	0,087	0,084	0,396	0,298	0,262	0,121	0,103	0,087	0,262	0,262	0,083	0,083	0,083	0,084	0,287	0,321	0,266	0,123	0,1	0,086	0,291	0,284	0,082	0,083	0,083	0,084	0,371	0,284	0,128	0,083	0,083	0,083	0,344	0,353	0,083	0,194	0,335	0,343	0,412	0,293	0,113	0,082	0,083	0,085	0,343	0,349	0,088	0,193	0,337	0,346	0,393	0,275	0,117	0,083	0,082	0,083	0,359	0,348	0,083	0,199	0,348	0,354	0,407	0,087	0,083	0,082	0,083	0,083	0,312	0,293	0,192	0,251	0,307	0,312	0,391	0,084	0,086	0,085	0,084	0,085	0,381	0,407	0,202	0,32	0,346	0,359	0,417
15:48:27	0,419	0,311	0,123	0,102	0,089	0,369	0,37	0,084	0,084	0,087	0,084	0,413	0,326	0,263	0,12	0,103	0,087	0,266	0,265	0,083	0,083	0,084	0,085	0,312	0,352	0,27	0,124	0,1	0,086	0,3	0,299	0,083	0,083	0,084	0,084	0,389	0,304	0,131	0,083	0,083	0,083	0,353	0,362	0,083	0,197	0,346	0,351	0,422	0,3	0,116	0,082	0,083	0,085	0,354	0,359	0,089	0,201	0,343	0,353	0,407	0,292	0,119	0,083	0,083	0,084	0,37	0,358	0,084	0,207	0,356	0,364	0,418	0,087	0,084	0,083	0,083	0,083	0,332	0,31	0,197	0,263	0,318	0,32	0,401	0,085	0,086	0,085	0,084	0,086	0,396	0,417	0,208	0,334	0,357	0,369	0,436
15:58:27	0,419	0,317	0,123	0,102	0,088	0,375	0,379	0,084	0,084	0,088	0,084	0,424	0,327	0,266	0,12	0,103	0,087	0,27	0,269	0,084	0,083	0,084	0,085	0,323	0,346	0,274	0,124	0,101	0,086	0,315	0,312	0,083	0,083	0,083	0,084	0,396	0,303	0,133	0,083	0,083	0,083	0,364	0,371	0,084	0,198	0,357	0,362	0,437	0,311	0,117	0,082	0,083	0,085	0,361	0,366	0,089	0,206	0,355	0,36	0,415	0,29	0,122	0,082	0,083	0,084	0,377	0,363	0,084	0,216	0,368	0,376	0,428	0,087	0,083	0,083	0,083	0,083	0,348	0,328	0,202	0,279	0,328	0,331	0,418	0,085	0,086	0,085	0,084	0,086	0,401	0,429	0,216	0,346	0,366	0,384	0,442
16:08:27	0,427	0,324	0,122	0,101	0,088	0,392	0,394	0,083	0,084	0,087	0,084	0,441	0,325	0,268	0,12	0,103	0,087	0,276	0,274	0,083	0,083	0,084	0,084	0,354	0,352	0,276	0,123	0,1	0,086	0,322	0,322	0,083	0,083	0,083	0,084	0,409	0,326	0,136	0,083	0,083	0,083	0,368	0,379	0,083	0,204	0,364	0,365	0,445	0,325	0,119	0,082	0,083	0,085	0,37	0,371	0,089	0,209	0,363	0,368	0,426	0,312	0,123	0,083	0,083	0,083	0,385	0,373	0,083	0,224	0,372	0,38	0,439	0,087	0,084	0,082	0,083	0,083	0,36	0,341	0,204	0,287	0,338	0,339	0,425	0,085	0,086	0,085	0,084	0,086	0,416	0,439	0,223	0,359	0,381	0,397	0,462
16:18:27	0,441	0,335	0,123	0,101	0,088	0,408	0,409	0,083	0,083	0,087	0,084	0,458	0,331	0,273	0,12	0,103	0,087	0,284	0,277	0,083	0,083	0,084	0,085	0,376	0,356	0,279	0,123	0,1	0,086	0,332	0,332	0,082	0,083	0,083	0,083	0,419	0,341	0,139	0,083	0,083	0,083	0,379	0,388	0,083	0,213	0,37	0,371	0,469	0,334	0,121	0,082	0,083	0,085	0,377	0,376	0,089	0,212	0,371	0,375	0,436	0,32	0,125	0,082	0,083	0,084	0,393	0,378	0,083	0,229	0,38	0,388	0,464	0,087	0,083	0,082	0,083	0,083	0,371	0,351	0,208	0,292	0,343	0,345	0,445	0,085	0,086	0,085	0,084	0,086	0,434	0,448	0,23	0,372	0,392	0,412	0,483
16:28:27	0,447	0,34	0,122	0,101	0,088	0,411	0,413	0,083	0,084	0,087	0,084	0,462	0,33	0,279	0,12	0,103	0,087	0,298	0,285	0,083	0,083	0,084	0,084	0,378	0,361	0,282	0,124	0,1	0,086	0,345	0,345	0,083	0,083	0,083	0,084	0,437	0,339	0,141	0,083	0,083	0,083	0,388	0,397	0,083	0,22	0,374	0,379	0,466	0,347	0,123	0,082	0,083	0,085	0,386	0,385	0,089	0,216	0,374	0,386	0,443	0,321	0,127	0,082	0,083	0,083	0,4	0,388	0,083	0,235	0,383	0,393	0,46	0,086	0,083	0,083	0,083	0,083	0,375	0,356	0,214	0,303	0,355	0,358	0,456	0,085	0,086	0,084	0,084	0,085	0,439	0,458	0,245	0,379	0,404	0,421	0,486
16:38:27	0,455	0,348	0,122	0,101	0,088	0,422	0,425	0,083	0,083	0,087	0,084	0,477	0,334	0,283	0,119	0,103	0,087	0,317	0,3	0,083	0,082	0,084	0,084	0,396	0,37	0,286	0,123	0,1	0,086	0,352	0,36	0,082	0,083	0,083	0,084	0,447	0,359	0,146	0,083	0,083	0,083	0,391	0,398	0,083	0,229	0,388	0,39	0,476	0,359	0,126	0,082	0,083	0,085	0,386	0,391	0,089	0,222	0,387	0,396	0,452	0,341	0,131	0,082	0,082	0,083	0,404	0,391	0,083	0,241	0,396	0,403	0,47	0,087	0,083	0,082	0,082	0,083	0,393	0,374	0,213	0,316	0,365	0,366	0,465	0,085	0,086	0,085	0,084	0,085	0,451	0,467	0,246	0,391	0,416	0,434	0,5
16:48:27	0,457	0,349	0,122	0,101	0,088	0,421	0,425	0,083	0,083	0,087	0,084	0,48	0,335	0,288	0,119	0,103	0,087	0,33	0,303	0,083	0,083	0,084	0,084	0,391	0,374	0,29	0,123	0,101	0,086	0,358	0,362	0,082	0,083	0,083	0,084	0,446	0,344	0,15	0,083	0,083	0,083	0,395	0,405	0,083	0,239	0,39	0,397	0,476	0,365	0,128	0,082	0,083	0,086	0,393	0,399	0,089	0,229	0,392	0,403	0,455	0,329	0,133	0,083	0,083	0,083	0,413	0,397	0,083	0,252	0,404	0,413	0,466	0,087	0,084	0,083	0,083	0,083	0,395	0,378	0,224	0,324	0,376	0,378	0,48	0,085	0,086	0,085	0,085	0,086	0,452	0,475	0,255	0,399	0,422	0,442	0,498
16:58:27	0,468	0,36	0,122	0,102	0,088	0,436	0,436	0,084	0,084	0,088	0,084	0,493	0,343	0,296	0,119	0,103	0,087	0,349	0,326	0,084	0,083	0,084	0,085	0,411	0,384	0,296	0,124	0,101	0,086	0,367	0,378	0,082	0,083	0,084	0,084	0,458	0,362	0,155	0,083	0,083	0,084	0,401	0,409	0,083	0,248	0,403	0,403	0,489	0,372	0,13	0,082	0,083	0,086	0,399	0,403	0,089	0,237	0,399	0,409	0,467	0,343	0,137	0,083	0,083	0,084	0,418	0,401	0,083	0,263	0,408	0,418	0,48	0,087	0,084	0,083	0,083	0,084	0,406	0,387	0,229	0,332	0,387	0,387	0,491	0,085	0,086	0,085	0,084	0,086	0,463	0,485	0,258	0,412	0,435	0,457	0,514
17:08:27	0,48	0,37	0,122	0,102	0,088	0,452	0,452	0,084	0,084	0,088	0,084	0,51	0,35	0,301	0,12	0,103	0,087	0,349	0,332	0,083	0,083	0,084	0,085	0,426	0,395	0,301	0,124	0,101	0,086	0,374	0,382	0,082	0,084	0,083	0,084	0,468	0,376	0,159	0,083	0,083	0,084	0,409	0,417	0,083	0,26	0,402	0,407	0,505	0,377	0,133	0,082	0,083	0,086	0,406	0,405	0,089	0,246	0,403	0,412	0,479	0,36	0,14	0,083	0,083	0,084	0,427	0,414	0,084	0,271	0,411	0,424	0,496	0,087	0,084	0,083	0,083	0,083	0,411	0,394	0,23	0,332	0,39	0,392	0,499	0,085	0,086	0,085	0,084	0,086	0,475	0,495	0,264	0,424	0,45	0,467	0,532
17:18:27	0,486	0,375	0,123	0,102	0,088	0,456	0,452	0,084	0,084	0,087	0,084	0,518	0,359	0,309	0,119	0,103	0,087	0,363	0,354	0,083	0,083	0,084	0,085	0,424	0,403	0,307	0,124	0,1	0,086	0,389	0,401	0,082	0,083	0,083	0,084	0,475	0,374	0,172	0,083	0,083	0,083	0,419	0,427	0,083	0,266	0,419	0,415	0,506	0,386	0,136	0,082	0,083	0,085	0,411	0,414	0,089	0,253	0,419	0,422	0,48	0,365	0,144	0,083	0,083	0,084	0,427	0,415	0,083	0,282	0,423	0,429	0,491	0,087	0,084	0,083	0,083	0,083	0,42	0,403	0,236	0,347	0,399	0,401	0,513	0,085	0,086	0,085	0,084	0,086	0,481	0,501	0,268	0,43	0,455	0,475	0,536
17:28:27	0,494	0,38	0,122	0,101	0,088	0,467	0,462	0,083	0,083	0,087	0,084	0,531	0,367	0,311	0,119	0,103	0,087	0,375	0,368	0,083	0,083	0,084	0,084	0,435	0,41	0,31	0,124	0,1	0,086	0,39	0,4	0,082	0,083	0,083	0,084	0,48	0,385	0,175	0,083	0,083	0,083	0,422	0,43	0,083	0,275	0,419	0,424	0,514	0,384	0,138	0,082	0,083	0,085	0,417	0,42	0,089	0,263	0,42	0,427	0,488	0,37	0,147	0,082	0,083	0,084	0,438	0,421	0,083	0,291	0,429	0,438	0,499	0,087	0,084	0,083	0,083	0,083	0,425	0,409	0,241	0,353	0,406	0,41	0,521	0,085	0,086	0,085	0,084	0,085	0,492	0,509	0,274	0,441	0,464	0,483	0,542
17:38:27	0,503	0,388	0,123	0,101	0,088	0,477	0,474	0,083	0,083	0,087	0,084	0,548	0,381	0,314	0,119	0,103	0,087	0,38	0,376	0,083	0,083	0,084	0,084	0,446	0,422	0,315	0,124	0,1	0,086	0,397	0,411	0,082	0,083	0,083	0,084	0,497	0,393	0,178	0,083	0,083	0,083	0,421	0,429	0,083	0,283	0,423	0,427	0,526	0,385	0,141	0,082	0,083	0,086	0,418	0,423	0,089	0,27	0,423	0,431	0,499	0,373	0,151	0,082	0,083	0,083	0,444	0,425	0,084	0,299	0,431	0,443	0,509	0,087	0,083	0,083	0,083	0,083	0,431	0,414	0,246	0,359	0,411	0,418	0,526	0,085	0,086	0,085	0,084	0,085	0,499	0,516	0,282	0,449	0,474	0,495	0,554
17:48:27	0,506	0,39	0,122	0,101	0,088	0,484	0,477	0,083	0,084	0,087	0,084	0,551	0,396	0,319	0,118	0,103	0,087	0,39	0,387	0,083	0,083	0,084	0,084	0,451	0,427	0,319	0,123	0,1	0,086	0,409	0,419	0,082	0,083	0,083	0,084	0,493	0,398	0,186	0,083	0,083	0,083	0,43	0,438	0,083	0,289	0,431	0,433	0,528	0,395	0,144	0,082	0,083	0,085	0,425	0,43	0,089	0,279	0,432	0,438	0,502	0,377	0,155	0,082	0,082	0,084	0,448	0,432	0,083	0,309	0,44	0,448	0,508	0,087	0,084	0,082	0,083	0,083	0,439	0,424	0,252	0,367	0,422	0,425	0,534	0,085	0,086	0,085	0,084	0,085	0,503	0,518	0,289	0,451	0,477	0,497	0,559
17:58:27	0,514	0,4	0,123	0,102	0,088	0,495	0,488	0,083	0,084	0,087	0,084	0,566	0,41	0,323	0,118	0,103	0,087	0,399	0,396	0,083	0,083	0,085	0,085	0,466	0,438	0,324	0,124	0,101	0,086	0,42	0,433	0,083	0,083	0,084	0,084	0,51	0,413	0,191	0,083	0,084	0,084	0,438	0,446	0,083	0,299	0,442	0,441	0,544	0,418	0,148	0,082	0,083	0,086	0,43	0,434	0,089	0,287	0,442	0,445	0,514	0,392	0,16	0,083	0,083	0,084	0,454	0,439	0,084	0,32	0,446	0,454	0,522	0,087	0,084	0,083	0,083	0,083	0,444	0,429	0,25	0,378	0,428	0,432	0,546	0,085	0,086	0,085	0,084	0,086	0,516	0,53	0,296	0,464	0,493	0,512	0,571
18:08:27	0,518	0,406	0,123	0,102	0,088	0,505	0,497	0,084	0,084	0,088	0,084	0,573	0,421	0,328	0,118	0,103	0,087	0,405	0,403	0,083	0,083	0,084	0,084	0,474	0,445	0,33	0,124	0,1	0,087	0,423	0,434	0,082	0,083	0,084	0,084	0,519	0,423	0,194	0,083	0,083	0,084	0,446	0,454	0,083	0,306	0,45	0,447	0,552	0,428	0,152	0,082	0,083	0,085	0,438	0,438	0,089	0,294	0,45	0,452	0,522	0,398	0,165	0,083	0,083	0,084	0,46	0,445	0,084	0,323	0,459	0,46	0,529	0,087	0,084	0,083	0,083	0,083	0,449	0,436	0,257	0,385	0,436	0,444	0,554	0,085	0,087	0,085	0,084	0,086	0,524	0,54	0,304	0,472	0,501	0,519	0,579
18:18:27	0,525	0,41	0,123	0,101	0,089	0,511	0,504	0,083	0,083	0,087	0,084	0,582	0,428	0,33	0,118	0,103	0,087	0,412	0,413	0,083	0,083	0,084	0,084	0,481	0,447	0,334	0,124	0,1	0,087	0,431	0,444	0,082	0,084	0,083	0,084	0,522	0,437	0,201	0,083	0,083	0,083	0,452	0,46	0,083	0,315	0,456	0,456	0,55	0,439	0,155	0,082	0,083	0,085	0,443	0,444	0,089	0,302	0,456	0,459	0,527	0,406	0,168	0,083	0,083	0,084	0,467	0,452	0,083	0,335	0,461	0,469	0,527	0,087	0,084	0,083	0,083	0,083	0,457	0,443	0,264	0,392	0,442	0,448	0,559	0,085	0,086	0,085	0,084	0,086	0,531	0,543	0,309	0,478	0,506	0,522	0,585
18:28:27	0,528	0,416	0,123	0,101	0,088	0,52	0,512	0,083	0,083	0,087	0,084	0,59	0,437	0,332	0,118	0,103	0,087	0,417	0,415	0,083	0,083	0,084	0,084	0,491	0,452	0,336	0,124	0,1	0,086	0,43	0,441	0,083	0,083	0,084	0,084	0,53	0,451	0,204	0,083	0,083	0,083	0,455	0,462	0,083	0,321	0,456	0,458	0,557	0,451	0,159	0,082	0,083	0,085	0,448	0,45	0,089	0,306	0,458	0,463	0,532	0,418	0,171	0,083	0,083	0,083	0,472	0,455	0,083	0,339	0,467	0,473	0,53	0,087	0,084	0,083	0,083	0,083	0,461	0,449	0,27	0,402	0,449	0,455	0,566	0,085	0,086	0,085	0,084	0,086	0,539	0,549	0,317	0,484	0,514	0,532	0,592
18:38:27	0,536	0,424	0,124	0,101	0,089	0,53	0,522	0,083	0,083	0,087	0,084	0,6	0,444	0,336	0,118	0,103	0,087	0,422	0,426	0,083	0,083	0,084	0,084	0,5	0,459	0,341	0,124	0,101	0,087	0,44	0,454	0,083	0,083	0,083	0,083	0,539	0,467	0,206	0,083	0,083	0,083	0,463	0,471	0,083	0,328	0,465	0,467	0,564	0,462	0,165	0,082	0,083	0,085	0,454	0,453	0,089	0,311	0,466	0,469	0,544	0,431	0,177	0,083	0,083	0,083	0,479	0,465	0,084	0,346	0,47	0,477	0,537	0,087	0,083	0,083	0,083	0,084	0,47	0,456	0,275	0,409	0,455	0,463	0,574	0,085	0,086	0,085	0,084	0,085	0,549	0,558	0,325	0,492	0,523	0,54	0,602
18:48:27	0,54	0,433	0,124	0,101	0,088	0,542	0,536	0,083	0,083	0,087	0,084	0,608	0,452	0,34	0,118	0,102	0,087	0,425	0,426	0,083	0,083	0,084	0,084	0,51	0,466	0,343	0,124	0,1	0,086	0,441	0,449	0,082	0,083	0,083	0,083	0,553	0,482	0,214	0,083	0,083	0,083	0,464	0,472	0,083	0,332	0,466	0,464	0,571	0,481	0,171	0,082	0,083	0,085	0,456	0,458	0,089	0,32	0,465	0,471	0,55	0,445	0,187	0,082	0,083	0,083	0,48	0,468	0,083	0,352	0,472	0,479	0,545	0,087	0,084	0,082	0,083	0,083	0,474	0,46	0,279	0,411	0,461	0,465	0,582	0,084	0,086	0,085	0,084	0,086	0,555	0,566	0,337	0,498	0,529	0,547	0,611
18:58:27	0,541	0,435	0,124	0,101	0,088	0,547	0,54	0,083	0,083	0,087	0,084	0,616	0,457	0,348	0,117	0,103	0,087	0,436	0,434	0,083	0,083	0,084	0,084	0,519	0,469	0,348	0,124	0,101	0,087	0,447	0,459	0,082	0,083	0,083	0,084	0,557	0,491	0,212	0,083	0,083	0,084	0,469	0,476	0,083	0,345	0,478	0,477	0,572	0,489	0,183	0,082	0,083	0,086	0,457	0,463	0,089	0,326	0,474	0,481	0,55	0,451	0,192	0,083	0,083	0,084	0,484	0,468	0,084	0,363	0,48	0,485	0,544	0,087	0,084	0,083	0,083	0,083	0,483	0,471	0,29	0,421	0,469	0,48	0,587	0,085	0,086	0,085	0,084	0,086	0,56	0,57	0,342	0,502	0,533	0,549	0,615
19:08:27	0,543	0,436	0,125	0,102	0,089	0,554	0,547	0,083	0,083	0,088	0,084	0,62	0,46	0,355	0,118	0,103	0,087	0,436	0,438	0,083	0,083	0,085	0,084	0,526	0,471	0,351	0,123	0,101	0,087	0,449	0,459	0,083	0,083	0,084	0,084	0,557	0,499	0,215	0,083	0,083	0,083	0,473	0,48	0,084	0,349	0,479	0,48	0,569	0,5	0,184	0,082	0,083	0,086	0,463	0,466	0,089	0,328	0,48	0,483	0,553	0,46	0,194	0,083	0,083	0,084	0,492	0,473	0,083	0,369	0,486	0,49	0,546	0,087	0,084	0,083	0,083	0,084	0,485	0,473	0,296	0,431	0,476	0,485	0,589	0,085	0,086	0,085	0,085	0,086	0,565	0,573	0,347	0,506	0,537	0,552	0,619
19:18:27	0,548	0,44	0,125	0,101	0,089	0,56	0,551	0,084	0,083	0,087	0,084	0,629	0,466	0,362	0,118	0,103	0,087	0,444	0,443	0,083	0,084	0,085	0,085	0,535	0,475	0,357	0,124	0,101	0,087	0,451	0,465	0,082	0,083	0,084	0,084	0,567	0,507	0,216	0,083	0,083	0,083	0,48	0,486	0,084	0,361	0,488	0,484	0,575	0,503	0,186	0,082	0,083	0,086	0,468	0,47	0,089	0,337	0,486	0,489	0,559	0,466	0,197	0,083	0,083	0,084	0,496	0,479	0,084	0,378	0,491	0,493	0,549	0,087	0,084	0,083	0,083	0,084	0,49	0,479	0,302	0,432	0,481	0,49	0,594	0,085	0,086	0,085	0,084	0,086	0,571	0,578	0,357	0,511	0,543	0,558	0,626
19:28:27	0,552	0,444	0,126	0,101	0,088	0,566	0,559	0,083	0,084	0,087	0,084	0,635	0,472	0,363	0,117	0,103	0,087	0,45	0,448	0,084	0,083	0,084	0,084	0,542	0,48	0,359	0,124	0,101	0,086	0,454	0,464	0,083	0,083	0,085	0,084	0,573	0,515	0,22	0,083	0,083	0,083	0,481	0,487	0,083	0,364	0,49	0,486	0,578	0,51	0,187	0,082	0,083	0,086	0,47	0,474	0,089	0,342	0,486	0,492	0,565	0,472	0,2	0,083	0,083	0,084	0,497	0,484	0,083	0,385	0,494	0,497	0,552	0,087	0,084	0,083	0,083	0,083	0,491	0,477	0,297	0,435	0,485	0,494	0,599	0,085	0,086	0,085	0,084	0,086	0,577	0,585	0,367	0,517	0,548	0,563	0,631
19:38:27	0,554	0,445	0,126	0,101	0,089	0,57	0,563	0,083	0,083	0,087	0,084	0,638	0,472	0,364	0,117	0,103	0,087	0,457	0,456	0,083	0,083	0,084	0,084	0,545	0,48	0,358	0,123	0,1	0,087	0,46	0,471	0,083	0,083	0,084	0,084	0,573	0,518	0,227	0,083	0,083	0,083	0,487	0,492	0,083	0,379	0,498	0,495	0,578	0,515	0,194	0,082	0,083	0,085	0,474	0,475	0,089	0,351	0,495	0,499	0,564	0,479	0,205	0,082	0,083	0,083	0,501	0,486	0,083	0,395	0,498	0,502	0,553	0,087	0,084	0,082	0,083	0,083	0,496	0,487	0,315	0,444	0,497	0,504	0,6	0,085	0,086	0,084	0,084	0,086	0,58	0,588	0,373	0,519	0,551	0,566	0,633
19:48:27	0,561	0,452	0,128	0,101	0,089	0,583	0,579	0,083	0,083	0,087	0,084	0,651	0,483	0,364	0,117	0,103	0,087	0,459	0,456	0,083	0,083	0,084	0,084	0,559	0,49	0,355	0,124	0,1	0,087	0,463	0,47	0,082	0,083	0,083	0,084	0,587	0,53	0,228	0,082	0,083	0,083	0,487	0,494	0,083	0,381	0,497	0,495	0,587	0,523	0,193	0,082	0,083	0,085	0,477	0,477	0,089	0,357	0,494	0,501	0,576	0,488	0,206	0,082	0,083	0,083	0,503	0,489	0,083	0,394	0,504	0,504	0,56	0,087	0,084	0,083	0,083	0,083	0,499	0,488	0,312	0,444	0,495	0,504	0,613	0,085	0,086	0,085	0,084	0,086	0,589	0,599	0,385	0,53	0,561	0,576	0,646
19:58:27	0,559	0,45	0,128	0,101	0,088	0,581	0,576	0,083	0,083	0,087	0,084	0,651	0,478	0,364	0,117	0,103	0,087	0,463	0,462	0,084	0,083	0,084	0,084	0,562	0,488	0,355	0,124	0,1	0,087	0,469	0,478	0,082	0,083	0,083	0,084	0,586	0,528	0,239	0,083	0,084	0,083	0,491	0,498	0,083	0,392	0,508	0,502	0,584	0,524	0,2	0,082	0,083	0,085	0,48	0,481	0,089	0,361	0,502	0,508	0,57	0,491	0,212	0,082	0,083	0,084	0,507	0,493	0,083	0,409	0,504	0,508	0,559	0,087	0,084	0,083	0,083	0,083	0,503	0,495	0,324	0,449	0,504	0,51	0,61	0,085	0,086	0,085	0,084	0,086	0,591	0,598	0,394	0,529	0,561	0,575	0,646
20:08:27	0,565	0,454	0,13	0,101	0,089	0,59	0,584	0,084	0,084	0,087	0,084	0,657	0,484	0,365	0,117	0,103	0,087	0,466	0,464	0,083	0,083	0,084	0,085	0,57	0,494	0,354	0,123	0,1	0,087	0,469	0,478	0,083	0,083	0,084	0,084	0,593	0,536	0,24	0,083	0,083	0,083	0,493	0,5	0,084	0,393	0,502	0,501	0,587	0,529	0,201	0,082	0,083	0,086	0,482	0,484	0,089	0,367	0,497	0,511	0,578	0,499	0,215	0,082	0,083	0,084	0,509	0,493	0,083	0,416	0,506	0,508	0,563	0,088	0,084	0,083	0,083	0,084	0,505	0,497	0,318	0,45	0,503	0,511	0,617	0,085	0,086	0,085	0,085	0,086	0,599	0,606	0,399	0,536	0,569	0,582	0,652
20:18:27	0,57	0,459	0,131	0,102	0,089	0,596	0,593	0,083	0,084	0,087	0,084	0,664	0,489	0,365	0,116	0,103	0,087	0,472	0,47	0,084	0,083	0,084	0,085	0,577	0,499	0,356	0,124	0,101	0,087	0,478	0,487	0,083	0,083	0,084	0,084	0,6	0,542	0,251	0,083	0,083	0,083	0,496	0,504	0,084	0,409	0,513	0,507	0,591	0,532	0,207	0,082	0,083	0,086	0,484	0,485	0,089	0,375	0,507	0,512	0,582	0,508	0,22	0,083	0,083	0,084	0,512	0,499	0,084	0,422	0,507	0,513	0,568	0,087	0,085	0,083	0,083	0,083	0,511	0,503	0,326	0,457	0,512	0,512	0,623	0,085	0,086	0,085	0,084	0,086	0,602	0,611	0,41	0,54	0,575	0,588	0,657
20:28:27	0,573	0,46	0,132	0,101	0,089	0,602	0,598	0,083	0,083	0,087	0,084	0,668	0,491	0,367	0,117	0,102	0,087	0,476	0,475	0,083	0,083	0,084	0,084	0,582	0,501	0,356	0,124	0,101	0,087	0,486	0,496	0,082	0,083	0,084	0,084	0,606	0,547	0,258	0,083	0,083	0,083	0,495	0,503	0,084	0,417	0,512	0,51	0,594	0,538	0,211	0,082	0,083	0,085	0,485	0,486	0,089	0,383	0,507	0,512	0,587	0,504	0,224	0,083	0,083	0,084	0,515	0,5	0,083	0,431	0,51	0,515	0,573	0,087	0,084	0,083	0,083	0,084	0,518	0,508	0,336	0,46	0,516	0,518	0,627	0,085	0,086	0,085	0,084	0,086	0,605	0,616	0,421	0,544	0,578	0,593	0,664
20:38:27	0,577	0,463	0,134	0,101	0,089	0,61	0,605	0,083	0,083	0,087	0,084	0,673	0,499	0,368	0,116	0,103	0,087	0,477	0,478	0,083	0,083	0,084	0,084	0,591	0,505	0,355	0,124	0,1	0,087	0,485	0,492	0,082	0,083	0,084	0,084	0,617	0,553	0,261	0,083	0,083	0,083	0,5	0,506	0,084	0,418	0,516	0,512	0,6	0,544	0,21	0,082	0,083	0,086	0,487	0,488	0,089	0,387	0,509	0,515	0,593	0,479	0,226	0,083	0,083	0,084	0,519	0,503	0,083	0,438	0,513	0,515	0,577	0,087	0,084	0,083	0,083	0,084	0,515	0,504	0,33	0,464	0,517	0,523	0,632	0,085	0,086	0,085	0,085	0,086	0,61	0,621	0,431	0,551	0,585	0,6	0,669
20:48:27	0,581	0,462	0,135	0,101	0,089	0,614	0,609	0,083	0,083	0,087	0,084	0,674	0,5	0,371	0,116	0,102	0,087	0,485	0,483	0,083	0,083	0,084	0,084	0,594	0,508	0,357	0,124	0,1	0,087	0,491	0,503	0,082	0,083	0,083	0,084	0,62	0,555	0,263	0,083	0,083	0,083	0,503	0,507	0,083	0,431	0,524	0,515	0,601	0,545	0,219	0,082	0,083	0,086	0,491	0,494	0,089	0,396	0,513	0,522	0,592	0,475	0,231	0,083	0,083	0,084	0,521	0,509	0,083	0,445	0,515	0,522	0,578	0,087	0,084	0,083	0,083	0,083	0,519	0,513	0,344	0,471	0,527	0,522	0,632	0,085	0,086	0,085	0,084	0,086	0,612	0,621	0,437	0,553	0,586	0,6	0,672
20:58:27	0,585	0,465	0,136	0,101	0,088	0,621	0,616	0,083	0,083	0,087	0,083	0,68	0,507	0,372	0,116	0,102	0,087	0,481	0,485	0,083	0,083	0,084	0,084	0,602	0,515	0,357	0,124	0,1	0,087	0,49	0,499	0,082	0,083	0,084	0,083	0,629	0,563	0,261	0,083	0,083	0,083	0,503	0,508	0,084	0,427	0,52	0,517	0,606	0,551	0,217	0,082	0,083	0,085	0,489	0,49	0,089	0,397	0,51	0,519	0,601	0,479	0,232	0,082	0,083	0,084	0,519	0,507	0,083	0,45	0,518	0,519	0,583	0,087	0,084	0,083	0,083	0,083	0,518	0,506	0,344	0,475	0,524	0,523	0,638	0,085	0,086	0,085	0,084	0,086	0,617	0,63	0,445	0,559	0,594	0,61	0,677
21:08:27	0,589	0,465	0,138	0,101	0,089	0,627	0,625	0,083	0,083	0,087	0,084	0,684	0,506	0,377	0,116	0,102	0,088	0,486	0,49	0,083	0,083	0,084	0,084	0,603	0,515	0,361	0,124	0,1	0,087	0,5	0,51	0,083	0,083	0,084	0,084	0,629	0,564	0,267	0,083	0,083	0,083	0,503	0,51	0,084	0,447	0,522	0,518	0,608	0,551	0,224	0,082	0,083	0,086	0,492	0,495	0,089	0,406	0,511	0,521	0,599	0,477	0,236	0,083	0,083	0,084	0,522	0,512	0,084	0,457	0,518	0,524	0,586	0,087	0,084	0,083	0,083	0,084	0,524	0,519	0,353	0,479	0,533	0,526	0,64	0,085	0,086	0,085	0,084	0,086	0,62	0,631	0,452	0,562	0,596	0,611	0,681
21:18:27	0,591	0,465	0,141	0,102	0,089	0,632	0,627	0,083	0,084	0,087	0,084	0,69	0,511	0,375	0,116	0,103	0,088	0,488	0,492	0,084	0,083	0,084	0,085	0,612	0,521	0,362	0,125	0,101	0,087	0,501	0,506	0,083	0,083	0,084	0,084	0,634	0,57	0,264	0,083	0,083	0,083	0,507	0,512	0,084	0,444	0,523	0,519	0,613	0,559	0,226	0,082	0,083	0,086	0,492	0,495	0,089	0,407	0,513	0,521	0,604	0,481	0,238	0,083	0,083	0,084	0,523	0,51	0,084	0,459	0,518	0,523	0,591	0,088	0,084	0,083	0,083	0,084	0,521	0,517	0,351	0,478	0,53	0,525	0,645	0,085	0,086	0,085	0,085	0,086	0,624	0,636	0,462	0,568	0,603	0,617	0,686
21:28:27	0,596	0,468	0,144	0,102	0,089	0,638	0,632	0,083	0,084	0,087	0,084	0,695	0,516	0,379	0,116	0,102	0,087	0,489	0,495	0,083	0,083	0,084	0,085	0,619	0,528	0,364	0,125	0,101	0,087	0,502	0,51	0,082	0,083	0,084	0,084	0,639	0,576	0,27	0,083	0,083	0,083	0,507	0,511	0,084	0,447	0,524	0,522	0,618	0,562	0,228	0,083	0,083	0,086	0,493	0,498	0,089	0,416	0,513	0,524	0,611	0,485	0,242	0,083	0,083	0,084	0,524	0,514	0,084	0,465	0,52	0,522	0,597	0,087	0,085	0,083	0,083	0,084	0,522	0,519	0,359	0,483	0,536	0,528	0,652	0,085	0,086	0,086	0,085	0,086	0,627	0,643	0,468	0,573	0,609	0,625	0,691
21:38:27	0,597	0,468	0,145	0,101	0,089	0,643	0,637	0,083	0,083	0,087	0,084	0,698	0,519	0,379	0,116	0,102	0,087	0,492	0,498	0,084	0,083	0,084	0,084	0,622	0,53	0,365	0,124	0,1	0,087	0,501	0,51	0,082	0,083	0,084	0,084	0,647	0,579	0,264	0,083	0,083	0,084	0,506	0,509	0,084	0,453	0,526	0,524	0,619	0,566	0,231	0,082	0,083	0,086	0,493	0,495	0,089	0,421	0,514	0,526	0,614	0,488	0,243	0,083	0,083	0,084	0,526	0,514	0,083	0,47	0,518	0,523	0,602	0,087	0,084	0,083	0,083	0,084	0,522	0,518	0,364	0,486	0,533	0,527	0,655	0,085	0,086	0,085	0,084	0,086	0,629	0,646	0,476	0,576	0,612	0,629	0,696
21:48:27	0,599	0,466	0,144	0,101	0,089	0,646	0,641	0,083	0,083	0,087	0,084	0,698	0,521	0,381	0,116	0,102	0,087	0,495	0,502	0,083	0,083	0,084	0,084	0,623	0,53	0,367	0,125	0,1	0,087	0,506	0,515	0,082	0,083	0,084	0,084	0,651	0,581	0,27	0,083	0,083	0,083	0,506	0,511	0,084	0,46	0,528	0,522	0,621	0,568	0,235	0,082	0,083	0,085	0,494	0,496	0,089	0,427	0,518	0,527	0,615	0,489	0,246	0,082	0,083	0,084	0,525	0,514	0,083	0,471	0,524	0,524	0,603	0,087	0,084	0,083	0,083	0,084	0,525	0,522	0,372	0,49	0,54	0,532	0,655	0,085	0,086	0,085	0,084	0,086	0,63	0,647	0,485	0,578	0,615	0,63	0,698
21:58:27	0,604	0,469	0,146	0,101	0,089	0,655	0,651	0,083	0,083	0,087	0,084	0,704	0,529	0,38	0,115	0,102	0,087	0,497	0,5	0,083	0,083	0,084	0,084	0,633	0,539	0,366	0,124	0,1	0,087	0,505	0,51	0,082	0,083	0,083	0,084	0,659	0,587	0,265	0,083	0,083	0,083	0,502	0,505	0,083	0,455	0,519	0,524	0,629	0,572	0,234	0,082	0,083	0,085	0,492	0,493	0,088	0,427	0,511	0,523	0,621	0,492	0,246	0,082	0,083	0,084	0,527	0,511	0,083	0,473	0,517	0,524	0,61	0,087	0,084	0,083	0,083	0,083	0,527	0,526	0,379	0,492	0,537	0,532	0,662	0,085	0,086	0,085	0,084	0,087	0,636	0,653	0,495	0,583	0,621	0,638	0,703
22:08:27	0,607	0,468	0,148	0,101	0,089	0,658	0,653	0,083	0,083	0,087	0,084	0,708	0,531	0,383	0,115	0,102	0,087	0,504	0,504	0,083	0,083	0,084	0,084	0,636	0,541	0,368	0,123	0,1	0,087	0,507	0,515	0,083	0,083	0,083	0,084	0,666	0,598	0,268	0,083	0,084	0,083	0,505	0,51	0,084	0,46	0,522	0,524	0,63	0,577	0,238	0,082	0,083	0,086	0,494	0,494	0,089	0,43	0,515	0,527	0,623	0,493	0,252	0,083	0,083	0,084	0,528	0,514	0,084	0,477	0,52	0,527	0,614	0,087	0,084	0,083	0,083	0,084	0,529	0,524	0,383	0,497	0,544	0,535	0,664	0,085	0,087	0,085	0,085	0,086	0,642	0,655	0,509	0,587	0,625	0,641	0,708
22:18:27	0,612	0,469	0,151	0,102	0,089	0,663	0,659	0,084	0,084	0,087	0,084	0,714	0,535	0,385	0,115	0,102	0,087	0,507	0,511	0,084	0,083	0,085	0,085	0,641	0,546	0,371	0,124	0,1	0,088	0,511	0,518	0,083	0,083	0,084	0,084	0,668	0,548	0,272	0,084	0,083	0,084	0,508	0,512	0,084	0,466	0,524	0,525	0,634	0,566	0,241	0,082	0,083	0,086	0,496	0,496	0,089	0,436	0,518	0,53	0,628	0,496	0,253	0,083	0,083	0,084	0,53	0,518	0,084	0,478	0,523	0,526	0,618	0,088	0,084	0,083	0,083	0,084	0,532	0,527	0,39	0,497	0,547	0,539	0,669	0,085	0,087	0,086	0,085	0,087	0,643	0,661	0,507	0,591	0,63	0,647	0,711
22:28:27	0,617	0,47	0,152	0,101	0,09	0,666	0,662	0,084	0,083	0,088	0,084	0,721	0,536	0,387	0,115	0,102	0,088	0,512	0,517	0,084	0,083	0,084	0,085	0,644	0,547	0,374	0,124	0,101	0,087	0,518	0,523	0,082	0,083	0,084	0,084	0,673	0,538	0,283	0,083	0,083	0,084	0,51	0,516	0,084	0,473	0,526	0,527	0,637	0,538	0,245	0,083	0,083	0,086	0,498	0,5	0,089	0,443	0,518	0,531	0,633	0,497	0,256	0,083	0,083	0,084	0,531	0,522	0,084	0,484	0,527	0,525	0,623	0,088	0,084	0,083	0,084	0,084	0,537	0,533	0,398	0,5	0,552	0,539	0,672	0,085	0,087	0,085	0,085	0,086	0,647	0,666	0,519	0,595	0,635	0,652	0,716
22:38:27	0,621	0,47	0,152	0,102	0,089	0,67	0,666	0,084	0,083	0,087	0,084	0,725	0,54	0,388	0,115	0,103	0,087	0,517	0,524	0,084	0,083	0,084	0,085	0,649	0,551	0,375	0,125	0,101	0,087	0,519	0,526	0,082	0,083	0,084	0,084	0,68	0,538	0,285	0,083	0,083	0,083	0,508	0,515	0,084	0,475	0,526	0,532	0,641	0,536	0,245	0,082	0,083	0,086	0,501	0,503	0,089	0,449	0,52	0,533	0,637	0,5	0,256	0,083	0,083	0,084	0,534	0,525	0,084	0,487	0,53	0,526	0,629	0,087	0,084	0,083	0,084	0,084	0,542	0,532	0,409	0,505	0,557	0,543	0,676	0,085	0,086	0,085	0,085	0,086	0,651	0,671	0,526	0,601	0,64	0,658	0,722
22:48:27	0,625	0,469	0,153	0,102	0,089	0,675	0,668	0,084	0,083	0,087	0,084	0,729	0,542	0,39	0,115	0,102	0,087	0,522	0,528	0,084	0,083	0,084	0,084	0,651	0,553	0,377	0,125	0,1	0,088	0,521	0,528	0,082	0,083	0,083	0,084	0,686	0,539	0,287	0,083	0,083	0,084	0,51	0,518	0,084	0,478	0,527	0,533	0,648	0,537	0,247	0,082	0,083	0,086	0,501	0,504	0,089	0,45	0,52	0,532	0,64	0,501	0,259	0,083	0,083	0,084	0,534	0,525	0,083	0,49	0,527	0,526	0,634	0,088	0,084	0,083	0,083	0,084	0,544	0,537	0,418	0,507	0,556	0,541	0,679	0,085	0,086	0,085	0,085	0,087	0,655	0,674	0,533	0,604	0,645	0,664	0,726
22:58:27	0,627	0,469	0,156	0,102	0,089	0,677	0,674	0,083	0,083	0,087	0,084	0,731	0,545	0,387	0,115	0,102	0,087	0,525	0,525	0,083	0,083	0,084	0,085	0,658	0,557	0,376	0,125	0,1	0,087	0,517	0,524	0,082	0,083	0,084	0,084	0,69	0,539	0,285	0,083	0,083	0,083	0,509	0,516	0,084	0,473	0,527	0,53	0,648	0,538	0,246	0,082	0,083	0,085	0,497	0,502	0,089	0,45	0,517	0,529	0,636	0,502	0,259	0,082	0,083	0,084	0,532	0,525	0,083	0,487	0,527	0,527	0,637	0,087	0,084	0,083	0,083	0,084	0,546	0,538	0,42	0,507	0,551	0,54	0,683	0,085	0,087	0,085	0,085	0,086	0,657	0,675	0,542	0,605	0,646	0,664	0,729
23:08:27	0,63	0,473	0,159	0,102	0,09	0,685	0,682	0,083	0,083	0,087	0,084	0,739	0,549	0,385	0,114	0,102	0,087	0,527	0,529	0,083	0,083	0,084	0,085	0,662	0,56	0,376	0,124	0,1	0,088	0,517	0,522	0,082	0,083	0,084	0,084	0,694	0,539	0,288	0,083	0,083	0,083	0,51	0,516	0,084	0,472	0,527	0,529	0,653	0,538	0,25	0,082	0,083	0,085	0,497	0,5	0,089	0,453	0,52	0,53	0,64	0,505	0,263	0,082	0,083	0,084	0,535	0,524	0,083	0,489	0,528	0,525	0,643	0,087	0,084	0,083	0,083	0,084	0,546	0,541	0,423	0,509	0,551	0,541	0,687	0,085	0,087	0,085	0,085	0,086	0,662	0,68	0,55	0,609	0,65	0,67	0,732
23:18:27	0,633	0,47	0,16	0,102	0,089	0,686	0,682	0,084	0,084	0,087	0,084	0,742	0,549	0,387	0,115	0,102	0,087	0,533	0,533	0,084	0,083	0,084	0,085	0,662	0,56	0,378	0,125	0,101	0,088	0,52	0,524	0,083	0,083	0,084	0,084	0,698	0,541	0,291	0,083	0,083	0,084	0,511	0,518	0,085	0,475	0,529	0,532	0,655	0,54	0,252	0,082	0,083	0,086	0,502	0,502	0,089	0,458	0,521	0,529	0,644	0,505	0,264	0,083	0,083	0,084	0,534	0,527	0,084	0,493	0,53	0,523	0,646	0,088	0,084	0,083	0,084	0,084	0,548	0,542	0,43	0,509	0,549	0,541	0,689	0,085	0,087	0,086	0,085	0,086	0,666	0,686	0,556	0,612	0,655	0,674	0,736
