# Supplementary material for: Adaptation dynamics between copy-number and point mutations
Source: eLife. 2022 Dec 22;11:e82240. doi: 10.7554/eLife.82240 (PMC9833825; doi:10.7554/eLife.82240)
Supplement: Figure 2—figure supplement 2—source data 1. [file elife-82240-fig2-figsupp2-data1.zip › Figure 2 - Figure Supplement 2 - Source data 1/20190109_H5r_DOGr_IT028_CFP.txt]

Time	A1	A2	A3	A4	A5	A6	A7	A8	A9	A10	A11	A12	B1	B2	B3	B4	B5	B6	B7	B8	B9	B10	B11	B12	C1	C2	C3	C4	C5	C6	C7	C8	C9	C10	C11	C12	D1	D2	D3	D4	D5	D6	D7	D8	D9	D10	D11	D12	E1	E2	E3	E4	E5	E6	E7	E8	E9	E10	E11	E12	F1	F2	F3	F4	F5	F6	F7	F8	F9	F10	F11	F12	G1	G2	G3	G4	G5	G6	G7	G8	G9	G10	G11	G12	H1	H2	H3	H4	H5	H6	H7	H8	H9	H10	H11	H12
00:08:27	798	786	770	797	800	825	782	938	859	773	806	816	876	827	830	753	827	894	810	936	845	740	848	808	830	775	799	852	807	838	842	918	766	859	813	831	933	820	844	798	798	803	759	942	767	796	818	769	817	800	804	1208	1023	823	768	967	820	793	923	778	781	807	767	804	804	806	796	965	779	871	770	805	760	766	823	787	842	764	820	942	709	770	774	822	759	768	824	772	760	703	730	853	791	776	770	743
00:18:27	796	801	820	797	776	791	829	937	881	779	758	838	828	811	744	750	777	899	869	1004	803	748	837	786	829	751	824	802	804	813	833	890	769	784	767	864	943	758	820	784	778	819	736	884	781	799	770	764	808	780	808	1127	999	790	773	984	802	799	912	741	777	778	750	831	785	784	776	922	775	861	743	795	771	747	811	758	825	746	757	894	754	762	784	780	757	795	755	806	793	804	724	900	759	821	767	736
00:28:27	795	778	746	775	788	779	772	947	864	783	788	842	826	769	799	775	737	923	810	979	770	721	804	788	786	748	823	783	793	832	844	896	808	787	768	836	928	758	835	790	788	833	738	920	741	760	790	776	786	787	780	1224	964	804	770	948	762	802	878	758	802	751	765	835	809	781	722	905	751	824	755	775	770	762	797	726	844	728	811	904	749	758	759	804	747	741	818	820	749	746	736	887	776	790	717	778
00:38:27	808	839	760	768	810	837	825	905	824	774	780	849	842	795	770	767	800	899	832	907	781	732	806	783	802	765	808	819	759	816	803	902	796	800	773	831	907	803	758	766	772	804	745	900	796	750	738	713	787	825	741	1183	989	784	756	886	797	797	877	824	759	805	797	819	770	779	777	943	786	836	738	775	750	787	824	764	789	748	754	888	763	766	752	801	758	763	787	813	773	795	697	885	745	792	764	724
00:48:27	749	766	808	788	796	756	805	928	827	790	778	765	848	786	747	795	791	892	805	932	822	771	853	759	833	767	734	798	769	842	820	882	802	828	771	780	931	786	787	760	799	790	719	926	803	815	743	758	793	788	799	1128	924	768	753	887	796	837	867	771	785	748	741	857	806	746	751	895	780	841	737	708	744	782	767	767	772	701	754	915	726	789	753	774	743	794	757	768	820	731	668	887	738	787	721	720
00:58:27	823	803	774	765	794	798	781	959	803	784	746	767	784	790	755	824	765	854	807	923	763	758	790	731	810	798	770	847	774	855	824	893	812	790	782	798	930	769	797	799	772	777	739	896	808	773	800	719	750	782	781	1157	966	807	758	915	800	801	895	740	801	702	727	800	761	731	768	896	737	814	755	752	739	758	753	747	795	728	764	929	767	741	791	808	735	769	771	771	767	803	710	896	765	782	710	787
01:08:27	827	749	757	778	786	726	753	894	809	772	730	769	792	776	759	757	756	839	777	955	757	732	799	763	808	749	757	806	735	825	813	874	767	801	749	786	939	780	793	790	739	765	733	905	765	784	744	761	762	771	803	1082	952	766	724	925	752	799	858	719	739	756	731	816	756	719	770	885	764	841	745	744	778	759	769	771	806	732	778	895	765	757	733	767	750	714	752	747	720	769	696	893	701	724	730	670
01:18:27	780	816	755	772	790	761	798	906	801	771	783	814	791	744	743	789	781	889	785	925	773	726	801	770	776	721	790	817	773	848	820	874	789	767	737	796	939	800	814	763	733	793	722	930	763	760	747	788	787	817	757	1134	1000	774	753	969	813	754	845	775	796	691	757	830	773	775	741	908	752	858	749	753	755	760	788	749	825	742	762	895	741	750	750	770	721	743	762	791	737	735	666	881	771	735	682	721
01:28:27	791	790	763	756	776	765	784	890	796	788	791	815	834	796	777	765	744	849	808	958	799	773	796	792	858	794	745	803	705	801	783	912	754	822	759	817	940	758	838	811	767	789	728	916	776	802	756	743	776	830	810	1125	924	835	743	938	783	767	873	728	755	729	759	802	754	791	782	915	796	806	780	776	768	795	774	768	850	715	783	858	763	776	770	792	738	783	772	775	748	732	709	884	738	767	715	729
01:38:27	756	784	768	778	766	762	751	914	805	789	761	818	808	811	767	786	745	874	815	931	767	788	803	750	760	755	802	807	760	849	793	858	786	808	785	835	912	769	800	753	770	829	727	897	788	752	736	741	780	805	801	1152	943	743	728	971	791	817	857	730	771	747	764	752	754	749	786	929	745	864	752	762	742	756	773	730	818	787	781	934	757	780	708	788	734	712	788	747	762	748	695	867	732	778	702	723
01:48:27	756	780	781	748	749	801	815	871	831	762	748	845	808	800	758	742	799	833	821	963	785	702	815	795	792	751	736	836	763	839	839	914	807	811	768	760	937	745	796	783	774	778	754	941	780	778	728	732	784	814	741	1079	995	804	729	912	801	794	897	744	777	755	763	800	720	746	741	867	732	796	775	720	724	760	763	764	783	749	758	900	735	742	736	772	717	706	769	801	748	717	717	880	730	783	686	695
01:58:27	724	796	779	794	780	802	773	894	837	758	720	799	815	793	732	764	786	859	788	922	709	767	801	775	761	759	755	813	715	821	802	916	795	808	772	797	940	785	796	759	815	790	755	923	791	810	768	755	763	747	786	1101	925	773	723	944	781	739	851	705	766	765	774	794	800	767	760	928	747	785	751	747	753	754	755	764	782	746	785	891	776	805	755	789	745	758	784	778	735	733	727	869	748	720	726	749
02:08:27	833	729	760	744	757	747	751	902	753	791	742	780	769	781	740	753	722	895	798	881	791	754	842	745	757	759	720	824	758	754	850	903	735	797	733	781	875	748	815	747	751	758	766	924	809	810	774	758	780	792	741	1140	955	770	772	952	776	765	843	742	730	737	748	800	765	741	730	885	733	823	743	720	766	772	784	729	810	741	785	912	723	750	760	783	703	730	767	719	700	731	704	866	735	742	743	684
02:18:27	785	766	753	792	768	752	830	889	767	742	770	803	814	735	772	807	757	862	803	922	754	782	835	748	750	783	819	768	793	827	832	909	760	775	788	807	901	757	778	784	766	796	741	890	794	752	745	709	795	835	774	1082	965	796	741	897	770	729	902	773	750	765	717	834	773	747	761	882	772	843	743	762	744	772	773	760	802	783	786	903	780	745	755	829	704	729	783	757	745	742	671	841	707	731	751	753
02:28:27	768	759	744	725	790	797	805	870	767	745	748	799	840	813	731	746	786	873	806	931	742	727	808	760	820	805	763	832	767	897	857	906	793	785	774	798	945	805	784	759	783	796	721	897	800	818	760	792	777	750	807	1133	940	762	714	975	802	784	868	733	803	729	740	851	795	788	794	884	772	854	779	739	759	777	750	746	823	719	765	906	727	716	741	802	760	715	748	771	747	741	708	841	775	765	707	755
02:38:27	762	774	746	756	781	778	760	925	790	745	752	801	772	820	746	748	782	910	828	900	764	762	814	730	753	774	767	837	725	825	854	891	767	780	811	823	952	775	814	742	756	808	752	926	756	785	757	723	786	770	767	1099	998	796	742	940	774	793	854	741	745	787	755	820	766	797	800	932	748	885	772	756	780	769	779	767	801	711	787	887	736	767	746	796	760	704	803	718	760	794	744	872	765	750	711	731
02:48:27	785	748	756	750	755	796	783	893	833	737	779	812	809	796	772	721	787	867	781	926	764	745	797	746	845	763	778	802	771	834	863	949	764	824	751	795	890	815	780	759	753	821	788	917	782	759	767	786	757	816	773	1099	942	787	751	993	804	812	864	746	780	732	751	810	828	744	802	916	780	808	724	734	741	810	796	754	752	734	794	955	754	777	737	805	724	704	733	780	750	769	691	915	729	735	741	748
02:58:27	831	773	752	783	819	796	740	903	764	774	749	772	836	756	788	776	784	864	843	882	761	733	807	742	781	785	790	768	757	795	791	879	788	769	734	778	932	742	803	767	762	846	713	898	775	789	735	742	791	768	773	1067	942	785	736	904	799	829	912	807	759	731	723	792	740	831	792	896	752	829	747	788	705	770	815	768	768	770	777	857	790	775	763	781	753	722	776	740	698	759	678	886	758	741	722	724
03:08:27	771	723	745	732	765	763	806	893	806	750	803	786	798	746	780	809	763	873	813	870	762	771	797	788	789	768	750	790	709	810	827	899	793	770	720	768	963	766	774	719	734	773	776	917	772	824	756	702	783	771	746	1133	981	752	718	903	803	798	898	761	749	750	726	831	749	786	842	910	700	845	764	774	705	744	739	712	800	760	803	856	761	777	758	817	725	682	755	757	735	779	724	886	795	736	646	689
03:18:27	785	747	746	737	785	791	776	940	801	757	788	759	873	782	743	767	802	881	813	834	810	711	846	753	765	791	804	795	756	826	848	917	782	803	781	803	919	787	781	770	753	802	796	842	767	791	736	762	815	788	749	1064	947	796	759	919	801	787	836	738	767	775	763	794	801	763	845	923	728	838	733	802	724	783	790	759	820	753	833	889	802	737	762	768	719	705	769	792	738	801	707	891	784	723	729	718
03:28:27	778	755	764	726	806	818	808	898	799	778	716	747	812	765	771	798	766	894	830	894	728	705	787	761	809	812	807	817	772	814	844	932	791	830	756	834	932	785	827	801	739	792	745	910	791	824	783	733	760	796	772	1124	942	848	721	901	825	832	879	757	775	768	724	837	749	792	826	912	760	855	733	798	713	750	792	753	831	754	742	841	751	773	790	814	740	707	737	722	730	752	699	808	756	783	709	748
03:38:27	790	756	760	765	820	811	794	899	793	773	752	768	822	805	760	753	775	866	817	885	816	723	834	731	804	758	730	794	768	828	840	909	790	806	754	785	928	795	822	780	809	765	791	932	796	788	749	768	829	780	781	1094	950	803	760	956	827	801	870	805	754	778	752	869	754	791	854	886	758	807	743	808	748	782	772	771	796	782	835	905	736	746	779	838	756	717	774	755	764	799	746	870	768	778	714	723
03:48:27	773	751	756	776	784	804	769	902	837	716	737	810	803	772	782	745	787	863	857	886	750	736	824	768	765	737	779	809	774	846	821	913	763	750	783	837	926	794	780	751	776	803	800	893	807	795	783	797	786	775	820	1118	969	792	797	882	793	803	918	779	763	740	786	801	749	824	745	906	781	890	778	767	734	771	794	758	785	760	800	933	724	808	757	786	688	734	759	779	698	769	723	870	759	775	715	759
03:58:27	790	719	749	764	788	789	757	873	736	764	750	797	834	768	721	760	794	875	845	929	740	754	799	802	755	744	782	804	773	861	832	878	780	749	773	784	910	796	780	763	758	791	748	888	767	837	773	755	768	800	788	1113	964	839	720	965	790	811	899	729	736	726	750	786	772	794	819	858	776	823	728	772	722	780	776	743	819	780	773	911	773	785	767	776	754	727	762	728	718	771	694	843	761	756	691	738
04:08:27	813	753	725	746	751	747	815	880	828	785	751	825	799	806	754	773	793	869	819	900	787	749	834	775	743	755	753	818	760	827	831	880	790	748	737	788	961	817	790	763	768	807	773	864	824	825	795	775	794	792	757	1076	930	808	726	922	790	792	889	772	761	759	774	849	779	809	871	894	765	881	810	788	749	755	755	720	798	767	820	894	782	812	806	780	729	708	700	720	757	801	750	865	742	751	733	732
04:18:27	832	807	730	787	800	789	810	893	838	786	748	827	807	805	818	795	791	951	857	913	799	714	774	784	802	763	765	814	789	880	830	899	796	754	782	812	887	802	771	817	778	826	783	888	781	793	795	790	780	795	773	1122	947	802	789	920	819	818	845	769	775	793	755	834	749	806	828	887	785	888	747	798	787	781	816	738	808	818	809	933	778	768	785	800	720	704	757	722	734	780	746	859	762	752	754	769
04:28:27	763	741	750	766	767	828	851	901	772	761	745	840	783	758	807	779	787	929	865	955	761	750	791	799	786	779	788	829	789	852	886	887	813	799	752	811	964	782	827	777	744	802	789	891	802	782	805	768	806	819	809	1096	982	819	819	958	832	855	938	801	802	767	766	805	738	799	813	926	790	863	723	788	714	745	799	756	784	767	859	948	781	807	742	838	721	747	759	740	742	798	762	904	772	798	740	731
04:38:27	771	728	719	736	765	856	775	916	790	710	767	797	804	828	756	768	826	961	886	899	766	773	816	758	781	759	751	794	805	856	864	909	783	748	786	819	1002	789	802	771	770	845	779	921	804	869	841	763	767	779	787	1083	929	859	767	924	825	832	931	786	806	729	789	804	741	816	809	952	820	935	820	785	771	802	818	724	830	765	827	913	788	818	776	810	726	715	798	738	745	790	752	865	731	788	769	763
04:48:27	786	804	725	748	784	792	836	884	780	732	731	814	805	794	771	748	795	879	848	963	818	736	834	802	787	792	800	815	785	898	832	860	782	779	727	833	925	751	804	746	759	823	778	922	791	815	813	755	821	798	758	1069	972	817	794	900	792	829	914	810	797	803	790	795	774	805	774	905	820	885	813	811	763	823	781	736	819	787	826	907	763	779	798	795	711	709	752	750	736	829	699	845	748	792	742	707
04:58:27	721	764	725	703	743	785	816	884	756	783	728	858	811	784	763	784	802	921	860	878	751	796	807	774	736	816	790	798	748	853	907	870	796	742	754	875	914	755	785	763	758	845	839	911	810	786	779	769	806	813	745	1075	951	750	787	879	819	832	903	785	763	740	724	790	781	807	864	882	802	859	744	795	778	774	787	733	783	770	796	922	790	808	782	805	695	740	685	716	731	771	715	908	778	775	779	726
05:08:27	803	773	738	725	771	799	817	889	804	775	792	816	797	799	762	784	835	923	857	904	714	761	780	774	775	800	712	781	753	915	885	908	767	748	805	862	915	830	805	761	748	885	808	898	809	802	767	789	774	766	760	1055	931	843	788	909	808	849	922	790	788	739	754	794	727	814	768	908	761	862	785	770	710	734	777	763	791	814	803	913	802	822	779	760	731	678	717	679	711	750	749	873	772	806	781	739
05:18:27	766	748	717	768	732	844	872	898	833	727	717	842	856	858	794	743	750	976	888	897	795	723	843	753	819	802	784	803	809	858	888	873	776	769	768	844	886	789	791	744	730	874	822	926	823	782	808	812	833	787	801	1106	982	828	824	886	834	871	938	803	824	762	715	777	799	789	827	920	831	895	841	822	720	766	753	735	833	820	835	976	792	818	810	841	723	723	721	755	713	787	745	890	799	785	761	761
05:28:27	801	780	751	735	755	829	826	885	789	768	791	867	793	806	780	738	789	927	881	888	772	718	775	801	778	805	783	817	815	921	910	886	792	771	759	855	944	803	855	753	774	882	806	867	834	821	834	798	830	766	807	1078	970	861	843	947	801	848	896	795	758	770	758	794	755	825	816	927	784	900	816	834	719	772	768	739	765	855	791	946	815	830	768	775	723	726	703	708	742	781	800	890	757	826	790	745
05:38:27	781	766	756	767	789	822	826	860	788	731	730	834	842	826	774	811	829	930	853	906	746	763	733	810	762	797	775	800	838	925	895	920	776	769	735	855	902	823	796	776	764	821	838	947	882	870	848	807	856	790	771	1101	981	827	787	951	866	835	938	801	826	745	724	832	758	859	816	908	797	910	832	800	728	775	735	757	772	820	869	903	821	792	796	858	762	708	766	722	735	853	782	862	765	749	759	746
05:48:27	758	788	719	763	771	835	855	898	795	718	722	837	829	791	727	737	822	951	835	922	752	759	803	815	806	791	771	826	777	909	861	874	809	805	735	890	967	806	768	754	772	906	838	946	858	869	790	816	839	812	769	1101	949	851	846	906	893	893	982	825	822	811	788	822	755	810	835	903	826	905	813	784	726	776	760	726	811	804	849	973	825	842	796	875	731	715	750	778	709	781	733	887	806	772	792	769
05:58:27	783	758	729	775	740	846	848	855	789	721	746	826	835	785	820	809	778	936	917	956	754	753	865	808	813	790	777	830	782	932	942	890	803	763	770	845	951	793	792	740	772	892	795	897	822	887	825	801	803	783	761	1095	986	880	817	960	808	854	921	795	817	724	752	799	792	826	869	874	816	897	867	835	690	736	743	714	797	799	828	970	802	803	795	848	688	698	747	721	730	824	749	891	825	809	771	786
06:08:27	757	776	743	783	787	872	832	863	789	731	768	876	813	797	778	767	830	952	865	858	758	786	771	802	761	783	775	814	770	918	917	867	728	761	762	863	968	786	795	816	787	886	817	907	837	896	807	837	806	768	784	1057	974	916	798	971	843	922	931	788	862	746	742	784	729	815	852	885	797	897	821	840	717	774	739	730	800	851	853	917	830	874	790	897	692	712	759	732	718	836	777	899	767	786	750	773
06:18:27	776	776	769	796	794	847	811	919	813	747	753	903	778	821	758	770	824	990	943	883	769	791	813	884	811	814	792	831	806	893	893	889	797	767	812	889	974	782	775	767	761	873	846	911	808	842	859	805	841	789	779	1069	951	919	853	899	853	892	962	878	810	771	801	765	743	888	867	909	827	912	834	843	742	756	749	778	801	900	893	980	860	831	843	882	713	714	747	747	724	833	787	929	807	848	812	794
06:28:27	796	784	728	772	837	852	849	882	798	743	756	890	801	828	750	789	807	1010	895	920	761	739	825	848	833	838	767	807	828	929	939	887	775	768	733	901	1007	840	823	762	770	913	844	923	871	859	867	823	846	800	781	1098	964	878	862	952	873	888	954	876	833	765	766	782	785	881	883	900	841	941	838	832	749	763	750	770	789	843	856	956	827	839	867	876	718	693	781	721	761	826	798	973	803	805	775	780
06:38:27	820	807	756	802	814	895	847	884	813	727	738	899	840	839	749	742	846	989	916	914	779	749	831	864	842	820	806	793	854	936	932	866	812	754	773	970	1019	794	771	799	786	965	917	970	887	927	879	833	918	802	759	1049	967	874	840	906	906	955	1009	861	862	824	753	808	785	900	852	919	844	985	851	845	766	792	787	748	769	878	895	1015	823	832	854	854	777	722	716	750	750	867	802	942	772	839	817	850
06:48:27	849	827	746	756	828	848	866	864	809	711	714	882	871	822	767	787	839	992	970	916	733	778	827	887	816	809	811	868	784	1024	938	891	792	734	729	964	1025	809	785	746	780	958	893	865	896	901	906	889	861	793	750	1034	970	888	907	872	897	943	1013	882	866	762	722	848	769	887	934	903	866	941	827	850	719	774	766	778	849	882	890	958	843	921	866	844	706	693	743	711	695	871	780	950	759	828	842	837
06:58:27	791	820	746	762	837	819	867	856	777	748	724	933	843	849	776	762	852	1033	942	896	776	720	818	858	861	815	787	831	770	979	925	897	769	754	743	896	995	818	807	781	761	912	882	874	862	909	909	839	817	781	795	1066	954	927	896	919	854	939	1005	900	832	819	755	814	782	932	931	888	838	986	865	810	732	760	740	718	829	873	895	952	856	863	855	905	695	747	763	735	745	856	823	906	815	831	799	838
07:08:27	808	811	732	772	782	867	868	829	810	720	720	901	856	928	778	819	851	1013	998	928	713	757	794	907	847	839	818	818	820	989	995	851	761	795	766	926	971	782	794	759	760	977	918	921	893	923	912	864	889	771	769	1075	990	915	883	932	891	931	1010	873	817	758	769	796	778	938	945	893	887	974	878	881	702	763	735	740	782	885	962	972	823	896	872	878	745	741	726	730	692	869	853	946	831	821	833	842
07:18:27	846	832	774	767	788	892	873	891	771	768	749	892	832	844	779	763	868	1074	1009	951	759	741	829	913	829	871	775	867	826	981	966	857	800	785	784	937	1050	797	804	791	777	969	922	946	859	983	886	864	875	804	804	1080	943	987	909	930	879	958	997	917	859	759	798	839	764	956	947	889	908	988	918	893	706	775	749	775	778	898	962	957	925	893	888	934	721	741	713	738	707	901	855	979	816	876	859	868
07:28:27	858	841	756	760	856	917	921	878	744	736	755	987	859	854	794	758	878	1084	1020	904	769	760	794	978	817	876	771	854	818	1005	1003	880	797	781	769	956	1032	800	783	804	766	1020	933	914	908	937	916	876	900	794	792	1135	983	1017	942	941	909	954	1031	893	879	804	752	805	785	974	976	892	862	991	918	935	710	780	775	787	829	913	934	1013	889	825	922	989	682	713	732	753	726	880	870	942	856	890	817	846
07:38:27	815	829	754	751	831	923	973	887	757	719	715	922	858	882	810	799	831	1068	1000	897	794	784	834	895	829	830	822	874	875	1014	998	902	812	776	763	991	1033	809	795	788	764	1019	963	895	911	961	941	935	936	826	782	1079	968	1022	982	965	929	975	1081	889	870	745	750	829	793	980	987	874	913	1022	910	902	722	763	777	757	780	931	979	988	917	943	943	968	724	733	738	754	740	909	888	941	879	911	856	898
07:48:27	842	836	742	780	832	941	989	816	790	755	750	983	877	867	832	786	897	1131	1088	898	746	782	796	934	865	817	837	895	860	1056	1037	869	816	803	786	979	1064	779	785	799	772	1048	990	931	944	979	942	942	882	817	767	1060	941	1048	985	903	990	1090	1030	998	876	787	763	803	789	1035	975	883	937	1060	983	936	748	747	858	730	805	959	988	994	890	947	946	1014	713	734	717	680	733	953	897	963	881	927	952	934
07:58:27	872	823	759	797	811	989	977	895	767	709	704	1023	870	895	781	803	853	1099	1042	894	761	735	813	950	829	895	860	787	876	1090	1050	891	791	785	801	986	1121	816	760	740	781	1055	1051	879	940	1031	983	959	947	785	816	1089	963	1051	1005	901	912	1005	1099	949	922	767	763	750	774	1070	1042	885	914	1034	1001	977	752	787	750	767	810	940	975	989	931	1017	961	965	709	726	760	707	736	938	851	923	872	912	929	957
08:08:27	847	825	794	753	794	993	1012	872	783	731	717	973	895	882	796	784	859	1184	1090	901	746	728	788	991	884	867	819	803	848	1118	1098	854	743	777	768	1121	1107	753	769	733	740	1078	1030	895	961	1015	1032	961	901	799	774	1016	948	1016	1040	903	982	1077	1069	966	919	753	743	815	764	1045	1049	885	922	1118	1006	976	767	757	698	731	779	974	1036	1003	847	961	962	1008	718	678	725	761	739	911	909	939	866	901	866	972
08:18:27	882	867	781	812	888	1024	1064	854	755	732	762	1065	888	908	792	818	878	1190	1122	911	736	744	802	1001	859	908	824	873	878	1101	1083	940	789	814	739	1041	1095	863	819	745	763	1154	1050	923	967	1064	1071	1012	964	818	752	1075	982	1130	1078	936	1002	1021	1088	1051	900	787	751	798	717	1105	1062	918	868	1111	1027	1020	725	757	800	713	796	1017	1009	1065	1020	986	1013	1038	692	732	710	738	729	1009	910	1014	922	893	936	962
08:28:27	930	889	814	797	825	1036	1054	928	790	778	729	1031	924	917	798	821	844	1219	1108	933	737	764	852	1042	900	970	907	877	855	1159	1179	817	788	788	812	1106	1098	880	838	763	808	1134	1143	920	958	1097	1025	1031	997	845	797	1109	1001	1168	1086	931	970	1104	1169	1043	969	830	721	821	728	1122	1162	890	979	1135	1068	1053	683	746	775	748	828	1053	1057	1018	967	991	983	1040	749	733	722	745	726	990	924	959	907	955	958	1003
08:38:27	892	921	754	802	829	1056	1084	922	793	721	734	1077	953	926	807	856	831	1233	1202	912	752	757	774	1108	920	938	878	886	852	1120	1201	896	813	807	766	1170	1150	828	799	796	755	1192	1154	917	975	1103	1051	1079	1009	861	788	1102	993	1188	1157	941	996	1087	1171	1079	965	790	769	827	787	1196	1127	926	942	1169	1113	1067	703	755	779	745	820	1044	1018	1092	962	1002	995	1058	706	704	726	723	732	1051	989	970	945	936	983	1082
08:48:27	910	973	776	816	887	1088	1095	892	755	760	725	1121	968	949	818	843	927	1255	1142	908	790	757	849	1085	924	972	853	855	872	1188	1210	871	788	796	767	1133	1158	812	822	764	805	1262	1206	915	1009	1159	1094	1113	993	851	733	1085	945	1219	1174	945	960	1166	1225	1134	944	841	759	841	787	1183	1228	903	994	1205	1074	1127	727	753	756	756	777	1122	1114	1052	1005	1087	1056	1120	722	750	702	763	729	1013	958	964	906	1001	1028	1080
08:58:27	923	947	784	838	839	1123	1144	868	747	747	808	1105	957	956	837	846	905	1315	1232	933	775	779	794	1106	948	945	866	915	813	1221	1261	912	753	799	763	1193	1193	852	815	822	772	1252	1225	922	1006	1172	1180	1150	1014	809	779	1079	951	1277	1231	918	1010	1229	1268	1151	992	795	750	809	758	1274	1253	882	993	1239	1165	1176	715	778	758	759	803	1140	1144	1087	1001	1005	1074	1130	712	695	730	741	756	1053	1009	995	962	1058	1017	1109
09:08:27	944	928	815	802	829	1143	1141	903	780	751	729	1197	995	993	840	868	871	1363	1225	879	719	770	824	1116	972	1050	899	934	850	1297	1270	897	752	735	755	1217	1157	866	794	778	727	1320	1239	944	1018	1210	1160	1137	1036	826	794	1099	939	1211	1265	899	984	1197	1269	1179	1015	792	737	770	791	1291	1285	901	998	1187	1232	1143	708	723	796	753	778	1222	1175	1057	1007	1037	1034	1126	706	661	750	720	738	1059	1058	1041	991	1052	1048	1142
09:18:27	985	963	816	834	868	1215	1176	827	815	722	738	1170	1014	1027	843	889	851	1394	1317	911	755	769	794	1173	973	983	876	938	854	1303	1303	895	800	763	796	1261	1196	832	826	760	752	1308	1314	882	1093	1201	1165	1191	1069	837	781	1032	993	1247	1332	912	1044	1247	1323	1187	995	832	738	839	746	1324	1312	873	1004	1299	1189	1205	739	810	780	739	830	1184	1204	1115	1057	1053	1094	1181	756	695	745	741	751	1125	1077	1018	1009	1007	1114	1134
09:28:27	999	1106	789	822	839	1276	1264	893	748	730	758	1220	1004	1022	874	873	853	1447	1399	965	738	734	772	1203	1048	1052	905	947	835	1436	1309	877	789	799	793	1328	1296	837	803	757	790	1370	1395	940	1083	1355	1283	1250	1139	871	786	1061	973	1374	1372	931	1023	1284	1370	1224	1087	820	789	847	744	1303	1291	946	1047	1318	1254	1280	767	771	795	738	825	1290	1277	1108	1085	1072	1130	1215	752	722	708	711	761	1179	1122	1090	1042	1118	1083	1314
09:38:27	1000	1033	873	850	878	1300	1255	872	753	767	778	1315	1019	1125	890	864	910	1467	1411	939	755	769	781	1242	1062	1119	920	961	848	1452	1362	914	792	791	780	1372	1320	877	832	735	773	1428	1414	904	1117	1343	1357	1274	1168	847	793	1069	916	1359	1464	922	1094	1339	1392	1310	1133	827	778	817	781	1411	1362	911	1046	1382	1244	1285	733	763	780	773	811	1281	1394	1150	1091	1156	1225	1196	700	720	764	737	710	1221	1179	1087	1033	1135	1155	1343
09:48:27	1087	1103	877	862	847	1337	1282	913	794	714	797	1371	1072	1131	922	889	906	1553	1487	911	753	733	806	1304	1031	1151	922	1047	869	1505	1449	901	811	757	753	1502	1383	890	821	815	740	1556	1456	910	1095	1425	1393	1368	1188	852	764	1062	932	1541	1426	912	1118	1418	1397	1328	1127	824	757	769	797	1396	1410	907	1069	1378	1331	1374	730	764	740	767	813	1284	1353	1141	1087	1207	1211	1340	702	731	736	732	761	1214	1193	1061	1106	1219	1166	1331
09:58:27	1081	1079	858	881	881	1389	1357	884	760	738	769	1429	1104	1174	937	934	918	1571	1535	912	760	719	781	1385	1118	1145	912	1001	886	1552	1545	855	767	807	785	1490	1329	876	816	754	768	1590	1523	895	1137	1433	1398	1413	1229	841	792	1071	980	1557	1559	930	1090	1425	1438	1361	1209	825	745	798	801	1465	1525	929	1080	1486	1446	1401	706	766	739	742	791	1311	1377	1175	1180	1227	1291	1429	684	735	777	727	785	1312	1322	1124	1088	1185	1225	1425
10:08:27	1153	1159	870	905	901	1497	1405	898	771	739	789	1407	1142	1229	947	988	916	1631	1564	859	752	740	780	1442	1157	1170	993	1021	868	1608	1580	888	778	774	767	1542	1424	877	804	771	784	1645	1568	876	1174	1463	1453	1474	1273	898	756	1072	1003	1608	1573	904	1161	1477	1571	1458	1219	826	718	827	753	1560	1513	879	1118	1480	1439	1442	709	746	749	709	844	1340	1435	1236	1174	1266	1275	1487	697	745	734	690	744	1427	1325	1151	1144	1249	1274	1491
10:18:27	1186	1203	843	921	834	1567	1492	865	752	753	749	1442	1131	1226	935	915	869	1642	1573	871	767	760	841	1447	1177	1247	983	1071	854	1753	1685	859	779	772	750	1678	1439	868	749	744	727	1767	1658	859	1205	1572	1528	1574	1359	913	746	1062	923	1701	1712	883	1149	1590	1596	1543	1237	839	734	836	748	1638	1621	910	1097	1538	1480	1537	722	782	724	795	804	1492	1489	1190	1259	1270	1326	1475	736	703	747	737	704	1429	1373	1157	1158	1262	1348	1534
10:28:27	1220	1233	917	958	873	1590	1594	880	797	738	721	1551	1214	1278	996	968	910	1770	1676	909	761	756	842	1538	1187	1337	970	1046	921	1753	1723	892	746	783	793	1701	1495	929	816	800	767	1812	1761	898	1180	1606	1619	1628	1391	920	740	1038	957	1777	1819	913	1197	1603	1740	1632	1277	826	731	820	764	1722	1644	928	1169	1626	1568	1604	703	755	733	737	804	1507	1483	1205	1231	1383	1367	1545	674	711	739	716	703	1521	1403	1164	1254	1338	1409	1659
10:38:27	1264	1288	929	956	852	1723	1648	869	773	728	778	1570	1340	1354	987	1042	916	1835	1699	878	704	716	779	1534	1310	1392	1062	1098	873	1878	1750	886	779	779	751	1743	1581	945	802	789	773	1978	1951	896	1240	1703	1722	1726	1381	895	818	1012	947	1998	1851	912	1171	1742	1855	1804	1350	850	776	800	761	1930	1762	896	1188	1757	1744	1738	734	731	747	712	790	1535	1606	1245	1335	1385	1414	1605	708	712	746	757	744	1597	1601	1223	1260	1426	1398	1717
10:48:27	1332	1381	945	969	857	1713	1772	878	808	728	778	1705	1381	1413	1017	1054	904	1876	1769	911	788	748	781	1620	1285	1488	1084	1127	891	1950	1930	872	801	763	834	1842	1611	932	769	800	791	2110	1969	892	1283	1835	1929	1891	1513	916	755	1044	975	2100	1978	911	1238	1868	1969	1877	1417	858	759	805	776	2049	1955	931	1228	1834	1799	1872	711	756	806	715	798	1672	1674	1310	1409	1443	1516	1701	718	736	697	738	720	1654	1635	1224	1406	1530	1518	1780
10:58:27	1349	1450	971	1027	869	1881	1826	898	762	719	752	1785	1401	1497	1042	1059	939	1917	1827	897	698	728	852	1685	1373	1520	1097	1103	896	2001	1990	888	751	765	773	1938	1671	947	774	796	741	2284	2158	909	1277	1991	2023	1987	1558	873	754	1052	987	2255	2150	965	1265	1982	2154	2029	1497	874	738	793	760	2308	2149	854	1294	1973	2009	2004	727	745	791	735	823	1709	1733	1295	1338	1533	1586	1786	731	721	785	767	744	1697	1700	1284	1506	1493	1543	1866
11:08:27	1462	1525	920	1048	851	1970	1930	878	790	760	782	1812	1491	1562	1108	1057	916	2058	1910	895	744	748	828	1766	1511	1675	1128	1179	918	2096	2053	942	793	752	756	2036	1764	975	803	782	788	2499	2336	911	1340	2076	2252	2213	1623	898	795	1077	993	2345	2402	898	1327	2112	2296	2262	1463	945	793	773	831	2344	2323	926	1262	2132	2122	2198	722	796	740	759	808	1791	1832	1422	1463	1669	1676	1841	704	711	727	748	725	1835	1771	1344	1529	1654	1669	1941
11:18:27	1474	1651	1042	1106	845	1987	2078	845	788	727	745	1813	1556	1689	1088	1054	890	2066	2071	870	759	710	825	1802	1551	1718	1178	1145	859	2139	2113	851	785	743	760	2102	1801	973	799	769	750	2542	2516	869	1328	2256	2262	2313	1672	898	751	1049	953	2473	2408	928	1289	2178	2365	2338	1598	909	764	794	760	2543	2384	913	1276	2216	2281	2333	733	769	730	712	790	1899	1958	1329	1483	1618	1662	1931	685	702	746	728	713	1911	1902	1352	1476	1630	1773	2003
11:28:27	1650	1772	1044	1060	921	2226	2145	870	741	731	760	2073	1662	1698	1185	1129	907	2312	2218	873	737	713	791	1923	1664	1903	1220	1221	880	2233	2110	856	753	744	791	2238	1894	992	799	802	778	2681	2614	900	1411	2501	2343	2534	1738	918	754	1072	934	2712	2610	966	1341	2306	2528	2505	1614	894	753	805	751	2724	2657	871	1381	2356	2506	2535	698	767	753	754	812	2010	2023	1389	1517	1716	1866	2067	726	689	733	700	767	2034	1998	1465	1638	1796	1813	2212
11:38:27	1732	1891	1075	1122	858	2349	2327	924	788	746	752	2141	1778	1826	1200	1112	911	2402	2277	881	766	742	812	2140	1814	1984	1264	1257	839	2251	2259	904	791	784	806	2453	1972	1002	820	782	776	2877	2735	954	1458	2640	2654	2738	1775	987	793	1075	966	2846	2775	921	1402	2510	2709	2733	1710	923	761	807	826	2858	2754	960	1421	2558	2694	2739	697	753	797	709	791	2153	2168	1463	1618	1862	2056	2216	718	715	731	721	756	2204	2101	1405	1618	1870	1959	2258
11:48:27	1803	2025	1141	1112	892	2477	2603	919	791	764	760	2312	1918	2094	1250	1188	905	2572	2429	939	754	793	841	2235	1921	2237	1397	1197	845	2451	2347	845	771	792	753	2526	2100	1045	800	758	828	2961	2873	893	1490	2840	2746	2933	1939	994	800	1072	960	2970	2961	945	1416	2631	2975	2956	1810	954	749	878	765	3001	2849	926	1394	2886	2824	2927	723	796	729	777	847	2417	2329	1529	1709	1985	2141	2445	671	743	737	750	757	2442	2244	1470	1751	1977	2034	2484
11:58:27	2006	2239	1164	1174	837	2680	2582	866	789	712	750	2380	2081	2135	1370	1192	907	2708	2567	930	731	745	830	2405	2015	2319	1411	1217	862	2643	2587	881	796	760	785	2726	2161	1036	801	759	764	3006	2951	930	1512	2893	2860	3248	2014	950	790	1074	947	3082	2989	901	1511	2826	3072	3140	1923	973	781	819	745	3284	3057	940	1491	2902	2889	3180	728	764	767	742	811	2487	2533	1583	1840	1979	2252	2630	717	748	760	724	734	2490	2381	1522	1837	2076	2249	2629
12:08:27	2093	2312	1234	1204	900	2857	2862	871	802	760	775	2629	2169	2360	1347	1210	895	2841	2667	906	749	735	821	2513	2177	2477	1527	1278	861	2847	2712	875	781	757	819	2840	2246	1066	802	801	764	3140	3087	941	1601	2999	3034	3401	2111	992	779	1075	946	3291	3221	940	1547	3054	3168	3189	1921	1015	770	823	760	3308	3305	905	1556	3161	3119	3392	761	766	808	757	808	2663	2692	1632	1881	2200	2335	2792	728	710	717	702	725	2616	2626	1623	1908	2208	2345	2838
12:18:27	2359	2467	1300	1144	924	2936	2998	882	725	747	764	2736	2234	2519	1464	1237	967	2983	2847	882	780	742	836	2599	2325	2779	1563	1283	843	2986	2882	884	792	746	841	3009	2416	1039	815	770	763	3276	3279	918	1615	3088	3128	3511	2286	983	794	1021	970	3278	3222	891	1634	3193	3393	3427	2043	941	763	788	799	3445	3454	935	1542	3345	3308	3477	716	699	753	733	784	2777	2783	1615	2020	2432	2563	2889	702	669	747	719	719	2765	2730	1553	2034	2326	2392	3035
12:28:27	2454	2677	1407	1169	865	3101	3167	867	781	713	772	2888	2381	2776	1456	1180	898	3127	2934	907	779	678	806	2787	2589	3023	1655	1326	911	3126	2985	892	769	764	788	3252	2503	1104	804	759	750	3473	3454	906	1685	3228	3294	3790	2358	1040	775	1089	963	3448	3464	916	1672	3284	3544	3446	2188	983	774	780	782	3580	3507	842	1596	3392	3415	3717	734	761	742	759	789	2952	2868	1670	2151	2567	2653	3141	673	719	761	722	709	3053	2908	1705	2155	2520	2582	3228
12:38:27	2683	2974	1417	1186	894	3353	3308	906	780	745	774	3110	2611	2987	1591	1233	904	3313	3237	868	753	751	809	3041	2672	3194	1724	1312	847	3285	3239	875	802	782	742	3494	2599	1097	764	747	804	3477	3463	925	1772	3417	3537	3986	2488	1053	764	1118	978	3615	3609	947	1721	3445	3563	3705	2329	1007	757	790	789	3720	3593	919	1690	3530	3602	3878	724	745	792	744	776	3107	3142	1799	2247	2678	2889	3370	706	734	731	714	732	3206	3144	1749	2253	2639	2867	3463
12:48:27	2940	3236	1586	1216	880	3462	3540	838	776	782	720	3514	2937	3274	1633	1188	918	3538	3392	895	757	771	800	3225	2899	3500	1826	1314	918	3427	3403	895	796	761	779	3747	2812	1168	810	749	763	3734	3672	887	1769	3571	3824	4145	2605	1076	778	1036	993	3786	3627	917	1733	3611	3917	4073	2496	1030	761	817	845	3912	3844	911	1700	3730	3803	4141	715	745	770	788	806	3273	3179	1845	2462	2842	3032	3533	711	720	720	728	671	3440	3301	1802	2424	2775	3051	3709
12:58:27	3246	3531	1649	1204	865	3707	3709	877	774	778	769	3657	3086	3525	1729	1285	927	3644	3416	842	744	758	783	3397	3240	3635	1852	1333	884	3689	3625	902	781	795	763	3855	2898	1189	824	740	766	3929	3930	924	1814	3730	3994	4386	2759	1041	742	1047	984	4072	3997	973	1862	3777	3980	4013	2624	1082	771	820	730	3951	3864	910	1789	3854	3968	4247	713	733	782	771	794	3474	3407	1948	2542	3021	3189	3786	729	742	702	707	709	3539	3428	1936	2575	3059	3226	3957
13:08:27	3303	3813	1617	1226	926	3722	3945	862	801	743	758	3912	3363	3762	1763	1270	925	3788	3621	914	734	753	798	3608	3461	3774	1873	1291	912	3922	3725	880	813	803	803	4216	3048	1212	817	791	796	4201	4058	914	1909	3912	4147	4766	3013	1104	771	1068	1013	3992	4143	939	1849	3943	4203	4271	2771	1104	748	819	774	4169	3987	907	1791	3947	4077	4453	742	770	786	734	836	3567	3572	2061	2770	3090	3281	3968	739	721	758	757	754	3840	3680	1976	2780	3279	3472	4194
13:18:27	3773	4051	1715	1195	891	4179	4002	900	772	673	779	4019	3668	3927	1733	1251	900	4023	3788	942	764	730	815	3700	3766	3985	1879	1250	860	4023	3896	899	768	766	772	4501	3295	1241	799	745	758	4173	4271	909	1966	4074	4304	4966	3138	1114	767	1024	959	4318	4367	929	1883	4034	4239	4641	2983	1066	750	794	750	4391	4232	919	1833	4093	4160	4518	703	737	755	750	787	3837	3814	2074	2798	3302	3551	4238	684	688	748	720	697	3984	3906	2088	2982	3326	3676	4458
13:28:27	3951	4339	1720	1156	877	4186	4281	823	774	751	719	4346	3748	4088	1743	1298	919	4059	3931	881	727	741	784	3845	3964	4260	1825	1293	887	4035	3861	853	756	805	749	4706	3322	1270	792	764	762	4419	4650	917	2072	4072	4419	5149	3339	1148	753	1076	952	4353	4410	919	1928	4268	4364	4682	3119	1104	720	792	790	4483	4354	918	1867	4205	4359	5047	727	755	798	761	793	3962	3897	2216	2973	3446	3685	4446	683	706	765	758	726	4123	3946	2205	3134	3578	3852	4551
13:38:27	4211	4615	1774	1229	855	4324	4432	863	805	754	760	4504	4187	4515	1807	1284	927	4284	4041	950	711	764	795	4116	4269	4715	1924	1353	875	4189	4142	903	811	777	780	4944	3713	1347	791	755	767	4729	4814	939	2076	4422	4611	5380	3500	1149	794	1064	939	4828	4707	893	2032	4430	4619	4847	3209	1226	782	818	771	4714	4566	898	2036	4418	4551	4989	716	746	762	702	813	4121	4105	2305	3153	3646	3870	4813	731	695	738	709	726	4290	4205	2325	3230	3682	3970	4835
13:48:27	4637	4934	1791	1208	864	4593	4502	887	817	753	779	4750	4336	4801	1837	1282	938	4544	4306	902	739	725	813	4218	4577	4872	1925	1347	883	4333	4320	871	790	752	787	5331	3757	1422	788	772	750	4868	4747	890	2207	4746	4819	5665	3625	1196	770	1073	971	4730	4770	924	2185	4586	4745	5287	3402	1190	760	799	780	5004	4688	881	2022	4612	4651	5386	680	766	802	767	824	4319	4328	2492	3282	3799	4050	4983	722	712	783	757	743	4577	4345	2446	3497	3862	4158	5202
13:58:27	5122	5401	1698	1252	861	4866	4826	898	800	743	726	5051	4568	5048	1861	1328	932	4727	4631	894	778	738	780	4455	4803	5260	2027	1365	925	4602	4637	874	783	739	810	5440	3883	1429	799	765	751	5135	5069	878	2331	4916	4838	5782	3778	1224	754	1045	998	4998	4929	977	2262	4857	4892	5501	3537	1224	757	783	811	5084	4951	887	2178	4891	4859	5504	762	767	760	767	782	4543	4413	2683	3409	4018	4332	5191	700	719	760	755	705	4844	4562	2573	3654	4156	4357	5485
14:08:27	5338	5621	1825	1225	885	5037	4924	907	777	760	718	5377	4897	5424	1813	1315	892	4849	4621	935	784	731	810	4766	5004	5713	2008	1352	904	4830	4736	876	787	827	776	5677	4109	1500	750	796	797	5225	5115	903	2470	4957	5191	6107	4009	1228	780	1040	990	5140	5293	885	2339	4982	5045	5671	3704	1273	764	790	759	5339	5095	901	2291	4969	5123	5920	702	785	759	737	812	4654	4548	2792	3769	4243	4423	5371	741	714	767	765	740	4902	4797	2777	3877	4296	4555	5894
14:18:27	5653	5899	1761	1227	883	5259	5410	838	729	734	767	5654	5115	5617	1859	1254	920	5065	4902	896	775	762	820	4974	5526	5908	2000	1372	910	4970	4991	908	794	749	765	5944	4286	1557	787	765	772	5458	5450	908	2512	5116	5237	6264	4226	1278	766	1069	966	5289	5416	932	2422	5138	5332	5850	3887	1266	756	815	761	5387	5247	856	2357	5234	5155	6061	723	736	789	711	782	4714	4786	2893	3857	4352	4457	5616	686	717	739	701	779	5232	4874	2808	3985	4395	4766	6041
14:28:27	6053	6175	1801	1223	885	5438	5392	880	819	718	745	5776	5473	5624	1823	1283	889	5020	5016	890	727	745	805	5256	5698	6091	2013	1333	906	5301	5158	887	763	787	843	5994	4378	1594	748	769	759	5637	5528	863	2660	5291	5413	6365	4417	1305	805	1113	959	5652	5490	933	2477	5213	5435	5968	4136	1328	712	769	745	5739	5511	922	2427	5338	5241	6277	751	787	765	731	752	4975	4866	2946	3947	4411	4516	5914	691	698	724	748	733	5371	5083	3045	4174	4629	4803	6265
14:38:27	6339	6197	1882	1244	901	5788	5675	874	769	688	725	5967	5642	5910	1848	1321	987	5472	5235	917	742	744	823	5531	5963	6145	2022	1356	923	5541	5459	885	736	776	809	6313	4560	1570	802	787	756	5819	5616	950	2816	5435	5652	6669	4586	1307	755	989	961	5687	5569	917	2587	5389	5618	6301	4275	1398	806	838	791	5864	5502	942	2563	5545	5578	6508	703	756	772	773	825	5166	4999	3248	4108	4636	4617	6162	700	738	704	751	709	5576	5349	3100	4326	4596	5087	6573
14:48:27	6885	6433	1840	1293	921	5890	5872	856	792	747	706	6413	6159	5938	1900	1304	923	5496	5285	877	747	719	826	5913	6382	6283	2032	1390	887	5872	5701	887	802	760	791	6598	4820	1684	837	775	723	6278	6067	911	2935	5637	5897	6945	4834	1385	818	1078	958	5955	5986	897	2784	5601	5790	6572	4505	1453	746	810	740	6071	5875	908	2710	5694	5752	6784	744	745	739	764	799	5336	5242	3273	4207	4852	4897	6524	681	711	755	743	726	5823	5672	3323	4577	5119	5382	6829
14:58:27	7358	6421	1846	1221	883	6291	6066	884	790	731	782	6556	6521	6137	1971	1275	877	5657	5627	901	721	728	812	6026	6932	6500	2083	1394	910	6068	6048	865	766	785	800	6911	5050	1731	811	790	769	6286	6133	960	3169	5861	5982	7024	5071	1464	766	1050	993	5977	6204	930	2979	5936	5895	6658	4769	1433	760	803	766	6208	6118	917	2973	5856	5906	7039	743	730	791	754	847	5492	5291	3412	4393	4867	5108	6770	696	711	726	740	752	6099	5897	3396	4885	5186	5661	7187
15:08:27	7790	6607	1872	1272	910	6512	6327	838	775	784	746	6902	6927	6196	1899	1279	1009	5898	5790	885	757	764	841	6451	7257	6593	2106	1348	919	6348	6195	891	801	758	797	7164	5332	1869	773	761	736	6440	6436	954	3221	6136	6153	7400	5327	1504	782	1044	979	6293	6305	925	2999	5952	6206	6985	4997	1537	730	817	744	6350	6211	889	3062	6108	6055	7191	762	775	811	806	880	5668	5420	3562	4620	5178	5439	6925	740	704	729	743	715	6416	6195	3633	4967	5477	5963	7411
15:18:27	8260	6627	1842	1264	869	6750	6669	863	776	739	735	7060	7195	6342	1915	1305	929	6073	5832	899	735	762	817	6844	7627	6661	2122	1417	885	6470	6434	902	775	789	758	7456	5610	1930	783	782	820	6986	6757	920	3398	6326	6379	7598	5513	1553	827	1012	1033	6670	6520	926	3034	6325	6481	7087	5239	1596	722	815	744	6799	6630	906	3221	6439	6519	7669	733	790	767	764	832	5985	5831	3711	4645	5522	5588	7264	711	733	714	748	706	6665	6488	3794	5199	5705	6105	7810
15:28:27	8555	6541	1933	1240	911	7267	6877	922	783	782	760	7386	7734	6306	1985	1318	906	6235	6073	851	744	771	833	6987	7963	6603	2133	1397	894	6840	6814	904	779	770	788	7717	5882	2054	796	766	785	7073	6854	912	3446	6468	6676	7837	5905	1620	792	1080	991	6755	6699	960	3226	6463	6583	7436	5399	1660	705	854	791	6756	6631	900	3420	6587	6678	7775	722	783	790	764	802	6022	5906	3835	4925	5564	5902	7433	711	708	770	724	722	6987	7007	3877	5547	6160	6583	8180
15:38:27	8766	6581	1878	1224	920	7246	7051	831	755	743	754	7613	7693	6175	1941	1320	949	6446	6121	856	720	699	818	7199	8302	6687	2125	1374	890	6900	6651	891	730	761	798	8014	6164	2068	778	793	737	7134	6956	909	3548	6711	6811	8128	6304	1651	747	1035	952	6968	6997	902	3334	6758	6786	7521	5694	1637	781	787	782	6955	6842	882	3460	6780	6670	8000	739	741	767	748	797	6205	6030	3970	5011	5748	5936	7840	680	709	713	741	694	7198	7232	4076	5697	6277	6734	8396
15:48:27	9680	6706	1866	1266	887	7673	7237	852	797	770	768	7945	8382	6365	1978	1379	894	6741	6539	896	748	748	791	7614	8924	6906	2202	1360	921	7250	7174	915	790	758	766	8159	6644	2202	788	756	750	7353	7358	904	3705	6874	7180	8396	6509	1669	793	1035	999	7259	7135	890	3537	6879	6987	7838	6017	1731	776	786	808	7306	7038	919	3627	7115	6910	8671	741	736	776	766	835	6608	6405	4072	5137	6048	6234	8092	706	730	724	752	773	7455	7574	4261	6093	6686	7229	8656
15:58:27	9904	6828	1884	1291	909	7820	7634	889	765	724	739	8317	8926	6291	2017	1314	937	6995	6806	896	750	724	794	7994	9139	6865	2114	1369	958	7561	7385	909	767	745	791	8390	7190	2314	791	776	738	7841	7771	953	3818	7160	7329	8872	7014	1737	799	1052	1007	7453	7418	919	3722	7091	7192	8088	6357	1831	748	819	787	7570	7291	918	3736	7259	7311	8829	706	727	792	770	851	6821	6743	4489	5221	6404	6547	8356	720	727	734	753	721	7929	8021	4432	6238	7074	7339	9099
16:08:27	10163	6904	1886	1306	910	8351	8053	857	762	750	737	8575	9056	6586	1977	1316	950	7398	6970	945	769	733	839	8249	9390	7036	2238	1375	939	7936	7729	887	782	778	759	8856	7425	2370	801	791	807	7897	7770	908	4046	7383	7611	9104	7323	1822	787	1042	970	7766	7482	957	3711	7518	7689	8394	6730	1931	765	856	794	7768	7610	931	3928	7516	7689	9085	716	772	788	715	834	7235	6920	4595	5437	6438	6826	8821	710	703	742	709	723	8150	8488	4595	6677	7429	7870	9152
16:18:27	10167	6905	1930	1289	903	8661	8390	885	779	695	760	9155	9289	6531	1951	1348	1009	7704	7238	887	735	750	788	8542	9729	7249	2223	1455	931	8161	7962	880	791	739	799	9204	7980	2425	773	799	764	8319	8155	952	4156	7726	7944	9421	7921	1898	796	1100	985	7972	7753	899	3891	7547	7975	8713	7016	1972	747	786	782	8017	7695	898	4120	7812	7971	9541	728	723	805	713	855	7560	7488	4617	5782	6834	7250	9119	731	706	757	722	740	8630	8875	4763	7050	7873	8293	9858
16:28:27	10441	7030	1894	1341	875	8944	8573	886	795	735	736	9353	9306	6675	1964	1369	909	8098	7633	897	742	814	840	8888	9831	7243	2255	1402	888	8320	8142	866	771	787	814	9676	8192	2536	797	790	725	8404	8560	945	4371	7849	8130	9676	8236	1956	756	1038	982	8093	8140	926	3968	7839	7982	9037	7322	1956	711	842	772	8273	8075	920	4166	8100	8054	9699	696	755	763	757	800	7627	7623	4773	5938	6929	7381	9634	703	706	768	712	718	8983	9256	4997	7292	8032	8435	10257
16:38:27	10761	7277	1961	1280	901	9187	9075	874	777	712	745	9781	9511	6681	2013	1351	979	8282	7597	891	763	703	809	9104	9858	7339	2233	1392	935	8810	8570	908	772	808	779	9754	8686	2607	789	768	741	8594	8588	905	4502	8155	8457	10078	8535	2065	788	1068	981	8351	8138	899	4128	8201	8397	9222	7786	2082	766	812	776	8430	8170	895	4381	8236	8415	9999	737	742	769	767	840	8117	7862	4824	5989	7213	7663	10005	712	741	749	756	687	9022	9647	5041	7665	8374	8881	10679
16:48:27	10910	7137	1951	1281	918	9405	9312	874	770	749	748	10168	9572	6728	1948	1366	959	8496	7922	870	761	714	803	9468	9973	7224	2263	1387	881	8906	8572	868	746	775	826	10067	8884	2786	830	766	766	8623	8676	910	4617	8440	8642	10360	8772	2101	711	1026	998	8552	8608	917	4319	8204	8625	9608	7876	2142	763	815	793	8758	8452	920	4418	8438	8551	10304	756	757	739	702	805	8389	8061	4965	6348	7413	7799	10006	685	710	788	705	731	9466	9695	5127	7655	8529	9068	10587
16:58:27	11048	7539	1933	1301	879	9905	9622	863	786	736	741	10303	9900	6890	1968	1304	928	8920	8328	905	734	747	808	9725	10328	7484	2307	1439	891	9088	9023	879	746	801	798	10449	9331	2815	795	810	801	8935	8996	943	4899	8593	8878	10863	9422	2162	822	1044	986	8929	8704	981	4645	8579	8922	10073	8220	2247	760	810	764	9005	8579	975	4617	8534	8885	10661	715	753	820	738	821	8670	8576	5245	6542	7734	8269	10501	714	709	719	770	762	9955	10429	5312	8077	8908	9563	10991
17:08:27	11429	7383	2010	1295	869	10146	10008	893	781	733	764	10928	10130	6967	1985	1296	928	9057	8720	917	743	732	831	10157	10303	7449	2280	1406	923	9564	9473	901	785	736	774	10927	9538	2942	804	766	800	9371	9348	876	5052	8907	9241	11067	9832	2206	770	1047	941	9098	8845	928	4683	8799	9257	10368	8676	2397	720	812	771	9247	9057	900	4766	8998	9272	11062	743	763	794	754	833	9109	8845	5395	6719	7954	8528	10887	716	740	740	729	757	10174	10894	5547	8419	9277	10039	11537
17:18:27	11499	7623	1914	1346	924	10644	10374	879	770	702	781	11355	10021	7204	2028	1384	910	9434	9037	846	734	734	838	10624	10455	7577	2296	1408	929	9948	9785	913	837	783	791	11280	9980	3025	802	808	767	9660	9875	941	5172	9194	9656	11475	10021	2307	815	1037	967	9289	9247	946	4810	9153	9416	10842	8997	2503	773	807	788	9425	9043	896	5125	9227	9430	11413	737	734	777	731	842	9237	9010	5491	6747	8316	8738	11386	725	715	771	738	725	10519	11120	5900	8689	9600	10338	11932
17:28:27	11773	7871	1990	1295	936	10780	10714	914	774	741	754	11692	10184	7093	2032	1362	941	9845	9396	907	764	713	805	10841	10601	7582	2338	1405	880	10178	9851	888	781	770	783	11544	10253	3018	802	808	809	9913	9864	942	5334	9508	9780	11782	10215	2424	756	1036	1005	9587	9398	883	5063	9604	9710	10947	9391	2440	727	827	801	9691	9479	894	5361	9426	9980	11638	750	765	772	767	828	9756	9423	5674	7138	8659	9218	12036	742	718	716	751	750	10830	11676	5949	9182	10040	10467	12300
17:38:27	12145	8073	2038	1348	934	11329	11123	873	771	714	768	12221	10495	7160	2019	1385	942	10166	9578	899	732	713	812	11197	10728	7740	2390	1430	950	10202	10195	855	774	770	807	12115	10545	3144	842	792	758	10094	10340	929	5536	9674	10222	12198	10336	2514	793	1065	993	9825	9639	953	5240	9661	10003	11292	9405	2622	733	820	750	9913	9653	899	5405	9804	9985	12096	694	727	777	738	818	9995	9782	5704	7420	8844	9397	12408	720	710	760	741	729	11208	11971	6123	9328	10385	11064	12658
17:48:27	11967	7800	2018	1308	896	11543	11312	840	754	751	779	12468	10391	7079	1989	1370	958	10425	9967	903	797	712	832	11664	10761	7717	2412	1451	945	10618	10550	855	756	764	768	12139	10650	3283	805	802	750	10259	10315	897	5541	9980	10312	12589	10424	2617	781	1014	945	9950	9816	905	5295	9868	10245	11652	9635	2638	741	802	788	10118	9726	893	5544	9870	10293	12230	739	742	762	746	805	10265	10086	5863	7485	9033	9778	12499	689	720	720	754	752	11620	12344	6247	9500	10541	11322	12821
17:58:27	12078	8199	1956	1344	883	11988	11727	826	734	735	702	13043	10487	7091	2029	1346	962	10445	10052	908	734	768	814	11945	10840	7826	2440	1507	929	10845	11029	898	806	785	824	12614	10979	3355	799	761	771	10579	10619	951	5663	10249	10377	12775	10839	2698	762	1048	995	10361	10167	942	5573	10114	10307	11937	9720	2807	731	839	754	10287	10092	932	5746	10118	10356	12665	737	763	780	775	832	10513	10224	5846	7613	9354	9823	13161	699	697	738	767	754	12040	12705	6489	9746	10891	11715	13322
18:08:27	12774	8270	1975	1355	903	12349	11844	909	753	766	773	13561	10826	7347	2038	1397	935	10876	10325	884	723	746	841	12451	11079	7907	2425	1445	897	11110	11051	878	787	830	834	13078	11317	3694	816	776	757	11075	11001	947	6146	10479	11001	13242	10988	2805	759	1056	987	10439	10383	925	5468	10391	10704	12617	10181	2862	777	853	746	10495	10481	936	5948	10444	10884	13207	702	746	797	741	831	10967	10457	6265	7863	9604	10310	13586	713	771	737	695	727	12491	13377	6775	10140	11406	12049	13812
18:18:27	12698	8399	1940	1319	884	12758	12443	863	777	701	760	13898	11025	7367	2068	1428	943	11357	10625	897	748	736	815	12749	11008	8050	2376	1423	944	11603	11347	860	811	739	819	13462	11531	3760	797	792	791	11208	11194	938	6328	10799	11152	13675	11270	2861	801	1053	968	10742	10667	926	5872	10856	11126	12850	10248	3037	767	810	756	10785	10697	927	6180	10841	10957	13319	763	740	728	752	845	11501	10891	6418	8150	10086	10752	13831	710	762	712	717	755	12801	13653	6883	10463	11548	12410	14390
18:28:27	12601	8579	2054	1365	934	13138	12811	888	766	687	782	14292	11146	7553	2046	1404	921	11528	10978	867	759	760	844	13304	11262	8102	2424	1523	946	11896	11668	861	757	765	830	13625	11846	3911	829	781	777	11255	11455	941	6480	11094	11404	13936	11516	2993	758	1076	947	11037	10860	953	6002	11042	11307	13185	10433	3156	747	828	776	11189	10955	933	6324	10847	11283	13926	727	823	761	797	840	11696	11361	6541	8379	10530	11091	14229	711	715	718	752	711	13177	13976	7172	10666	11967	12858	14733
18:38:27	12873	8810	1921	1378	910	13814	13435	848	800	751	767	14701	11103	7402	2120	1363	924	11660	11318	867	751	721	769	13600	11254	8261	2505	1449	918	12373	12074	905	779	766	747	13866	12033	3930	798	775	727	11722	11699	905	6750	11183	11619	14406	11483	2994	768	1087	972	11337	11046	924	6120	11237	11569	13682	10435	3201	769	816	795	11566	11136	913	6429	11141	11607	14140	706	751	777	742	809	12173	11565	6707	8598	10676	11569	14917	707	765	721	714	793	13548	14168	7171	10884	12327	13236	15192
18:48:27	12970	8939	2058	1382	890	13797	13690	880	762	738	741	15331	11282	7486	2143	1384	952	12105	11606	916	772	755	846	13860	11492	8260	2521	1511	942	12508	12272	860	766	816	798	14653	12078	3990	802	808	793	11898	12004	942	6876	11667	11884	14693	11718	3164	800	1053	961	11576	11244	900	6320	11723	11824	13835	10633	3425	759	823	728	11743	11498	916	6728	11449	11939	14404	731	777	761	750	900	12611	11942	6773	8881	10929	11661	15096	676	705	787	737	758	13981	14778	7564	11264	12544	13715	15550
18:58:27	12931	8905	2033	1361	938	14187	13746	815	805	729	731	15569	11212	7455	2014	1363	922	12142	11553	862	733	698	831	14160	11333	8200	2472	1443	905	12430	12456	895	805	789	747	14958	12187	4050	803	821	796	12097	12007	892	7039	11612	11975	14991	11765	3342	775	985	921	11579	11387	896	6303	11541	11972	13884	10730	3441	758	784	792	11833	11401	912	6810	11574	11959	14505	694	758	759	737	818	12455	11905	6831	9074	11387	12151	15470	678	684	734	700	723	14188	15075	7610	11109	12911	13822	15667
19:08:27	13208	9224	2004	1346	948	14708	14457	890	757	725	769	15840	11463	7551	2125	1390	949	12490	12005	857	721	750	777	14947	11513	8400	2501	1488	944	12748	12709	916	785	755	825	15373	12365	4217	854	783	784	12431	12451	922	7228	11968	12332	15211	12163	3394	791	1055	987	11804	11725	927	6615	11923	12466	14499	10863	3557	796	841	765	11932	11794	934	6871	11961	12259	14927	721	780	783	768	848	13220	12511	6961	9330	11686	12282	16108	710	771	741	712	722	14564	15566	7860	11515	13276	14309	16146
19:18:27	13336	9235	2075	1311	909	15200	14715	876	778	730	776	16489	11521	7712	2017	1425	978	12879	12275	912	707	724	802	15525	11394	8166	2523	1533	952	13314	13190	866	781	780	818	15713	12797	4391	823	763	788	12691	12489	912	7478	12528	12800	15718	12310	3467	771	1058	1033	12255	11961	926	6709	12196	12817	14993	11250	3719	756	786	808	12274	11936	884	7125	12255	12591	15238	742	815	798	754	834	13242	12677	7293	9691	12108	12729	16330	710	698	746	711	758	15128	16110	8160	11895	13466	14474	16526
19:28:27	13408	9251	2173	1358	910	15423	15164	866	769	743	763	16913	11647	7695	2078	1415	952	13328	12488	878	733	737	811	15654	11753	8124	2545	1527	910	13582	13383	856	756	760	799	16334	12923	4573	790	788	810	12888	12981	931	7606	12687	12988	15941	12192	3646	774	1071	946	12315	12589	949	6687	12534	12958	15125	11162	3801	791	818	827	12625	12511	867	7272	12826	13051	15531	731	800	761	743	805	13731	13218	7227	9785	12356	13093	16764	711	756	735	741	755	15531	16382	8244	11914	13837	14913	17025
19:38:27	13536	9305	2134	1387	935	15834	15648	884	733	733	783	17340	11726	7701	2162	1365	965	13445	12738	884	747	706	777	15963	11579	8205	2602	1501	980	13889	13652	908	801	769	829	16813	13230	4607	825	753	784	13115	13156	937	7866	12893	13180	16292	12406	3696	774	1001	1030	12442	12474	938	6960	12611	13110	15302	11445	3945	763	821	790	12807	12722	891	7461	12756	13130	16068	759	747	788	788	807	13916	13482	7664	10229	12837	13532	17297	696	738	715	710	734	15634	16572	8707	12063	14112	15259	17513
19:48:27	13463	9311	2110	1383	908	16397	15952	879	741	730	765	17929	11928	7773	2107	1411	963	13758	12990	916	720	756	835	16577	11852	8155	2564	1509	957	13965	14025	895	805	773	787	16864	13400	4869	800	791	817	13236	13158	934	8030	13033	13647	16569	12590	3754	805	1114	992	13042	12859	889	7303	13039	13429	15820	11567	4078	771	818	777	13233	12945	900	7680	12994	13442	16187	734	724	791	717	808	14406	13717	7639	10559	12817	13805	17620	739	717	778	739	750	16197	17179	8771	12635	14547	15900	17623
19:58:27	13446	9444	2151	1334	928	16428	16049	867	772	731	768	18269	11923	7772	2095	1374	935	13781	13271	876	755	726	885	16547	11764	8197	2581	1502	953	14081	13988	863	771	796	814	17030	13388	4852	772	793	782	13399	13369	911	8176	13189	13623	16577	12616	3872	780	1020	986	12958	12776	929	7406	13136	13763	15825	11467	4114	744	787	754	13130	12877	917	7830	13027	13482	16223	691	780	742	730	831	14416	14033	7905	10593	13081	13956	18056	717	700	736	770	724	16442	17222	9127	12467	14666	16013	17978
20:08:27	13659	9535	2112	1331	880	16931	16493	904	753	724	783	18745	11778	7770	2107	1387	957	13987	13351	856	734	703	814	17083	11970	8233	2689	1465	948	14433	14337	882	789	776	815	17335	13404	5024	767	778	742	13729	13781	910	8379	13377	13569	17200	12657	3937	789	1024	948	13377	13320	909	7418	13296	13955	16130	11637	4232	753	797	750	13447	13395	957	7818	13197	13875	16535	751	740	813	763	794	14653	13975	7929	10654	13601	14226	18427	708	696	736	690	753	16732	17650	9192	12726	14773	16406	18361
20:18:27	13644	9713	2159	1372	915	17106	16856	844	763	736	767	19411	12014	7797	2133	1402	978	14697	13926	911	743	708	833	17618	11982	8102	2643	1500	961	14993	14600	894	809	782	828	18057	13455	5195	825	820	737	13972	13909	944	8570	13627	14065	17572	12729	4020	818	1065	924	13464	13418	960	7770	13600	13901	16870	11887	4348	793	809	763	13597	13636	919	8275	13609	14067	17071	727	776	737	765	835	15152	14394	8020	11085	13909	14794	18761	721	672	741	733	770	17193	18170	9441	13013	15347	16868	19132
20:28:27	14037	9668	2205	1401	892	17589	17435	830	729	710	740	19717	12222	7853	2150	1388	978	14679	13823	884	731	740	801	18045	12298	8364	2654	1511	988	14758	15201	864	803	788	769	18312	13790	5258	799	785	778	14152	14100	946	9020	13851	14364	17944	12850	4073	749	1029	932	13409	13558	949	7975	13692	14421	16824	11434	4511	757	827	763	14092	13779	877	8522	14030	14365	17349	733	743	760	761	838	15454	15022	8346	11446	14150	15051	19281	750	727	728	711	723	17525	18726	9594	13224	15645	17356	19405
20:38:27	14045	9699	2190	1444	927	17845	17804	859	758	709	729	20491	12252	7951	2087	1465	944	15086	14487	867	775	731	797	18569	12367	8354	2696	1566	936	15378	15384	875	792	749	823	18803	13900	5435	800	779	800	14496	14512	901	9072	14131	14805	17948	13052	4278	777	1061	985	13857	13934	962	7891	14109	14751	17390	11575	4557	762	848	780	14266	14144	881	8684	14228	14593	17568	746	753	756	769	851	15552	14982	8500	11561	14509	15422	19857	740	743	730	761	757	17996	19251	9925	13412	16192	17794	19619
20:48:27	14063	9725	2162	1377	939	18402	18129	872	747	722	767	20953	12397	7999	2168	1397	992	15395	14609	879	708	712	832	18929	12416	8442	2714	1490	929	15515	15700	849	768	772	788	18932	14138	5583	799	807	721	14743	14466	963	9411	14243	14765	18517	12877	4463	827	1093	938	13975	13941	947	8034	14273	15152	17418	11784	4611	776	864	818	14251	14305	894	8864	14337	14865	18104	724	747	744	808	824	15674	15349	8636	12132	14800	15661	20060	704	699	743	772	771	18347	19422	10220	13771	16403	18355	20364
20:58:27	14362	9743	2224	1378	909	18771	18626	828	779	694	770	21090	12509	7928	2140	1399	1007	15566	14782	871	745	735	788	19289	12383	8254	2694	1507	939	15711	15850	880	793	783	768	19418	13925	5595	777	787	780	14911	14787	963	9586	14477	15091	18647	13178	4526	773	1023	955	14181	14045	944	8442	14584	15086	17655	11813	4643	762	766	776	14577	14599	894	8966	14576	15110	18429	753	786	790	778	765	15943	15459	8672	12165	15013	15832	20630	739	738	713	767	770	18572	19822	10372	13762	16792	18153	20468
21:08:27	14343	9892	2215	1381	923	19064	18703	872	769	726	741	21288	12192	7968	2188	1406	966	15524	15169	841	765	719	811	19576	12475	8373	2650	1550	992	15911	15722	871	753	765	782	19711	14013	5655	786	769	739	14986	14728	941	9934	14454	15135	18967	13120	4565	787	1021	949	14390	14444	901	8621	14545	15502	17674	11678	4804	791	815	764	14472	14665	946	9241	14723	15056	18350	745	724	797	728	801	16060	15635	9042	12378	15257	15918	20805	712	715	741	727	767	18646	19853	10389	13894	16702	18552	20757
21:18:27	14416	9845	2335	1398	908	19567	19155	895	765	703	765	22331	12510	8103	2111	1436	1015	15929	15302	891	747	736	809	20261	12731	8490	2667	1528	966	16159	16506	893	817	800	773	19754	14476	5715	839	764	809	15170	15290	929	9935	14960	15496	19219	13411	4658	776	1081	951	14730	14797	892	8690	15124	15508	18149	11954	5009	774	829	798	15071	15004	907	9453	14933	15510	18705	737	738	774	774	823	16731	15983	8970	12633	15730	16272	21285	704	678	787	745	731	19550	20471	10892	14351	17582	19175	21492
21:28:27	14557	9903	2261	1391	908	19824	19629	892	760	727	749	22494	12936	8054	2173	1434	960	16230	15541	910	752	705	828	20632	13108	8509	2763	1576	940	16498	16531	887	803	781	777	20335	14690	5840	796	805	732	15244	15289	942	9950	15005	15718	20013	13563	4704	789	1049	959	15118	14978	931	9033	15232	15847	18705	12207	4981	770	820	762	15021	15403	943	9786	15217	15562	19165	765	778	761	732	813	16687	16405	9085	12885	15906	16770	21744	719	720	735	747	751	19725	20930	10982	14416	17966	19838	21961
21:38:27	14873	9971	2394	1397	963	20092	20022	890	778	708	783	22715	12955	8191	2143	1394	1025	16439	15926	897	736	763	818	21077	13137	8529	2732	1516	974	16851	16555	897	733	800	780	20755	14721	6129	809	775	736	16029	15483	990	10532	15543	16172	19991	13959	4915	801	1054	929	15106	15297	925	9235	15418	16068	18917	12226	5086	814	800	769	15375	15436	936	9948	15611	15985	19541	775	743	786	759	831	17382	16652	9378	13067	16314	17313	22271	701	709	771	730	814	20283	21464	11352	14512	18105	20141	21843
21:48:27	14818	9983	2370	1435	982	20787	20705	908	746	706	790	23251	12897	8327	2169	1466	958	16610	16144	866	728	725	791	21599	13109	8593	2825	1539	979	17031	17246	854	756	784	765	20997	15049	6185	826	770	790	15776	15994	963	10513	15710	16166	20320	14015	4855	778	1046	961	15207	15458	960	9403	15513	16156	19461	12314	5286	772	782	826	15625	15746	907	10280	15881	16134	19564	710	799	786	785	796	17460	16915	9633	13460	16396	17411	22465	708	743	745	745	775	20416	21354	11590	14669	18355	20337	22677
21:58:27	14844	9963	2332	1424	968	20758	20868	873	783	718	756	23780	13014	8470	2206	1420	980	16705	16316	888	732	765	860	22214	13255	8428	2752	1568	969	17256	17467	865	769	759	839	21617	15104	6093	812	763	800	15908	16093	975	10791	15978	16466	20583	13929	5019	793	1049	935	15553	15434	889	9629	15885	16348	19645	12459	5259	772	814	765	15666	15507	946	10431	16102	16293	20272	722	745	799	792	873	17679	17166	9721	13739	16570	17661	22884	739	734	765	710	775	20640	21947	11737	14805	18809	21045	22562
22:08:27	14869	9901	2332	1390	957	20907	21204	864	740	717	735	24080	12788	8282	2128	1385	975	16773	16648	831	735	737	768	22079	12783	8526	2690	1527	933	17024	17182	865	758	755	832	21729	14509	5998	789	764	765	15766	15806	938	10682	15697	16168	20322	13708	4948	751	1039	980	15423	15549	916	9534	15703	16403	19480	12276	5245	750	800	771	15856	15992	889	10365	16009	16216	20327	706	734	778	746	808	17530	17041	9865	13629	17094	17748	23226	703	714	706	736	753	20873	21711	11911	15077	19089	20826	22668
22:18:27	15176	9981	2378	1385	984	21667	21305	873	745	699	778	24027	13054	8330	2150	1396	989	17046	16560	887	747	720	821	22675	13313	8695	2794	1543	955	17844	17660	921	764	815	780	21971	14094	6274	799	826	796	16101	16553	974	10976	15827	16507	20942	13720	5109	788	1089	962	15912	15862	959	9778	16085	16944	20182	12460	5388	749	801	782	16075	16098	945	10849	16286	16560	20650	712	754	750	748	836	17924	17583	9977	14022	17277	18436	23467	720	758	748	774	765	21589	22513	11975	15262	19539	21415	23348
22:28:27	15285	10092	2411	1455	945	22018	21895	862	758	706	769	24475	13298	8378	2147	1396	1015	17552	16944	843	704	689	838	22775	13435	8805	2821	1560	956	17678	17852	920	813	739	758	22540	14043	6365	824	811	775	16458	16609	976	11399	16326	17067	21540	13754	5275	790	1047	980	16098	16173	923	10086	16284	17312	20447	12648	5557	766	840	789	16122	16408	913	11011	16645	16715	20715	721	778	781	755	832	18498	17808	10078	14214	17732	18246	24043	722	718	722	727	753	21773	22667	12253	15488	19969	21869	23805
22:38:27	15329	10193	2418	1367	936	22226	21999	897	789	686	767	25240	13396	8376	2176	1444	999	17730	17545	877	760	741	826	23483	13866	8894	2926	1609	961	18107	17888	852	804	795	804	22843	14285	6288	780	812	769	16690	16902	983	11636	16493	17266	21640	13712	5451	802	1032	971	16506	16273	894	10302	16660	17112	20677	12751	5679	780	805	761	16485	16683	923	11332	16693	17038	21472	730	777	781	770	802	18865	17937	10388	14615	17672	18678	24231	733	732	715	796	760	21958	23342	12744	15822	20041	22403	24222
22:48:27	15320	10323	2430	1429	972	22901	22695	846	753	729	775	25621	13548	8517	2203	1416	983	18047	17727	897	740	734	820	23668	13706	8823	2848	1580	1016	18391	18422	902	783	771	809	23345	14078	6434	818	786	776	17003	17238	995	11864	16397	17446	22266	13854	5458	790	1062	966	16336	16404	940	10276	16764	17834	20857	12824	5766	771	821	847	16598	16871	893	11301	17063	17220	21664	743	756	783	804	795	18620	18314	10602	14926	18269	18946	24523	673	710	719	761	785	22270	23322	12777	15898	20424	22631	24644
22:58:27	15401	10226	2498	1456	948	23089	22970	891	796	705	734	25878	13529	8540	2212	1434	1048	18311	17757	872	772	745	831	24346	13889	8963	2826	1540	990	18381	18532	868	765	787	788	23251	14366	6519	804	782	728	17242	17310	963	11755	16978	17590	22663	13866	5475	795	1005	960	16631	16692	947	10517	16962	17943	21548	12761	5868	704	850	791	16892	17075	919	11645	17390	17515	22059	703	742	823	757	826	19037	18458	10646	14950	18635	19036	24904	666	739	756	735	770	22598	24144	12983	16205	20815	22847	24739
23:08:27	15352	10062	2432	1419	945	22934	22815	821	717	699	731	26051	13597	8606	2178	1373	961	18381	17832	862	749	686	796	24445	13946	8832	2802	1582	1031	18509	18707	863	782	796	791	23607	14148	6458	771	791	784	17174	17139	951	11924	17167	17678	22263	14217	5513	753	1014	945	16752	16715	917	10580	17390	17709	21412	12777	5934	751	830	770	17027	16915	949	11709	17086	17605	21855	712	762	767	766	899	18791	18335	10705	15085	18861	19640	24535	664	655	776	695	759	22754	23500	12892	15960	20904	22793	24838
23:18:27	15593	10202	2414	1415	975	23440	23234	841	760	718	776	26522	13540	8817	2184	1413	1005	18472	18254	864	686	709	792	24603	13778	8879	2856	1546	985	18867	18995	889	775	800	834	24093	14349	6626	810	789	815	17431	17431	970	12214	17274	18086	22955	13731	5687	767	1051	972	16754	17100	887	10838	17129	18045	21553	13017	5874	771	842	784	17072	17411	933	11992	17498	17825	22228	726	733	749	749	840	19329	18642	11105	15316	19078	19610	25372	720	700	755	691	752	22878	24162	13470	16331	21313	23214	25315
