# Supplementary material for: Adaptation dynamics between copy-number and point mutations
Source: eLife. 2022 Dec 22;11:e82240. doi: 10.7554/eLife.82240 (PMC9833825; doi:10.7554/eLife.82240)
Supplement: Figure 2—figure supplement 2—source data 1. [file elife-82240-fig2-figsupp2-data1.zip › Figure 2 - Figure Supplement 2 - Source data 1/20190109_H5r_DOGr_IT028_YFP.txt]

Time	A1	A2	A3	A4	A5	A6	A7	A8	A9	A10	A11	A12	B1	B2	B3	B4	B5	B6	B7	B8	B9	B10	B11	B12	C1	C2	C3	C4	C5	C6	C7	C8	C9	C10	C11	C12	D1	D2	D3	D4	D5	D6	D7	D8	D9	D10	D11	D12	E1	E2	E3	E4	E5	E6	E7	E8	E9	E10	E11	E12	F1	F2	F3	F4	F5	F6	F7	F8	F9	F10	F11	F12	G1	G2	G3	G4	G5	G6	G7	G8	G9	G10	G11	G12	H1	H2	H3	H4	H5	H6	H7	H8	H9	H10	H11	H12
00:08:27	156	152	176	160	170	145	131	176	152	155	149	150	168	154	148	147	164	153	162	182	140	146	141	139	158	140	154	169	175	149	169	166	159	138	158	160	163	157	153	152	140	154	141	164	145	148	143	147	137	155	153	163	189	156	137	158	146	168	153	151	159	148	164	177	160	148	167	195	156	163	143	161	148	147	157	157	149	130	140	176	147	171	143	150	145	152	172	119	142	154	159	165	143	148	158	128
00:18:27	142	143	147	156	149	160	150	178	166	175	144	162	169	155	155	153	153	163	162	168	119	165	153	157	160	164	164	159	162	151	159	159	161	166	152	168	155	144	148	161	150	139	164	164	153	170	137	123	166	151	167	144	191	144	146	170	149	139	156	144	162	133	160	175	163	158	159	159	158	162	146	153	131	144	149	132	162	157	167	183	128	148	136	149	155	154	145	140	131	153	150	168	147	161	148	116
00:28:27	153	157	146	145	159	162	142	173	166	145	148	128	153	144	145	144	151	196	164	183	137	158	155	155	145	146	146	167	155	163	162	164	176	143	153	142	168	147	164	139	143	142	154	177	158	145	163	147	159	147	149	172	221	145	121	179	161	153	156	137	161	160	150	150	159	136	167	168	146	167	161	145	156	139	137	163	171	136	168	178	153	153	150	143	147	159	144	142	154	147	143	155	140	150	152	134
00:38:27	158	166	147	147	183	171	152	189	143	167	155	155	150	162	170	155	134	170	162	181	137	161	139	149	159	164	156	154	144	175	173	164	157	150	136	141	149	148	155	161	145	161	136	166	147	144	138	133	162	152	167	149	196	134	154	179	157	156	162	162	156	150	161	156	154	152	152	178	151	147	149	159	149	154	151	142	148	156	149	168	151	180	147	161	123	127	163	154	152	155	157	170	122	155	136	141
00:48:27	152	152	149	161	158	144	143	156	154	162	146	143	138	157	158	145	143	147	156	171	167	150	156	154	152	158	158	155	136	159	159	177	166	147	162	137	166	150	161	145	162	146	147	154	154	134	145	148	146	160	152	155	195	151	137	156	143	128	163	162	143	140	156	149	146	142	163	171	155	158	150	140	143	132	160	143	146	129	156	160	152	143	146	148	136	139	156	138	143	141	132	163	137	136	132	142
00:58:27	152	150	144	149	162	147	144	176	152	143	169	150	155	167	169	147	146	150	155	164	153	159	134	140	152	147	142	170	140	175	149	161	155	151	148	147	144	165	177	169	151	174	151	172	156	166	147	142	142	165	163	160	195	167	130	182	140	162	156	143	137	149	154	151	156	164	151	174	136	162	150	148	130	130	138	164	146	128	150	151	139	146	127	139	161	166	140	142	142	148	120	147	154	149	146	139
01:08:27	154	153	153	126	146	139	144	169	165	145	145	152	162	165	155	141	143	154	184	191	138	144	153	155	146	164	173	145	147	139	152	183	150	154	153	150	122	159	144	153	162	151	148	179	164	169	146	120	165	145	152	142	185	154	155	183	148	139	147	137	142	152	154	136	140	142	147	167	144	154	140	145	154	143	151	132	158	146	140	162	135	130	132	133	149	155	144	145	139	143	143	159	132	133	149	136
01:18:27	141	164	147	141	141	155	152	152	164	146	154	163	161	161	155	155	136	144	162	154	144	161	134	138	174	177	159	156	172	148	181	174	158	143	143	144	140	144	139	163	148	167	152	177	138	129	144	135	168	140	145	164	195	141	134	160	152	128	162	139	166	158	147	154	140	149	151	168	141	168	145	148	147	153	144	140	157	144	143	168	158	147	130	141	162	151	146	142	144	136	147	177	154	149	135	127
01:28:27	145	163	136	143	146	141	145	165	143	144	140	146	162	176	159	152	148	157	139	151	133	153	164	147	163	163	164	165	143	155	138	185	154	135	145	145	160	143	169	153	161	167	149	158	154	143	154	142	139	151	144	159	208	136	146	174	148	140	150	152	152	153	150	152	159	154	169	173	149	156	151	147	142	173	159	158	149	131	127	173	143	150	132	161	135	136	155	143	144	148	152	160	154	149	151	135
01:38:27	148	141	136	146	151	144	151	168	150	155	147	155	179	140	150	159	151	182	164	189	167	146	136	150	167	158	156	149	148	164	170	182	139	149	144	148	164	164	163	155	149	158	133	152	167	162	157	147	156	158	143	163	172	143	176	167	147	153	174	132	153	133	143	166	165	163	152	177	151	177	154	145	169	158	161	149	156	134	165	161	141	140	150	149	134	135	157	131	145	157	162	169	152	144	136	137
01:48:27	167	158	145	155	138	148	156	159	151	153	144	172	172	157	163	162	140	166	182	152	149	154	146	123	158	152	152	173	154	148	149	168	176	162	146	146	151	148	172	159	142	146	162	171	157	136	132	147	153	164	153	163	187	148	137	170	155	136	163	154	147	145	138	165	157	164	135	158	146	167	158	153	149	157	155	158	184	136	127	160	145	142	148	129	143	149	131	136	148	144	134	163	157	152	130	130
01:58:27	155	158	147	160	154	138	148	162	152	142	160	145	146	151	179	144	155	174	154	176	139	152	155	153	153	146	146	143	140	168	163	187	151	142	155	152	146	163	146	140	157	159	144	164	151	149	165	137	136	155	154	157	208	155	167	167	154	157	147	153	166	150	146	160	141	142	158	147	154	154	151	139	153	153	143	140	163	135	146	194	153	143	140	146	120	139	145	131	145	152	174	149	142	146	118	121
02:08:27	145	156	154	144	148	158	158	166	136	161	128	148	168	157	158	129	153	160	136	152	137	138	143	138	143	148	168	164	158	156	154	176	149	159	147	146	158	148	177	154	152	171	142	172	151	154	157	166	148	149	182	158	177	144	148	152	142	139	175	164	147	153	144	151	174	162	155	163	141	146	129	148	129	149	161	141	159	150	150	162	142	125	137	150	151	158	151	137	150	136	156	154	120	150	148	134
02:18:27	151	160	151	165	136	148	145	172	143	134	147	150	161	164	141	153	133	160	151	172	145	161	147	137	158	154	144	158	158	161	152	170	148	158	142	152	153	160	144	143	136	155	152	177	144	152	145	148	162	144	167	179	199	146	146	153	163	148	171	132	164	136	154	153	157	164	155	157	147	157	156	143	135	157	153	134	141	138	140	164	136	146	124	139	148	141	151	151	141	163	138	164	130	158	147	136
02:28:27	155	163	119	154	149	143	161	175	145	133	154	168	146	163	149	159	149	158	144	155	157	157	136	158	160	167	146	157	153	152	172	163	142	145	139	139	164	154	170	160	152	135	157	161	153	157	160	143	149	151	139	146	186	163	146	191	141	147	158	139	151	157	147	154	156	153	148	164	166	157	140	144	147	160	147	148	143	122	129	171	140	160	144	149	141	132	135	163	146	149	154	164	139	143	148	130
02:38:27	158	162	149	146	157	155	151	161	153	138	163	150	156	146	154	137	163	170	155	158	163	141	148	162	158	148	142	141	143	165	160	162	159	161	151	142	158	149	159	156	153	137	151	173	152	156	143	161	141	149	157	157	189	144	138	147	163	147	145	143	165	141	142	159	163	159	165	168	150	155	159	158	152	143	164	151	149	138	152	145	147	140	123	138	153	146	162	139	144	141	159	162	143	141	144	123
02:48:27	154	136	149	145	143	140	165	160	157	148	146	156	156	142	154	154	148	168	140	165	142	159	155	152	156	162	150	149	142	153	163	149	139	157	132	146	159	165	157	151	159	143	137	147	149	153	143	154	150	151	161	172	184	160	142	177	136	161	153	137	163	142	153	158	156	159	159	194	173	156	145	149	136	155	140	141	162	164	150	163	162	145	156	158	161	122	136	148	118	135	136	169	149	152	131	136
02:58:27	158	153	161	156	150	145	156	194	164	169	159	172	135	135	161	168	142	140	132	152	157	145	147	153	151	151	175	158	156	151	143	151	153	145	149	152	148	143	153	147	170	154	170	169	153	151	139	152	144	160	148	154	174	138	144	167	172	175	157	151	159	176	145	148	161	141	146	167	164	178	161	155	152	143	146	140	157	130	132	143	143	141	141	139	130	130	138	160	139	153	136	152	142	156	154	130
03:08:27	148	136	152	142	158	143	142	159	165	156	155	149	162	148	140	143	156	144	150	176	136	160	134	152	142	142	132	148	149	164	177	160	162	177	145	140	144	149	149	143	151	147	131	173	162	152	139	121	159	152	157	178	201	144	149	149	168	166	157	142	159	159	165	162	171	171	167	169	156	153	158	141	154	155	150	162	151	157	142	160	145	132	137	167	136	116	142	141	144	139	144	153	139	138	137	132
03:18:27	152	149	160	137	156	140	149	143	171	160	124	151	166	158	144	164	139	156	158	152	167	156	156	145	154	165	144	142	149	170	152	174	159	153	156	147	169	166	170	157	144	144	152	175	132	145	136	149	164	150	133	159	172	153	145	174	162	142	167	149	151	143	143	167	161	158	168	165	150	181	158	162	144	135	127	144	165	134	141	177	143	148	152	143	143	137	151	134	135	142	155	162	121	143	134	134
03:28:27	150	159	151	154	157	151	138	174	158	155	151	135	153	152	153	144	170	153	149	168	172	164	155	140	159	144	155	148	149	162	181	183	154	157	151	151	159	136	160	150	154	163	129	169	151	146	146	142	133	163	154	154	189	158	146	162	147	159	146	147	149	136	151	135	159	139	144	170	157	152	146	140	141	159	150	143	141	156	160	181	147	146	150	143	137	140	133	135	151	156	137	165	150	132	151	142
03:38:27	160	155	159	172	171	159	157	150	157	142	154	143	151	144	155	137	155	167	157	165	133	150	152	151	149	157	158	144	150	147	159	169	153	149	141	175	164	168	142	151	157	157	157	156	158	131	163	137	157	155	162	162	188	143	160	175	161	173	159	143	152	162	154	149	151	153	143	169	149	158	139	138	138	140	157	136	148	159	153	149	145	147	123	145	133	123	153	150	136	150	145	165	143	147	140	136
03:48:27	155	148	149	134	156	140	154	141	141	145	162	138	154	158	162	149	130	169	161	152	148	134	154	125	165	151	161	164	160	166	147	155	164	147	147	170	155	155	170	131	145	151	138	180	143	160	158	128	166	146	144	152	201	141	169	169	161	155	154	131	154	154	150	145	139	149	164	161	160	169	140	136	140	155	145	142	149	147	145	153	140	136	145	143	141	133	144	142	140	148	136	170	144	146	131	141
03:58:27	139	157	148	135	146	139	152	165	156	141	140	170	138	155	151	146	131	149	161	156	157	144	155	152	151	153	160	166	140	160	151	163	147	142	173	168	166	150	151	166	143	150	142	171	146	147	149	166	161	159	146	156	194	162	138	163	148	157	153	137	157	139	148	160	136	138	157	166	152	155	136	153	138	137	137	144	160	136	145	158	141	144	139	130	126	127	148	135	141	152	128	155	160	135	158	143
04:08:27	157	165	137	149	136	157	139	160	171	143	131	159	149	156	149	156	140	169	155	171	160	140	145	145	147	157	162	155	150	168	163	162	143	133	148	156	143	173	163	144	159	193	151	161	155	146	147	148	155	170	150	152	185	149	152	179	137	168	142	141	145	173	168	160	136	165	161	182	152	170	171	146	136	136	154	146	168	127	150	150	152	143	134	145	146	129	144	146	141	139	141	161	158	147	157	138
04:18:27	145	150	144	143	161	149	146	172	149	159	134	150	170	163	143	147	145	181	152	162	161	133	164	146	151	135	156	148	141	149	160	161	145	167	157	132	151	158	163	147	142	148	158	196	154	165	152	145	158	154	161	165	177	166	145	167	174	157	153	141	140	146	138	172	152	148	151	148	179	174	148	150	124	147	146	132	139	151	146	163	142	163	141	129	146	159	160	139	147	140	129	149	141	147	126	132
04:28:27	139	155	137	147	143	152	140	135	161	155	143	165	124	143	134	139	160	155	156	166	144	159	131	147	145	160	160	172	152	157	160	163	139	147	139	155	162	162	172	150	161	174	146	169	161	158	158	151	165	153	137	148	180	162	168	140	153	155	169	154	160	158	154	157	165	137	168	152	166	148	142	150	142	166	138	145	158	141	142	166	136	150	140	162	134	158	130	139	134	138	138	152	129	132	147	127
04:38:27	150	166	160	159	151	157	151	160	151	142	152	160	180	171	155	145	166	163	167	158	156	138	170	149	161	148	166	168	135	179	152	169	157	158	143	144	150	166	152	160	167	165	154	171	156	156	157	168	165	160	145	169	179	159	161	173	155	167	145	127	163	145	151	167	153	177	172	167	165	166	148	152	134	145	141	154	131	154	149	166	154	161	131	141	142	136	138	145	141	131	117	157	158	131	154	139
04:48:27	155	142	156	155	145	156	135	163	151	154	133	160	136	148	155	154	141	173	154	159	142	142	137	145	147	145	145	152	175	159	177	184	150	131	159	139	163	152	161	146	186	160	155	164	168	165	171	144	163	154	159	155	190	166	151	164	146	153	154	132	165	156	143	161	159	142	144	165	176	170	166	156	140	140	143	136	150	137	149	156	151	137	153	138	137	136	133	166	147	130	119	144	129	131	140	131
04:58:27	158	155	134	150	147	149	157	153	144	138	141	159	170	163	167	145	159	163	149	151	146	136	149	148	155	145	141	166	169	161	165	169	145	156	139	150	140	172	169	146	141	172	147	180	145	155	157	139	146	154	152	163	196	169	149	163	156	156	166	145	139	165	162	152	157	167	144	171	144	160	144	137	131	149	152	139	143	136	155	161	155	140	167	154	132	146	147	129	151	136	136	143	127	131	132	126
05:08:27	157	173	140	160	136	160	158	156	165	151	150	154	138	147	161	140	148	154	159	172	133	141	165	138	148	129	157	169	155	165	158	172	152	163	139	133	161	150	141	166	148	164	153	158	157	150	159	135	138	124	149	151	190	161	150	155	147	165	157	146	155	147	149	134	141	159	133	151	172	167	143	126	153	150	144	146	149	137	142	179	139	142	169	140	132	117	130	127	149	144	131	166	137	145	143	123
05:18:27	147	142	144	147	145	138	168	159	146	149	126	137	144	134	156	148	163	169	161	175	148	145	137	144	157	152	148	158	152	169	154	157	157	156	155	167	136	145	152	154	155	151	153	148	172	150	144	148	158	140	168	163	216	188	148	177	157	173	169	138	151	152	158	154	162	163	137	171	141	151	148	133	135	153	157	141	158	146	152	168	135	142	141	122	148	160	130	143	144	135	148	159	148	140	133	142
05:28:27	163	142	138	141	152	143	159	148	133	139	143	157	155	154	164	154	150	174	155	186	169	148	173	161	142	149	149	170	154	156	154	173	171	152	145	175	145	167	164	158	151	145	147	165	151	157	155	150	153	163	147	161	175	149	173	182	143	155	168	153	153	159	147	143	152	145	146	167	160	158	139	161	135	152	147	155	168	141	142	163	147	124	132	135	149	143	130	141	138	133	139	166	134	146	123	131
05:38:27	148	135	146	142	159	156	142	167	152	157	132	142	154	156	157	169	169	138	190	182	160	139	164	152	147	149	159	163	160	176	155	158	178	157	137	156	150	168	149	148	165	157	166	146	164	157	159	143	166	148	148	143	209	137	174	165	147	145	162	150	149	171	141	145	151	155	155	176	145	158	153	145	148	162	157	128	162	142	149	148	152	138	136	139	141	134	153	150	133	147	128	157	152	159	132	134
05:48:27	144	142	143	133	156	147	149	177	148	155	166	161	173	141	147	184	151	144	151	170	155	170	152	157	147	168	137	147	159	166	157	177	149	166	149	139	167	172	161	132	147	154	170	160	166	162	165	122	150	160	162	157	188	153	150	169	159	156	172	157	145	170	151	168	156	148	160	165	159	143	149	143	139	160	137	153	153	147	135	172	148	147	140	136	143	126	150	144	128	131	138	162	137	129	134	138
05:58:27	143	152	157	147	139	167	141	162	156	151	144	161	147	158	153	140	161	167	165	174	142	151	165	153	137	151	158	154	161	154	164	152	158	160	151	165	162	174	133	146	142	162	167	162	163	153	161	152	142	163	147	149	188	155	169	178	161	159	168	155	160	144	142	153	131	172	167	185	145	160	153	155	150	172	134	142	161	137	161	140	147	133	145	142	168	141	140	131	148	131	140	151	137	131	139	150
06:08:27	147	136	145	146	150	151	151	139	133	133	157	153	160	139	148	159	154	156	151	174	148	152	146	166	150	172	141	138	148	168	161	178	151	148	148	162	175	150	160	152	167	156	163	160	168	159	166	145	139	151	159	167	176	161	165	175	143	156	160	165	151	156	161	156	154	174	170	151	151	163	153	150	148	140	150	150	162	142	143	155	156	158	131	135	145	144	143	130	126	142	141	149	143	154	134	123
06:18:27	155	148	127	149	156	176	157	168	161	160	115	150	163	163	142	146	151	162	174	148	144	155	153	160	146	155	134	164	141	143	178	173	175	155	143	167	168	149	147	152	146	167	166	181	171	160	170	144	150	151	155	173	199	158	144	161	167	154	172	152	171	149	158	158	127	173	170	160	168	157	150	153	135	143	157	157	152	140	149	157	133	141	140	122	128	129	131	138	121	145	146	148	138	140	124	117
06:28:27	173	154	156	139	169	139	162	151	148	133	145	174	180	168	147	162	154	167	151	178	159	168	162	148	166	155	158	151	164	163	162	170	146	148	162	160	169	164	162	163	153	167	175	173	163	165	161	151	169	158	153	163	196	156	174	147	171	159	180	160	162	159	136	167	151	186	181	173	154	172	159	142	136	143	139	155	151	144	158	169	138	148	142	138	131	132	152	142	127	153	119	153	156	137	149	122
06:38:27	166	152	153	146	163	153	162	151	179	151	161	162	150	152	156	151	153	156	177	159	154	149	162	157	150	159	144	165	154	171	176	172	136	136	143	173	163	156	155	152	141	157	165	171	180	165	167	143	182	168	166	172	193	156	172	167	149	162	154	150	148	144	151	176	154	186	162	152	142	153	154	143	145	139	141	150	137	135	143	171	158	140	132	155	126	126	159	134	139	157	140	147	143	152	143	155
06:48:27	154	153	135	158	156	139	150	150	148	151	142	168	173	155	144	153	156	162	170	161	165	128	163	146	166	154	165	158	152	173	168	169	150	146	145	165	171	138	148	143	156	173	178	180	152	154	169	150	162	145	151	162	191	163	159	156	157	194	161	163	151	146	169	162	147	166	158	173	144	156	173	162	121	148	120	150	156	134	137	159	149	145	146	139	154	129	138	119	145	137	133	149	146	134	126	146
06:58:27	151	167	141	147	149	165	169	166	159	138	127	177	161	157	145	156	153	156	175	166	147	136	149	173	154	153	147	149	148	170	185	161	160	156	152	173	174	148	165	153	141	169	166	147	171	168	170	159	160	157	154	160	186	166	156	164	155	159	172	150	164	156	144	162	152	154	163	160	163	153	154	168	156	161	149	136	156	139	147	161	155	174	159	127	128	147	165	111	137	167	139	148	144	151	133	150
07:08:27	159	172	169	140	144	153	159	164	144	130	141	156	157	161	179	146	139	167	170	153	162	139	131	154	158	156	141	176	165	185	181	169	147	135	144	195	148	150	143	167	140	169	166	162	152	161	172	164	151	175	137	153	195	176	160	159	155	157	163	152	150	150	149	153	142	161	147	176	170	184	154	159	142	142	149	154	154	139	161	186	155	121	162	149	136	139	143	147	120	169	137	137	132	134	135	134
07:18:27	142	153	140	144	153	176	162	168	155	140	139	150	150	173	141	172	166	170	175	151	151	137	136	166	161	159	167	182	151	199	160	181	151	145	164	169	181	149	153	157	156	166	169	174	173	162	156	169	170	143	146	152	183	179	167	173	155	159	167	142	168	145	139	167	142	161	140	164	156	182	163	169	120	159	164	151	162	154	140	169	140	139	131	125	119	132	128	133	144	137	139	154	122	152	144	124
07:28:27	157	167	158	165	145	160	173	175	157	148	150	182	156	166	164	157	173	188	168	154	148	152	140	156	165	138	154	169	145	171	174	162	152	152	174	165	161	159	144	138	160	174	154	168	171	168	174	151	155	166	156	156	186	161	175	168	174	180	166	162	148	145	148	159	150	179	176	171	159	174	165	155	145	148	143	123	147	146	144	165	150	152	145	149	136	130	137	136	126	150	155	157	148	110	128	127
07:38:27	169	174	149	138	167	161	141	154	133	140	136	168	162	161	138	153	146	190	192	157	145	160	149	160	148	163	158	163	158	160	187	159	144	158	158	160	161	145	175	149	155	189	185	155	159	172	168	160	162	163	153	157	204	181	176	159	168	179	164	155	169	143	153	164	137	158	165	158	162	167	165	153	137	153	144	128	157	149	160	170	140	154	137	136	152	125	148	136	127	133	135	159	142	143	146	133
07:48:27	153	176	154	131	159	172	183	151	159	131	164	171	158	153	165	147	147	205	160	173	140	162	149	160	166	151	168	177	163	186	180	143	151	159	135	154	158	169	163	171	168	169	163	157	149	172	181	160	187	136	151	163	183	181	166	161	158	215	189	156	166	155	137	139	147	180	161	176	151	175	168	150	140	142	152	150	153	124	135	164	169	162	158	140	153	144	143	141	139	136	124	138	153	134	116	144
07:58:27	158	157	157	157	151	184	174	154	144	149	126	178	169	163	147	156	165	159	165	163	143	163	162	157	159	167	165	151	152	181	178	164	159	151	157	173	169	156	159	170	141	183	186	144	170	169	184	163	161	131	149	144	196	189	185	179	178	176	176	160	163	169	150	152	149	167	171	174	171	167	164	164	157	142	146	150	142	133	142	148	131	144	158	136	142	139	145	145	142	150	140	156	157	133	139	153
08:08:27	165	149	132	153	157	150	170	178	155	137	144	157	167	162	148	138	158	184	172	146	152	141	157	165	153	172	141	157	153	172	189	167	146	153	147	166	164	166	166	168	151	190	175	181	171	169	183	170	156	157	151	158	177	182	181	166	165	169	185	175	149	172	161	165	148	187	188	143	161	202	173	162	142	143	157	148	145	143	135	159	143	136	149	157	146	145	141	143	149	135	132	157	151	149	115	119
08:18:27	156	141	139	160	167	182	163	153	137	133	163	160	168	184	159	150	159	187	170	168	144	135	142	168	144	166	148	157	182	180	188	181	154	145	141	167	172	146	164	125	150	178	176	170	169	187	161	149	172	164	137	149	198	181	199	184	195	182	153	165	153	158	132	156	151	174	184	176	188	192	154	162	152	144	156	134	156	149	151	171	131	150	147	142	137	125	138	130	123	151	126	129	155	139	131	136
08:28:27	164	182	144	154	154	166	169	159	158	150	154	177	161	181	169	143	153	180	189	158	155	153	144	162	159	166	165	154	143	179	191	158	171	161	146	180	156	157	154	142	159	200	175	155	164	181	173	181	185	156	154	144	184	218	159	178	157	155	185	165	199	133	134	136	156	195	190	165	166	202	172	169	137	145	156	144	147	145	149	150	135	149	146	148	136	126	139	136	140	143	142	151	121	124	135	141
08:38:27	172	160	157	168	172	162	173	137	140	164	147	196	189	173	152	166	160	190	192	152	147	156	172	175	164	175	159	161	160	198	173	149	142	163	143	183	166	170	157	145	156	189	177	188	161	181	173	186	180	186	146	167	195	196	189	164	175	179	183	172	170	147	137	161	135	188	186	167	146	198	168	166	147	149	134	151	150	142	160	157	163	151	138	136	128	136	126	152	129	137	135	145	145	146	124	144
08:48:27	156	160	144	164	150	183	172	151	161	154	149	176	167	168	169	141	172	197	190	161	140	137	154	168	178	187	184	164	128	192	185	164	165	178	145	183	184	161	169	152	153	206	182	165	176	177	178	168	178	154	169	140	178	197	175	182	184	196	196	156	178	163	148	164	149	177	181	155	155	167	182	172	149	156	137	148	149	143	148	161	142	149	151	147	133	142	135	152	130	144	160	164	143	149	109	131
08:58:27	166	174	164	156	169	177	179	171	140	148	146	182	175	170	140	158	169	184	209	178	156	143	178	171	179	194	161	150	162	183	192	182	181	156	152	198	182	166	154	139	157	195	170	192	175	188	168	184	185	167	170	166	199	184	213	151	171	168	209	189	165	144	141	136	154	189	190	156	175	177	166	189	137	144	143	150	151	143	156	158	152	154	152	139	129	133	137	138	137	131	122	172	147	159	137	138
09:08:27	169	164	150	145	144	201	180	150	152	138	135	171	154	170	155	163	155	216	179	157	158	146	143	168	157	179	162	170	167	206	190	175	140	148	154	172	188	169	161	174	147	188	194	175	189	192	167	179	193	166	151	175	197	206	200	159	178	172	201	163	164	172	159	157	157	188	175	172	172	174	190	186	160	158	161	152	152	147	137	166	130	133	152	142	155	140	143	134	142	156	147	159	149	152	130	131
09:18:27	162	187	144	164	145	191	186	146	146	146	152	194	181	180	169	163	171	201	202	164	135	132	151	184	180	179	161	153	174	198	184	161	154	161	151	205	197	159	163	171	141	182	198	161	190	197	178	199	192	164	156	149	192	203	204	147	185	183	196	165	178	162	159	148	148	218	206	154	170	191	173	188	135	158	141	142	173	153	147	178	154	127	143	155	156	129	143	113	136	148	141	156	136	152	140	142
09:28:27	168	177	153	128	158	186	186	146	138	144	145	174	174	186	177	183	138	178	195	157	144	133	149	182	165	179	166	177	150	189	197	191	154	168	144	187	184	163	161	143	146	190	208	188	189	198	194	210	192	177	167	154	196	195	227	189	173	186	195	184	164	159	151	164	166	216	206	154	137	187	178	180	159	141	148	151	156	136	152	154	167	157	139	152	140	124	137	126	142	132	141	137	150	140	141	116
09:38:27	146	174	140	162	172	195	187	162	148	143	149	212	190	199	175	156	159	201	188	155	154	151	159	195	162	188	154	189	145	195	220	167	153	157	152	232	180	142	139	151	159	206	217	144	171	191	214	197	183	153	149	154	193	219	203	154	170	200	199	213	185	156	151	158	170	209	224	144	200	225	193	203	149	143	139	147	143	144	164	168	168	148	146	149	122	145	139	138	120	127	142	143	138	140	143	132
09:48:27	180	177	170	145	159	197	191	162	163	142	137	198	217	185	175	159	155	214	219	145	153	161	149	208	191	205	163	169	146	193	210	174	140	157	151	191	195	156	163	164	150	210	212	171	177	190	191	188	188	170	142	148	179	213	213	176	185	194	193	191	168	179	157	149	153	212	194	146	186	178	196	193	127	143	158	157	159	151	171	143	148	143	145	146	134	132	146	131	148	157	133	158	142	157	126	134
09:58:27	190	179	158	161	153	192	183	163	162	147	140	203	193	171	163	157	149	231	200	169	155	143	144	209	174	207	172	171	159	219	214	188	152	158	151	218	181	172	146	143	136	232	205	177	185	207	197	186	200	183	180	160	188	220	222	183	200	211	203	201	199	138	171	151	147	210	204	171	180	227	210	196	131	163	142	145	160	154	151	164	137	131	144	147	154	131	140	127	136	136	140	155	135	134	139	143
10:08:27	195	179	164	169	160	217	218	167	160	154	142	210	197	183	160	174	177	228	226	170	137	142	156	199	180	199	170	185	154	210	209	165	159	156	148	206	179	145	149	147	140	218	212	150	183	202	193	182	197	159	157	154	171	182	225	164	175	197	209	198	199	155	172	137	149	208	201	148	175	211	209	185	159	157	150	141	150	154	146	174	146	155	145	149	131	135	152	143	132	144	150	165	125	166	126	140
10:18:27	192	184	179	161	160	215	213	155	155	161	130	214	207	208	169	173	167	211	207	148	160	140	153	221	183	194	170	185	147	229	223	162	166	159	140	221	217	168	138	139	163	232	212	182	186	221	219	213	217	157	143	171	199	219	223	148	170	208	189	181	187	162	144	143	143	206	211	162	178	214	206	214	146	146	140	138	149	150	158	169	130	145	144	134	123	153	151	136	132	150	132	140	127	148	121	127
10:28:27	170	202	170	154	159	226	213	150	154	157	151	208	193	204	162	172	158	221	233	141	131	140	142	217	196	205	193	174	162	217	229	142	150	154	149	212	202	150	158	160	156	234	234	161	207	209	209	236	198	147	157	149	202	231	216	174	195	215	247	232	178	158	146	162	140	217	213	175	178	242	232	200	131	136	165	144	160	155	144	183	154	131	143	145	158	145	151	127	126	134	129	146	128	148	132	129
10:38:27	202	215	172	165	161	222	233	157	147	147	152	216	206	221	176	170	168	256	237	142	148	140	129	198	188	205	183	184	159	230	230	169	152	150	156	222	189	170	152	145	141	229	247	166	184	236	217	210	219	147	134	175	189	250	244	163	207	218	217	220	197	158	140	160	156	243	223	179	184	242	221	244	144	143	148	144	157	141	151	168	159	143	156	134	152	146	133	146	125	151	140	151	139	143	129	150
10:48:27	200	208	164	194	145	237	213	151	150	132	152	190	201	243	167	181	174	237	242	163	152	138	147	231	212	238	180	197	159	243	239	170	136	161	164	259	231	176	146	185	129	233	256	166	179	249	245	218	212	169	136	165	203	280	268	162	198	228	231	236	200	170	170	151	147	254	251	174	188	227	223	207	125	129	159	143	143	142	161	170	145	156	144	132	129	144	129	132	128	120	134	148	142	138	134	149
10:58:27	236	200	166	168	160	249	225	159	142	152	137	234	214	216	183	172	158	253	241	171	136	149	126	222	208	252	191	203	164	232	249	178	145	167	165	234	226	165	167	140	138	247	246	158	192	251	236	236	214	147	169	166	174	232	271	163	179	228	253	231	206	153	149	157	169	240	257	163	179	253	271	241	142	141	137	153	150	152	147	164	173	154	145	142	149	155	137	140	132	148	138	144	136	129	139	134
11:08:27	199	225	190	168	161	241	289	145	141	157	166	240	211	230	203	192	157	232	254	163	153	169	152	239	245	230	204	197	155	248	253	158	161	157	146	264	213	152	152	147	153	278	269	166	211	277	250	241	235	161	157	166	171	300	274	169	203	238	254	272	206	151	149	151	161	254	282	159	188	252	289	250	129	144	159	155	129	165	149	154	159	145	149	156	145	132	145	137	116	155	126	144	135	121	140	138
11:18:27	212	225	175	176	152	232	255	164	152	150	140	245	229	240	194	168	143	230	247	173	147	129	174	246	219	249	187	198	162	217	264	162	163	162	132	227	231	180	168	147	142	255	270	169	191	278	274	256	219	165	158	158	172	292	271	147	205	270	276	283	211	165	141	152	154	255	260	169	196	252	278	273	124	133	153	148	168	140	131	178	135	155	139	142	138	118	132	138	148	143	158	142	145	126	143	146
11:28:27	225	238	191	172	148	251	253	176	139	140	147	253	266	260	202	179	166	286	268	150	141	147	162	229	255	295	199	204	156	257	265	160	166	161	142	260	245	200	165	152	171	293	287	162	207	275	256	296	255	155	144	183	169	287	312	168	214	269	283	270	234	175	141	161	178	293	283	168	209	265	270	282	138	157	141	143	147	146	171	147	133	150	152	138	141	132	140	134	141	136	132	166	138	142	146	146
11:38:27	240	271	178	184	150	252	248	157	143	160	147	244	241	261	203	191	148	274	268	156	135	140	164	265	225	287	197	217	144	253	298	182	137	148	133	286	227	175	137	164	149	299	275	156	212	325	297	271	249	169	170	153	188	311	317	149	197	276	297	301	234	151	152	160	139	281	311	153	216	276	288	290	134	145	149	148	124	133	147	179	161	148	158	140	130	142	138	128	163	138	136	149	149	140	149	141
11:48:27	253	294	192	196	148	275	266	168	137	149	147	279	262	285	196	200	157	273	279	161	161	166	145	262	266	267	222	204	159	264	292	176	164	127	146	284	261	154	139	144	154	299	317	150	190	303	307	329	251	165	152	150	185	297	321	174	227	286	294	315	241	154	145	140	133	323	312	157	179	301	306	312	145	164	133	142	152	148	185	166	151	141	151	132	118	142	144	148	135	151	130	164	146	139	146	138
11:58:27	264	271	184	200	170	317	298	163	156	142	143	288	257	286	218	204	163	304	294	168	139	148	142	264	276	315	212	216	171	281	281	168	155	170	141	290	262	188	149	155	150	321	325	170	211	339	297	315	258	169	147	147	178	311	313	166	205	305	320	299	220	167	151	163	152	330	314	175	192	331	292	318	143	140	149	150	141	161	166	180	168	144	134	134	132	136	143	146	142	154	132	139	127	141	137	141
12:08:27	277	301	205	195	168	311	287	149	165	150	130	291	292	294	223	209	176	283	306	163	157	151	135	300	287	313	231	203	151	286	299	150	166	149	147	283	255	166	151	146	166	332	355	158	211	334	302	333	269	169	134	179	172	318	312	163	211	321	315	345	268	163	156	154	148	342	322	165	199	339	282	314	144	144	135	151	149	136	153	169	165	158	149	153	140	141	137	131	143	144	123	172	131	127	129	137
12:18:27	285	287	213	186	154	314	318	180	141	148	159	295	296	323	220	170	151	291	336	152	151	145	153	295	293	302	236	196	145	298	299	156	154	149	119	317	276	177	155	136	152	321	331	148	221	325	305	349	254	167	145	142	196	307	332	171	214	327	330	298	275	186	143	142	150	361	314	153	237	322	304	314	140	140	153	158	176	177	158	179	167	164	160	168	151	140	132	143	153	129	145	161	150	163	147	153
12:28:27	281	309	212	182	145	354	315	160	144	136	152	295	300	315	210	187	165	321	297	162	148	147	168	318	311	333	258	203	144	313	295	192	150	164	144	296	298	173	154	172	156	365	334	153	236	324	335	341	299	175	149	155	189	343	356	173	213	308	299	318	282	174	160	160	155	353	351	169	229	314	333	361	143	155	131	152	162	154	162	174	150	155	153	140	123	123	152	140	153	156	128	156	134	157	140	148
12:38:27	309	318	213	204	160	329	356	171	167	147	129	337	312	299	241	189	167	339	326	166	156	161	162	302	342	346	250	190	169	326	334	173	138	152	164	342	314	168	144	154	133	299	332	170	214	309	345	366	291	162	146	150	177	347	333	175	259	378	366	355	267	178	134	143	144	337	331	168	243	361	370	365	123	155	152	156	156	148	144	176	150	171	158	165	142	156	143	134	133	145	139	164	138	152	126	152
12:48:27	346	331	236	186	162	356	349	174	159	167	135	355	307	344	218	189	172	331	327	161	151	150	146	329	361	375	252	205	178	319	349	168	160	149	148	350	318	198	179	151	149	363	351	164	229	345	363	379	299	181	110	150	188	349	364	162	218	357	363	367	289	189	161	142	156	377	378	161	247	368	327	362	144	144	138	147	151	152	163	179	154	139	145	149	125	136	149	146	138	172	140	146	143	145	149	164
12:58:27	351	377	240	188	153	366	331	143	147	137	136	376	351	334	242	196	177	335	347	173	150	152	166	340	366	349	232	213	175	327	352	166	166	156	158	371	329	202	154	164	160	373	371	164	239	374	368	375	327	178	150	159	170	375	383	163	231	363	367	359	296	172	147	150	150	349	358	157	229	378	365	381	147	134	149	147	151	153	175	167	161	160	165	150	135	140	125	134	144	148	139	159	146	137	163	172
13:08:27	357	370	236	202	142	353	369	157	142	150	146	376	353	374	263	187	166	345	325	168	139	146	142	319	370	368	259	179	142	352	379	158	180	145	153	382	324	205	157	158	154	352	344	151	251	383	357	430	338	192	156	164	162	365	413	187	237	361	377	399	301	182	137	152	154	369	369	164	237	363	389	384	151	133	156	162	130	137	165	179	166	187	157	156	135	140	147	146	133	144	147	152	132	164	146	148
13:18:27	389	382	252	187	164	409	396	152	135	153	134	399	387	354	242	190	169	379	369	172	140	131	160	361	365	367	260	210	171	339	372	162	163	157	127	413	368	200	162	138	156	387	374	157	233	336	389	412	333	190	161	163	194	387	376	186	250	364	417	403	356	172	151	159	143	417	389	175	248	396	408	407	125	132	126	144	156	159	151	168	159	138	169	141	138	137	150	142	152	153	140	148	154	148	145	146
13:28:27	380	400	292	206	146	381	383	154	152	149	146	411	390	351	252	187	163	381	367	135	132	147	139	387	379	382	271	206	182	420	381	172	153	129	170	414	361	195	162	148	151	383	385	162	269	386	413	450	346	193	154	157	199	391	383	177	252	411	423	412	357	204	153	145	160	375	375	170	245	363	372	448	115	131	145	142	153	152	152	178	155	151	140	147	136	132	133	146	142	127	127	160	164	148	143	163
13:38:27	424	418	222	197	149	379	422	172	146	156	153	396	405	386	245	189	160	410	380	177	130	149	145	372	393	370	247	206	159	392	381	148	148	155	143	434	379	206	149	143	142	388	428	172	248	407	412	460	341	176	155	160	170	422	418	161	265	391	418	440	354	180	171	162	147	413	395	158	251	399	390	460	135	152	129	132	152	155	186	170	157	167	151	146	133	127	134	141	137	164	150	158	148	149	141	188
13:48:27	440	417	243	187	143	413	399	175	147	148	151	441	394	394	256	201	169	395	393	161	159	148	142	404	420	364	293	206	159	371	382	175	164	153	138	431	371	224	164	170	139	465	434	169	266	406	381	461	386	204	150	160	182	410	409	161	252	386	439	431	336	168	166	171	155	432	420	155	240	429	408	452	134	161	135	146	164	167	167	190	176	176	143	159	129	154	133	146	116	150	155	167	152	158	139	147
13:58:27	454	423	248	196	157	413	395	143	147	146	135	479	422	408	260	185	183	396	427	168	154	161	142	416	412	433	270	216	176	367	396	165	148	143	142	419	408	237	146	153	146	422	418	160	268	422	427	491	412	204	158	147	174	426	427	162	269	429	443	485	359	203	142	159	161	440	425	159	271	456	400	475	118	152	133	139	179	150	167	180	149	163	153	155	138	138	165	128	151	167	164	178	146	155	151	152
14:08:27	438	450	261	196	170	428	479	163	162	150	131	479	413	456	255	202	166	422	422	161	158	143	159	427	442	426	262	198	153	432	434	164	149	148	172	485	400	216	149	164	152	434	430	158	291	414	439	521	387	214	181	150	184	427	462	163	276	444	412	468	392	202	148	147	142	436	428	173	261	449	450	517	141	146	161	148	147	152	160	175	151	165	164	184	147	143	129	110	127	149	149	157	136	156	145	171
14:18:27	487	491	265	222	166	428	452	156	154	141	150	479	421	463	271	191	170	421	439	172	148	132	135	435	440	491	267	206	159	408	430	208	175	163	149	471	413	237	161	158	148	435	469	173	271	442	453	496	419	213	147	149	196	459	464	148	309	442	462	470	405	188	166	158	156	449	442	170	291	458	458	508	123	146	146	146	155	174	173	182	184	149	146	154	122	147	134	131	125	156	161	182	150	148	160	161
14:28:27	467	526	253	193	171	447	465	164	137	136	147	511	432	476	266	212	154	442	417	156	141	138	137	430	453	532	265	207	183	424	415	171	171	150	140	482	444	225	154	137	163	454	439	190	297	464	452	489	405	204	142	136	196	443	470	170	275	463	465	478	378	216	136	135	160	493	455	164	291	451	474	538	134	161	139	129	133	166	156	187	149	161	160	158	143	142	143	135	143	165	171	157	158	167	164	171
14:38:27	530	548	246	184	141	484	462	169	147	147	128	503	450	505	246	186	154	443	421	166	132	136	153	441	487	534	271	197	160	444	450	154	149	156	150	469	407	230	148	145	139	472	487	175	295	444	454	508	410	220	146	159	169	445	458	171	295	449	466	489	399	208	155	141	158	473	463	173	271	449	449	550	145	154	156	118	176	176	166	172	172	169	170	183	142	142	148	127	135	180	143	157	140	180	155	161
14:48:27	516	558	248	188	147	488	505	156	142	154	114	540	458	571	247	200	146	464	435	144	145	148	142	490	482	552	256	214	148	458	476	155	146	158	138	511	424	231	135	149	155	481	491	181	345	471	466	541	424	238	144	160	196	494	498	167	330	455	501	518	431	207	147	166	179	506	487	156	318	470	464	566	125	147	140	139	143	158	165	172	174	162	180	167	144	146	140	148	130	169	167	170	166	139	153	172
14:58:27	556	594	257	192	137	508	522	170	134	172	148	509	478	545	240	230	158	448	453	159	151	133	142	501	496	569	268	214	154	488	469	192	134	162	119	547	442	231	159	150	148	511	501	158	337	488	488	558	430	222	137	168	183	519	521	163	307	500	481	527	404	227	148	148	153	507	498	154	315	534	462	588	133	131	146	140	163	156	164	161	176	178	166	171	131	138	132	125	140	177	158	170	148	152	164	165
15:08:27	590	593	261	174	160	521	517	141	158	149	135	592	483	544	246	198	153	469	426	170	162	158	145	542	511	572	272	194	175	503	504	166	167	171	135	553	440	248	162	158	156	497	499	171	354	490	519	567	472	222	154	162	169	530	521	167	327	519	499	557	433	199	150	168	142	512	501	168	329	504	493	577	138	145	141	145	124	157	162	195	180	152	165	171	124	130	131	162	133	177	161	179	159	177	161	168
15:18:27	556	620	262	183	160	528	517	153	152	142	160	534	473	580	256	213	144	448	440	165	156	137	154	549	510	609	305	194	175	494	498	162	148	139	160	591	456	239	153	152	159	547	538	151	374	547	498	579	492	231	154	148	174	524	580	153	324	529	542	562	430	222	144	145	146	528	526	187	343	522	515	619	134	134	153	143	160	196	171	185	173	178	181	170	136	141	125	125	121	169	159	149	166	163	179	163
15:28:27	612	601	260	205	169	565	538	159	161	151	136	581	526	569	262	206	139	487	476	165	139	134	148	581	558	583	249	203	152	539	509	164	147	166	132	590	462	294	183	140	148	562	540	172	370	511	545	575	503	239	169	173	173	532	522	193	321	493	522	560	451	239	145	167	155	550	547	159	357	538	504	619	142	156	140	139	151	165	180	169	152	174	156	187	141	126	152	140	130	171	163	170	187	187	168	184
15:38:27	584	624	236	184	145	579	587	152	157	144	156	639	510	591	252	192	166	498	492	160	144	143	149	585	577	590	266	201	152	524	555	167	181	161	158	602	505	295	142	155	164	533	586	146	387	564	545	598	488	234	160	156	178	565	553	147	350	563	540	576	487	245	153	162	165	562	537	157	368	515	525	613	146	137	158	144	162	167	183	162	160	172	170	179	136	141	140	141	136	190	175	186	174	149	161	207
15:48:27	679	626	241	196	153	606	566	146	159	141	163	669	580	592	263	198	159	502	491	169	146	146	155	611	652	609	283	196	158	525	525	179	137	139	150	631	531	262	137	154	158	523	565	163	382	540	557	622	550	264	161	148	194	541	577	162	392	570	569	587	481	249	151	146	145	585	552	168	383	508	538	657	126	150	144	156	144	171	192	165	172	169	172	180	127	140	131	141	131	190	176	188	174	168	188	196
15:58:27	806	661	254	187	152	620	590	160	131	164	136	616	664	601	252	198	146	523	487	153	146	147	150	617	673	659	257	227	156	591	564	177	145	145	162	608	522	298	151	134	166	622	579	159	377	592	566	646	540	264	145	149	175	563	573	164	399	570	564	639	496	248	153	158	150	596	577	170	397	574	550	668	147	167	149	142	149	199	175	177	177	198	177	180	122	142	130	136	121	183	190	187	153	188	179	188
16:08:27	814	689	225	173	181	621	606	136	159	143	159	717	662	586	272	209	186	541	537	149	151	145	128	626	718	593	283	227	157	603	574	150	156	148	142	688	517	278	145	143	165	597	617	167	408	574	609	699	544	253	153	158	183	566	572	187	363	559	596	632	534	216	148	147	138	584	590	155	434	582	565	639	136	138	146	143	146	170	183	177	180	168	188	180	134	105	140	128	140	171	181	182	177	183	177	181
16:18:27	845	660	257	202	148	622	625	151	153	138	154	712	747	610	249	203	179	543	542	170	148	152	165	640	754	617	264	228	156	595	600	162	160	136	137	668	535	294	159	154	132	618	588	169	425	595	563	731	596	268	155	165	180	596	608	171	404	629	601	681	548	279	143	159	141	606	584	149	383	591	583	723	155	144	152	141	153	177	167	181	174	192	186	180	126	144	134	142	150	198	169	178	198	184	187	210
16:28:27	907	675	272	208	162	643	645	161	173	155	156	739	748	607	256	194	166	560	583	165	173	152	159	685	743	660	262	196	164	601	583	156	139	143	143	675	591	288	156	174	155	626	606	159	450	597	626	686	595	248	155	127	206	572	641	167	402	564	589	683	541	265	153	170	167	627	616	162	425	592	618	687	122	148	150	156	149	175	180	166	161	177	167	197	147	141	137	139	140	199	182	178	165	203	203	189
16:38:27	921	672	234	187	161	676	663	162	150	154	142	761	791	587	221	190	170	585	567	136	147	147	149	664	829	689	274	204	158	612	619	167	131	139	153	690	606	330	140	159	131	641	643	151	449	587	632	762	612	270	152	160	196	580	627	172	408	581	614	679	566	279	146	144	137	648	602	173	450	636	597	732	158	141	144	148	170	211	213	194	171	198	185	202	133	120	145	134	133	178	206	171	163	185	183	197
16:48:27	932	674	234	185	163	644	650	179	137	133	140	730	818	606	246	200	173	597	600	154	158	140	148	688	849	651	291	192	155	606	618	164	141	156	146	729	629	300	172	149	146	624	660	159	450	630	649	728	615	252	146	154	194	618	614	157	435	608	614	700	586	283	147	166	154	653	645	168	423	623	605	735	132	143	141	156	168	191	182	186	179	168	196	197	120	131	142	133	127	220	208	163	171	175	208	195
16:58:27	994	713	253	178	168	708	687	130	135	164	137	775	801	638	249	189	148	627	621	171	122	163	151	695	860	725	272	223	150	659	619	165	151	155	165	721	646	334	168	155	146	653	598	159	483	625	647	781	654	271	168	187	192	611	679	162	458	683	641	729	612	289	141	155	163	637	635	163	458	637	611	747	148	150	141	153	143	188	190	165	169	185	193	205	132	131	153	134	129	190	204	200	177	200	178	204
17:08:27	979	717	245	209	142	725	681	151	131	139	146	786	837	634	232	217	160	621	641	161	158	154	145	741	896	688	297	213	169	641	667	160	138	144	161	772	675	355	156	153	133	683	647	182	482	637	637	750	641	286	141	160	192	665	631	172	463	628	663	775	644	274	153	146	149	682	660	158	479	645	647	768	155	140	167	141	167	199	199	216	202	211	206	205	130	140	145	134	137	182	216	190	180	187	206	221
17:18:27	1004	712	222	203	138	797	724	159	141	135	140	792	841	649	242	200	186	651	622	163	142	161	144	741	882	701	284	210	175	687	657	158	155	130	147	744	696	356	170	145	155	694	688	175	499	646	680	783	679	291	168	148	199	648	682	168	480	635	681	772	664	304	148	159	137	666	645	175	516	668	629	785	137	160	153	142	163	217	204	196	190	203	211	196	146	133	162	147	128	222	186	183	189	205	217	218
17:28:27	993	783	265	192	173	779	776	153	161	149	163	836	884	679	262	188	166	704	658	179	164	145	162	756	901	734	287	217	168	673	646	165	152	157	156	792	728	348	156	138	152	662	680	150	485	683	708	808	705	297	156	154	181	698	653	174	499	675	696	807	703	291	161	168	159	714	688	159	494	675	671	823	129	159	148	149	181	220	201	195	202	192	196	204	141	149	145	147	142	216	210	170	192	194	194	241
17:38:27	1073	722	250	189	162	765	766	157	165	147	164	865	888	639	258	199	158	722	688	189	135	142	139	793	930	727	270	229	152	687	716	178	162	153	153	795	716	360	168	151	156	706	712	158	534	706	700	821	712	298	156	163	191	703	696	159	479	704	768	832	685	299	151	149	138	690	667	167	526	670	691	844	137	156	122	144	157	183	185	193	190	197	206	198	129	137	126	147	135	212	204	195	204	205	187	237
17:48:27	1035	772	246	199	141	792	781	157	160	143	135	914	898	632	239	186	159	732	683	178	140	143	135	818	918	717	291	202	145	730	702	153	156	145	144	781	761	377	155	158	150	705	718	171	544	667	710	842	761	331	151	165	182	711	706	176	493	663	723	823	771	340	146	137	154	725	679	159	538	700	697	819	160	141	160	139	171	183	220	184	195	197	205	227	142	109	122	133	137	218	218	190	189	196	194	225
17:58:27	1071	795	247	191	169	798	795	156	144	138	151	919	908	639	255	198	167	684	692	180	153	148	156	860	938	730	291	215	136	708	669	156	148	143	152	850	802	364	146	140	160	719	725	166	562	688	720	910	795	314	154	145	169	689	671	182	573	719	760	802	736	348	140	160	150	680	697	169	568	739	728	845	128	147	143	136	130	206	209	191	189	208	204	214	127	138	146	136	123	222	213	185	202	216	206	208
18:08:27	1103	828	258	173	158	839	833	171	167	144	151	966	953	665	235	211	181	727	691	155	138	148	145	826	964	690	300	227	158	722	732	176	164	149	158	918	845	396	147	142	165	727	761	181	577	697	690	896	793	344	143	164	196	723	742	166	531	724	728	842	819	327	157	148	142	761	731	164	549	733	685	910	134	137	142	139	159	205	202	212	209	204	230	219	147	134	127	132	128	221	243	192	219	227	225	220
18:18:27	1068	855	272	180	177	852	849	144	138	145	150	978	911	694	251	205	163	755	739	159	149	164	145	865	1014	790	312	206	171	801	752	165	146	151	161	870	915	419	142	150	140	796	753	167	572	732	748	942	885	316	166	169	181	759	738	168	571	778	772	919	852	352	146	163	140	758	735	160	579	705	766	907	128	160	116	149	154	229	207	197	208	221	209	245	128	145	143	127	148	219	222	200	207	204	239	240
18:28:27	1133	867	255	196	154	861	839	152	150	152	134	963	946	678	256	218	159	775	698	160	155	148	141	881	964	779	295	214	192	788	724	175	150	149	131	870	937	426	162	170	149	771	763	174	617	750	753	946	887	356	155	154	196	772	743	168	533	743	764	907	868	355	158	144	149	737	706	188	586	771	735	923	148	139	140	143	172	211	245	202	196	187	217	263	141	148	150	144	139	214	221	200	235	222	232	244
18:38:27	1098	808	232	216	170	899	852	161	149	136	131	994	980	699	270	218	149	753	692	156	167	158	154	874	967	778	288	204	173	757	753	191	146	144	158	926	971	404	139	147	150	780	799	173	617	794	803	931	914	382	141	167	213	777	743	146	596	770	774	920	879	369	164	147	132	783	724	159	575	818	773	936	141	144	145	152	157	228	202	196	219	217	211	244	149	128	137	129	117	237	230	201	207	235	221	245
18:48:27	1191	867	235	214	138	915	905	162	143	133	152	1038	950	674	248	198	187	739	750	160	148	160	161	852	961	747	291	222	166	785	796	163	140	155	165	954	1018	426	151	134	152	819	809	168	615	789	760	928	1017	365	152	141	198	743	769	165	618	821	788	934	925	364	149	143	145	732	750	175	586	737	780	954	133	135	144	150	160	249	231	207	190	230	215	239	146	151	140	150	138	227	236	209	233	225	236	221
18:58:27	1153	874	233	186	163	881	920	156	154	147	135	1033	961	663	254	201	162	756	751	169	146	138	149	943	968	761	275	220	155	774	841	152	152	141	148	966	1039	409	175	151	174	839	793	162	622	768	788	1001	971	370	133	161	187	787	799	165	613	771	749	956	925	385	142	150	152	796	794	170	621	825	757	891	139	136	149	144	131	228	211	203	212	223	209	241	137	132	129	141	120	236	239	200	218	221	247	241
19:08:27	1136	885	269	203	148	980	969	167	143	161	138	1104	977	708	260	204	155	806	794	158	145	134	159	953	1015	758	290	215	161	792	827	165	159	145	149	985	1085	452	164	135	149	815	836	157	654	806	809	1001	1040	384	163	171	178	801	818	163	635	774	785	1009	961	409	144	141	173	828	809	193	604	768	785	982	129	155	147	148	152	232	217	217	219	248	235	253	136	135	127	135	129	261	257	213	195	230	231	266
19:18:27	1133	920	231	187	142	1010	960	152	141	130	161	1050	1033	723	267	196	165	797	737	171	140	145	153	957	1048	799	314	204	186	841	788	165	136	145	163	988	1149	447	160	173	155	808	875	169	680	804	830	964	1111	407	159	152	189	823	780	159	647	833	867	999	1001	411	137	146	160	841	784	163	642	772	759	998	141	152	169	146	148	222	196	221	204	219	213	265	133	156	148	129	141	255	273	211	232	263	234	252
19:28:27	1152	940	253	188	180	971	948	166	134	158	146	1096	999	730	250	202	164	818	766	154	141	160	151	973	1004	766	316	209	176	822	843	161	159	141	129	1046	1122	460	153	153	143	863	868	167	702	850	820	987	1085	393	157	154	180	849	847	175	654	820	807	998	994	418	134	137	150	812	817	169	722	851	772	951	137	159	138	153	162	215	215	228	216	220	223	248	161	149	117	135	124	226	237	233	230	238	237	263
19:38:27	1244	906	239	177	149	1029	944	177	130	138	155	1150	1006	720	240	220	186	825	760	163	166	149	146	1034	1010	751	296	199	169	815	871	145	141	142	146	999	1190	457	145	159	150	805	861	161	693	855	829	1092	1117	403	146	170	182	789	876	177	667	827	792	1042	1052	405	147	161	142	827	810	175	637	851	821	1046	129	169	137	141	157	239	234	213	226	209	217	240	156	148	152	133	130	250	260	224	240	240	256	260
19:48:27	1168	941	238	186	171	1032	1011	128	160	141	140	1076	1048	729	245	196	155	835	758	179	132	147	164	1033	1051	745	309	224	173	826	879	179	140	153	144	1037	1171	504	160	154	164	861	864	162	712	829	865	1058	1099	448	147	142	181	866	830	152	695	819	867	1068	1011	434	140	167	144	855	862	164	694	853	824	1032	128	173	148	150	147	252	242	233	238	218	232	292	130	122	137	141	131	282	265	239	231	257	241	254
19:58:27	1227	942	267	184	145	1041	1046	151	147	142	149	1194	989	736	235	200	169	840	817	158	142	114	138	1006	1022	756	300	202	177	858	865	140	167	158	142	1052	1160	502	156	158	142	852	856	173	730	858	853	1090	1096	399	176	159	196	814	831	162	672	886	818	1020	1039	459	179	144	155	869	852	150	715	840	850	1029	155	155	155	143	131	253	234	217	212	243	223	265	121	129	151	124	151	242	271	204	244	246	272	284
20:08:27	1245	965	237	179	171	1042	1008	148	126	143	132	1197	1078	698	254	207	165	862	852	163	142	144	149	1090	993	789	299	205	179	851	835	174	149	159	154	1042	1175	491	146	148	155	904	906	154	760	850	854	1045	1135	424	161	143	191	862	841	152	700	888	855	1068	1037	457	136	158	149	890	870	169	715	860	853	1058	141	145	135	130	157	236	241	230	214	236	243	282	132	128	133	125	144	278	264	221	233	257	262	289
20:18:27	1227	1008	268	184	150	1076	1088	162	167	150	153	1251	1053	752	234	195	169	891	853	185	154	140	147	1102	1078	782	289	214	167	870	906	160	154	123	134	1117	1161	545	146	159	152	895	919	192	783	886	877	1167	1114	441	159	166	185	868	872	162	702	861	864	1056	1019	464	138	180	150	862	848	162	737	876	888	1073	149	147	154	154	123	270	249	227	220	244	220	276	144	162	123	129	135	279	256	219	237	289	263	315
20:28:27	1296	970	254	188	164	1094	1090	163	137	148	130	1257	1060	754	245	183	165	902	825	174	139	141	160	1088	1074	768	301	219	155	910	906	141	160	144	162	1129	1219	549	150	143	135	906	891	168	802	892	917	1117	1181	445	135	158	192	869	892	169	704	871	890	1125	1063	494	164	156	151	909	884	160	751	938	858	1105	136	163	144	120	149	225	256	187	259	259	224	276	137	117	161	131	123	282	281	240	256	255	269	282
20:38:27	1265	1021	267	204	164	1167	1136	173	144	137	142	1248	1032	757	255	177	181	880	894	162	153	154	148	1136	1058	775	305	205	155	909	955	165	157	137	141	1136	1270	570	147	177	160	887	912	166	818	892	859	1168	1137	492	165	159	185	898	891	154	725	935	894	1078	1054	489	151	158	127	923	900	157	768	918	909	1076	137	150	147	140	153	270	267	224	241	231	234	271	143	149	138	143	120	274	294	243	259	269	277	287
20:48:27	1276	1042	268	206	153	1186	1133	170	155	144	153	1238	1096	734	241	176	165	918	909	151	163	156	149	1096	1116	798	321	198	156	911	911	158	164	140	161	1158	1220	591	163	131	157	918	916	170	843	925	904	1144	1207	465	149	164	181	869	905	152	748	951	915	1136	1070	518	163	143	138	896	892	153	843	947	889	1183	155	143	142	143	148	236	246	226	237	265	262	283	135	145	134	143	123	268	284	237	288	245	273	312
20:58:27	1293	975	268	190	146	1169	1154	147	153	138	144	1316	1109	784	246	192	157	946	918	159	165	157	163	1195	1050	789	313	221	174	900	929	160	161	146	140	1178	1304	598	168	147	162	930	861	176	803	870	902	1157	1212	473	138	150	196	892	912	152	756	886	900	1152	1119	530	131	161	143	915	894	160	785	921	914	1159	138	141	151	148	148	238	251	218	245	237	243	286	133	119	131	139	140	261	257	234	266	273	288	283
21:08:27	1261	964	247	179	147	1134	1188	138	138	141	136	1370	1090	776	240	198	157	901	890	161	142	136	150	1179	1117	806	300	204	149	897	921	174	148	148	147	1165	1305	570	153	152	148	932	942	166	840	912	908	1203	1243	497	151	155	181	841	885	171	775	891	985	1140	1101	505	157	171	141	922	954	158	793	911	905	1159	134	145	147	153	164	238	252	244	229	253	275	291	127	132	135	126	154	291	290	233	279	287	270	304
21:18:27	1349	1019	294	175	162	1189	1160	179	132	149	140	1386	1131	771	261	189	187	951	904	172	135	154	157	1177	1119	776	296	214	172	990	936	144	140	143	156	1219	1310	597	162	170	162	925	980	155	866	890	968	1240	1190	492	150	163	177	894	935	145	788	946	918	1141	1157	533	166	148	145	947	916	154	813	930	910	1172	141	160	141	150	170	278	264	254	255	263	246	306	154	128	154	142	134	320	296	247	262	284	301	296
21:28:27	1301	1001	248	192	177	1184	1245	151	148	149	148	1365	1106	797	262	183	187	955	907	158	168	148	169	1232	1173	810	320	229	166	1007	995	173	132	143	154	1249	1382	626	143	161	143	982	947	164	838	972	950	1176	1279	512	124	165	205	923	953	159	782	951	977	1175	1084	570	139	135	154	947	912	163	823	979	947	1181	118	160	152	130	164	268	247	247	265	275	259	305	151	131	128	140	126	297	322	240	273	290	299	322
21:38:27	1340	979	298	192	165	1257	1184	142	139	145	149	1347	1085	724	247	188	177	975	944	158	142	145	131	1232	1146	826	321	212	169	1012	969	154	165	158	138	1246	1386	637	160	153	165	952	981	165	844	1018	946	1249	1235	551	152	162	195	939	987	155	831	948	969	1210	1107	571	151	167	148	979	965	188	891	1032	970	1238	124	138	123	151	169	268	267	243	268	270	264	287	147	124	143	149	146	310	324	245	287	284	316	332
21:48:27	1352	1019	257	192	142	1244	1267	149	158	116	141	1381	1124	767	248	195	164	990	929	162	136	139	152	1238	1177	800	331	218	150	1031	998	168	172	160	132	1321	1412	646	153	140	152	899	940	196	874	931	960	1271	1288	523	158	160	193	934	933	156	883	944	989	1199	1131	525	164	167	159	987	1025	160	893	950	1001	1236	117	148	148	147	161	282	271	249	253	290	280	280	148	133	137	137	151	295	344	243	261	303	303	308
21:58:27	1438	1016	270	203	160	1278	1252	160	149	151	125	1466	1148	838	237	211	178	968	1034	180	157	144	152	1287	1156	833	287	224	193	1028	1011	176	141	162	170	1337	1342	650	154	136	159	990	982	164	954	965	1009	1289	1283	555	155	138	207	954	986	147	845	983	951	1227	1140	589	137	167	154	977	945	182	904	999	951	1231	129	136	156	138	138	255	278	239	265	279	285	325	139	137	140	131	131	284	298	280	286	307	290	342
22:08:27	1358	1094	264	203	169	1301	1243	154	145	128	140	1419	1111	817	246	194	172	1019	931	172	140	157	128	1307	1164	784	343	229	161	1002	1021	166	138	157	140	1300	1326	648	146	156	159	1008	993	154	897	912	1021	1309	1311	542	154	142	160	968	967	142	833	983	955	1212	1152	565	159	158	147	997	985	149	928	981	1000	1274	130	129	149	140	139	273	284	232	245	262	263	302	135	136	139	122	147	294	320	253	279	300	307	312
22:18:27	1433	1023	298	193	158	1297	1312	144	157	148	134	1408	1172	840	248	194	155	1006	1000	161	152	152	171	1282	1176	883	322	232	175	1010	1070	157	155	140	147	1293	1221	640	145	156	159	1021	981	155	964	968	1037	1354	1237	585	151	163	190	988	954	181	819	966	1003	1311	1187	559	160	174	164	975	966	175	924	973	949	1288	135	143	153	133	157	270	278	239	287	278	253	328	142	145	119	141	147	310	320	265	258	308	325	347
22:28:27	1366	1016	279	201	158	1376	1361	153	151	126	146	1511	1222	802	279	209	164	962	977	172	131	149	125	1390	1224	845	321	225	161	1036	1056	167	138	139	168	1386	1256	696	151	165	148	1006	999	170	961	999	1007	1394	1247	586	144	183	193	967	953	162	880	992	1035	1289	1190	577	138	150	152	997	989	172	933	1026	1055	1339	146	134	137	130	136	271	271	249	251	287	286	341	125	135	151	138	126	343	308	291	275	303	301	363
22:38:27	1432	1052	301	182	155	1314	1330	168	139	122	154	1522	1176	827	236	187	174	1041	1056	158	152	142	158	1320	1244	889	316	216	153	1066	1049	161	162	143	148	1344	1291	699	180	155	147	1036	990	174	935	1009	1036	1399	1244	595	153	145	184	981	990	161	877	957	970	1353	1156	609	147	158	145	1056	1037	150	930	1010	1039	1322	147	135	155	139	151	296	295	264	283	304	275	339	136	151	150	143	149	327	309	282	306	325	306	355
22:48:27	1423	1061	274	194	169	1386	1358	154	162	134	146	1522	1205	796	247	177	165	1043	1038	153	151	163	145	1355	1219	858	315	199	173	1067	1106	161	128	140	171	1388	1274	664	163	160	152	1011	1037	183	932	994	999	1351	1228	575	151	161	204	1004	971	182	941	987	1061	1390	1185	654	150	167	146	1023	1029	156	948	1004	1000	1388	157	148	152	139	139	288	286	270	260	271	276	330	119	140	139	128	133	311	312	266	295	310	332	363
22:58:27	1400	1054	301	202	178	1396	1334	139	146	158	136	1571	1193	837	279	216	168	1030	1029	159	155	165	144	1410	1264	883	320	233	176	1080	1054	180	149	163	142	1365	1283	676	164	142	164	1047	1033	165	981	1031	1052	1450	1254	600	145	171	171	961	991	156	899	1016	1025	1356	1208	644	148	157	155	1075	1110	169	935	1019	1064	1358	147	148	150	137	140	276	286	266	273	306	285	328	122	126	151	136	133	312	323	275	297	323	323	320
23:08:27	1454	1036	278	197	178	1384	1394	145	149	143	145	1576	1255	829	256	184	162	1113	1055	180	155	153	162	1370	1219	878	328	246	153	1055	1095	143	146	150	142	1468	1265	685	147	153	178	1052	1018	182	995	1035	1034	1459	1249	593	166	164	174	954	951	174	925	1052	1035	1369	1181	649	135	148	165	1003	1033	159	965	1011	1063	1365	139	140	146	145	152	284	296	267	292	281	290	337	121	132	141	120	138	296	330	277	289	306	342	349
23:18:27	1400	1059	273	196	172	1489	1447	163	149	131	147	1581	1186	841	243	212	173	1115	1022	160	131	144	145	1485	1244	850	308	223	161	1069	1092	147	150	153	149	1462	1291	743	145	142	148	1023	1032	185	1035	1068	1084	1418	1222	638	153	154	206	1024	991	179	962	1021	1050	1361	1239	644	141	163	160	1066	995	160	971	1060	1021	1351	134	141	150	142	162	306	321	269	291	279	293	331	123	129	129	113	135	356	357	283	310	323	320	358
