# Supplementary material for: Adaptation dynamics between copy-number and point mutations
Source: eLife. 2022 Dec 22;11:e82240. doi: 10.7554/eLife.82240 (PMC9833825; doi:10.7554/eLife.82240)
Supplement: Figure 2—figure supplement 2—source data 1. [file elife-82240-fig2-figsupp2-data1.zip › Figure 2 - Figure Supplement 2 - Source data 1/20190109_plate_layout.txt]

Well	strain	sugar	concentration
A1	H5	gal	0.1%
A2	H5	gal	0.05%
A3	H5	gal	0.01%
A4	H5	gal	0.005%
A5	H5	gal	0.001%
A6	H5	gly	1%
A7	H5	gly	1%
A8	H5	DOG	0.1%
A9	H5	DOG	0.01%
A10	H5	DOG	0.001%
A11	H5	DOG	0.0001%
A12	H5	gly	1%
B1	H5	gal	0.1%
B2	H5	gal	0.05%
B3	H5	gal	0.01%
B4	H5	gal	0.005%
B5	H5	gal	0.001%
B6	H5	gly	1%
B7	H5	gly	1%
B8	H5	DOG	0.1%
B9	H5	DOG	0.01%
B10	H5	DOG	0.001%
B11	H5	DOG	0.0001%
B12	H5	gly	1%
C1	H5	gal	0.1%
C2	H5	gal	0.05%
C3	H5	gal	0.01%
C4	H5	gal	0.005%
C5	H5	gal	0.001%
C6	H5	gly	1%
C7	H5	gly	1%
C8	H5	DOG	0.1%
C9	H5	DOG	0.01%
C10	H5	DOG	0.001%
C11	H5	DOG	0.0001%
C12	H5	gly	1%
D1	H5-galP-	gal	0.1%
D2	H5-galP-	gal	0.05%
D3	H5-galP-	gal	0.01%
D4	H5-galP-	gal	0.005%
D5	H5-galP-	gal	0.001%
D6	H5-galP-	gly	1%
D7	H5-galP-	gly	1%
D8	H5-galP-	DOG	0.1%
D9	H5-galP-	DOG	0.01%
D10	H5-galP-	DOG	0.001%
D11	H5-galP-	DOG	0.0001%
D12	H5-galP-	gly	1%
E1	H5-galP-	gal	0.1%
E2	H5-galP-	gal	0.05%
E3	H5-galP-	gal	0.01%
E4	H5-galP-	gal	0.005%
E5	H5-galP-	gal	0.001%
E6	H5-galP-	gly	1%
E7	H5-galP-	gly	1%
E8	H5-galP-	DOG	0.1%
E9	H5-galP-	DOG	0.01%
E10	H5-galP-	DOG	0.001%
E11	H5-galP-	DOG	0.0001%
E12	H5-galP-	gly	1%
F1	H5-galP-	gal	0.1%
F2	H5-galP-	gal	0.05%
F3	H5-galP-	gal	0.01%
F4	H5-galP-	gal	0.005%
F5	H5-galP-	gal	0.001%
F6	H5-galP-	gly	1%
F7	H5-galP-	gly	1%
F8	H5-galP-	DOG	0.1%
F9	H5-galP-	DOG	0.01%
F10	H5-galP-	DOG	0.001%
F11	H5-galP-	DOG	0.0001%
F12	H5-galP-	gly	1%
G1	IT028	gal	0.1%
G2	IT028	gal	0.05%
G3	IT028	gal	0.01%
G4	IT028	gal	0.005%
G5	IT028	gal	0.001%
G6	IT028	gly	1%
G7	IT028	gly	1%
G8	IT028	DOG	0.1%
G9	IT028	DOG	0.01%
G10	IT028	DOG	0.001%
G11	IT028	DOG	0.0001%
G12	IT028	gly	1%
H1	IT028	gal	0.1%
H2	IT028	gal	0.05%
H3	IT028	gal	0.01%
H4	IT028	gal	0.005%
H5	IT028	gal	0.001%
H6	IT028	gly	1%
H7	IT028	gly	1%
H8	IT028	DOG	0.1%
H9	IT028	DOG	0.01%
H10	IT028	DOG	0.001%
H11	IT028	DOG	0.0001%
H12	IT028	gly	1%
