# Supplementary material for: Adaptation dynamics between copy-number and point mutations
Source: eLife. 2022 Dec 22;11:e82240. doi: 10.7554/eLife.82240 (PMC9833825; doi:10.7554/eLife.82240)
Supplement: Figure 2—figure supplement 3—source data 1. [file elife-82240-fig2-figsupp3-data1.zip]

Archive with 8 entries (5 files):
- Figure 2 - Figure supplement 3 - source data/
- Figure 2 - Figure supplement 3 - source data/bella_ 2019-09-12 11-19-07_qPCR -  Quantification Summary_0.csv
- __MACOSX/
- __MACOSX/Figure 2 - Figure supplement 3 - source data/
- __MACOSX/Figure 2 - Figure supplement 3 - source data/._bella_ 2019-09-12 11-19-07_qPCR -  Quantification Summary_0.csv
- Figure 2 - Figure supplement 3 - source data/20190912_qPCR_analysis.R
- __MACOSX/Figure 2 - Figure supplement 3 - source data/._20190912_qPCR_analysis.R
- __MACOSX/._Figure 2 - Figure supplement 3 - source data
