# Supplementary material for: Adaptation dynamics between copy-number and point mutations
Source: eLife. 2022 Dec 22;11:e82240. doi: 10.7554/eLife.82240 (PMC9833825; doi:10.7554/eLife.82240)
Supplement: Figure 2—figure supplement 3—source data 1. [file elife-82240-fig2-figsupp3-data1.zip › Figure 2 - Figure supplement 3 - source data/bella_ 2019-09-12 11-19-07_qPCR - Quantification Summary_0.csv]

	Well	Fluor	Target	Content	Sample	Cq	SQ
	A01	FAM		Unkn		14.107301051523	NaN
	A02	FAM		Unkn		17.3785368331666	NaN
	A03	FAM		Unkn		20.9486869955209	NaN
	A04	FAM		Unkn		24.1098860818148	NaN
	A05	FAM		Unkn		27.5663353558429	NaN
	A06	FAM		Unkn		19.7884654543591	NaN
	A07	FAM		Unkn		21.805489775421	NaN
	A08	FAM		Unkn		21.0919210124468	NaN
	A09	FAM		Unkn		19.6570297010014	NaN
	A10	FAM		Unkn		21.0891085884797	NaN
	A11	FAM		Unkn		17.2635103743882	NaN
	A12	FAM		Unkn		19.1885709091187	NaN
	B01	FAM		Unkn		14.5192924736153	NaN
	B02	FAM		Unkn		17.3692147609939	NaN
	B03	FAM		Unkn		20.599049771055	NaN
	B04	FAM		Unkn		24.1185179099558	NaN
	B05	FAM		Unkn		27.3987162327032	NaN
	B06	FAM		Unkn		19.7174938682946	NaN
	B07	FAM		Unkn		21.7718608411958	NaN
	B08	FAM		Unkn		21.0693361762996	NaN
	B09	FAM		Unkn		19.5661134763097	NaN
	B10	FAM		Unkn		20.903644376763	NaN
	B11	FAM		Unkn		17.2495766411618	NaN
	B12	FAM		Unkn		19.1332397980027	NaN
	C01	FAM		Unkn		37.703765929459	NaN
	C02	FAM		Unkn		17.0659421863785	NaN
	C03	FAM		Unkn		20.5506400467601	NaN
	C04	FAM		Unkn		24.0197157836571	NaN
	C05	FAM		Unkn		27.4736443930769	NaN
	C06	FAM		Unkn		19.8509623232655	NaN
	C07	FAM		Unkn		21.7120682729087	NaN
	C08	FAM		Unkn		21.0047639285584	NaN
	C09	FAM		Unkn		19.7647850972074	NaN
	C10	FAM		Unkn		21.1218272021978	NaN
	C11	FAM		Unkn		17.215774804896	NaN
	C12	FAM		Unkn		19.152905163498	NaN
	D01	FAM		Unkn		15.2591752687284	NaN
	D02	FAM		Unkn		18.3192217738012	NaN
	D03	FAM		Unkn		21.6161217969237	NaN
	D04	FAM		Unkn		25.006965409856	NaN
	D05	FAM		Unkn		28.0140730322684	NaN
	D06	FAM		Unkn		20.800167500566	NaN
	D07	FAM		Unkn		21.1989745483903	NaN
	D08	FAM		Unkn		22.1125236479164	NaN
	D09	FAM		Unkn		19.2519884110914	NaN
	D10	FAM		Unkn		22.18423936833	NaN
	D11	FAM		Unkn		17.56329978403	NaN
	D12	FAM		Unkn		20.267265489078	NaN
	E01	FAM		Unkn		16.6438682047295	NaN
	E02	FAM		Unkn		18.3177753912092	NaN
	E03	FAM		Unkn		21.7309272959538	NaN
	E04	FAM		Unkn		24.9727735211807	NaN
	E05	FAM		Unkn		28.4007449322675	NaN
	E06	FAM		Unkn		20.956140127248	NaN
	E07	FAM		Unkn		21.245506129088	NaN
	E08	FAM		Unkn		22.0360475760112	NaN
	E09	FAM		Unkn		19.1981892652979	NaN
	E10	FAM		Unkn		21.9942905825285	NaN
	E11	FAM		Unkn		17.6121318578494	NaN
	E12	FAM		Unkn		20.2593899530448	NaN
	F01	FAM		Unkn		36.279021357887	NaN
	F02	FAM		Unkn		18.1800599202573	NaN
	F03	FAM		Unkn		21.5911915500181	NaN
	F04	FAM		Unkn		24.870832935645	NaN
	F05	FAM		Unkn		28.2503330328806	NaN
	F06	FAM		Unkn		21.7557728330672	NaN
	F07	FAM		Unkn		21.1750031581611	NaN
	F08	FAM		Unkn		22.0321321021892	NaN
	F09	FAM		Unkn		19.1663573885944	NaN
	F10	FAM		Unkn		21.8963467057674	NaN
	F11	FAM		Unkn		17.4913107364936	NaN
	F12	FAM		Unkn		20.2150508700054	NaN
	G01	FAM		Unkn		22.2097958577651	NaN
	G02	FAM		Unkn		22.1251402138401	NaN
	G03	FAM		Unkn		22.0944419678588	NaN
	G04	FAM		Unkn		17.5208341987554	NaN
	G05	FAM		Unkn		17.5545213557418	NaN
	G06	FAM		Unkn		17.7923605537132	NaN
	G07	FAM		Unkn		NaN	NaN
	G08	FAM		Unkn		NaN	NaN
	G09	FAM		Unkn		NaN	NaN
	G10	FAM		Unkn		NaN	NaN
	G11	FAM		Unkn		NaN	NaN
	G12	FAM		Unkn		NaN	NaN
	H01	FAM		Unkn		21.1155520739439	NaN
	H02	FAM		Unkn		21.0905746521506	NaN
	H03	FAM		Unkn		21.0890050490244	NaN
	H04	FAM		Unkn		17.4586514441743	NaN
	H05	FAM		Unkn		17.4379041082828	NaN
	H06	FAM		Unkn		17.4541235371939	NaN
	H07	FAM		Unkn		NaN	NaN
	H08	FAM		Unkn		NaN	NaN
	H09	FAM		Unkn		NaN	NaN
	H10	FAM		Unkn		NaN	NaN
	H11	FAM		Unkn		NaN	NaN
	H12	FAM		Unkn		NaN	NaN
