# Supplementary material for: Adaptation dynamics between copy-number and point mutations
Source: eLife. 2022 Dec 22;11:e82240. doi: 10.7554/eLife.82240 (PMC9833825; doi:10.7554/eLife.82240)
Supplement: Figure 3—source data 1. [file elife-82240-fig3-data1.txt]

E_EC_galK extraction_for aligment AGACGGGCTTCAAAGCAACCTGACCACGGTTGCGCGTCCGTATCAAGATCCTCTTAATAA   60
30_2412B_A10_A+_p0_rv.ab1         -----------------------------------------------ATCCTCTTAATAA   13
30_2412B_B8_A+_p0_rv.ab1          ----------------------------------------------GATCCTCTTAATAA   14
30_2412B_B8_A-_p0_rv.ab1          ----------------------------------------------GATCCTCTTAATAA   14
30_2412B_H3_A+_p0_rv.ab1          ---------------------------------------------AGATCCTCTTAATAA   15
30_2412B_H3_A-_p0_rv.ab1          ----------------------------------------------------------AA    2
30_2412B_A10_A-_p0_rv.ab1         ------------------------------------------------------------

E_EC_galK extraction_for aligment GCCCCCGTCACTGTTGGTTGTAGAGCCCAGGACGGGTTGGCCAGATGTGCGACTATATCG  120
30_2412B_A10_A+_p0_rv.ab1         GCCCCCGTCACTGTTGGTTGTAGAGCCCAGGACGGGTTGGCCAGATGTGCGACTATATCG   73
30_2412B_B8_A+_p0_rv.ab1          GCCCCCGTCACTGTTGGTTGTAGAGCCCAGGACGGGTTGGCCAGATGTGCGACTATATCG   74
30_2412B_B8_A-_p0_rv.ab1          GCCCCCGTCACTGTTGGTTGTAGAGCCCAGGACGGGTTGGCCAGATGTGCGACTATATCG   74
30_2412B_H3_A+_p0_rv.ab1          GCCCCCGTCACTGTTGGTTGTAGAGCCCAGGACGGGTTGGCCAGATGTGCGACTATATCG   75
30_2412B_H3_A-_p0_rv.ab1          GCCCCCGTCACTGTTGGTTGTAGAGCCCAGGACGGGTTGGCCAGATGTGCGACTATATCG   62
30_2412B_A10_A-_p0_rv.ab1         --------CACTGTTGGTTGTAGAGCCCAGGACGGGTTGGCCAGATGTGCGACTATATCG   52

E_EC_galK extraction_for aligment CTTAGTGGCTCTTGGGCCGCGGTGCGTTACCTTGCAGGAATTGAGGCCGTCCGTTAATTT  180
30_2412B_A10_A+_p0_rv.ab1         CTTAGTGGCTCTTGGGCCGCGGTGCGTTACCTTGCAGGAATTGAGGCCGTCCGTTAAT.T  133
30_2412B_B8_A+_p0_rv.ab1          CTTAGTGGCTCTTGGGCCGCGGTGCGTTACCTTGCAGGAATTGAGGCCGTCCGTTAAT.T  134
30_2412B_B8_A-_p0_rv.ab1          CTTAGTGGCTCTTGGGCCGCGGTGCGTTACCTTGCAGGAATTGAGGCCGTCCGTTAATTT  134
30_2412B_H3_A+_p0_rv.ab1          CTTAGTGGCTCTTGGGCCGCGGTGCGTTACCTTGCAGGAATTGAGGCCGTCCGTTAAT.T  135
30_2412B_H3_A-_p0_rv.ab1          CTTAGTGGCTCTTGGGCCGCGGTGCGTTACCTTGCAGGAATTGAGGCCGTCCGTTAATTT  122
30_2412B_A10_A-_p0_rv.ab1         CTTAGTGGCTCTTGGGCCGCGGTGCGTTACCTTGCAGGAATTGAGGCCGTCCGTTAATTT  112

E_EC_galK extraction_for aligment CCCTCGAGGTCGACAGGAGGAATTCACCATGAGTCTGAAAGAAAAAACACAATCTCTGTT  240
30_2412B_A10_A+_p0_rv.ab1         CCCTCGAGGTCGACAGGAGGAATTCACCATGAGTCTGAAAGAAAAAACACAATCTCTGTT  193
30_2412B_B8_A+_p0_rv.ab1          CCCTCGAGGTCGACAGGAGGAATTCACCATGAGTCTGAAAGAAAAAACACAATCTCTGTT  194
30_2412B_B8_A-_p0_rv.ab1          CCCTCGAGGTCGACAGGAGGAATTCACCATGAGTCTGAAAGAAAAAACACAATCTCTGTT  194
30_2412B_H3_A+_p0_rv.ab1          CCCTCGAGGTCGACAGGAGGAATTCACCATGAGTCTGAAAGAAAAAACACAATCTCTGTT  195
30_2412B_H3_A-_p0_rv.ab1          CCCTCGAGGTCGACAGGAGGAATTCACCATGAGTCTGAAAGAAAAAACACAATCTCTGTT  182
30_2412B_A10_A-_p0_rv.ab1         CCCTCGAGGTCGACAGGAGGAATTCACCATGAGTCTGAAAGAAAAAACACAATCTCTGTT  172

E_EC_galK extraction_for aligment TGCCAACGCATTTGGCTACCCTGCCACTCACACCATTCAGGCGCCTGGCCGCGTG       295
30_2412B_A10_A+_p0_rv.ab1         TGCCAACGCATTTGGCTACC.----------------------------------       214
30_2412B_B8_A+_p0_rv.ab1          TGCCAACGCATTTGGCTACC..---------------------------------       216
30_2412B_B8_A-_p0_rv.ab1          TGCCAACGCATTTGGCTACCC..--------------------------------       217
30_2412B_H3_A+_p0_rv.ab1          TGCCAACGCATTTGGCTACCCTGCC------------------------------       220
30_2412B_H3_A-_p0_rv.ab1          TGCCAACGCATTTGGCTACCCTGCCACTCACA-----------------------       214
30_2412B_A10_A-_p0_rv.ab1         TGCCAACGCATTTGGCTACCC.---------------------------------       194
