# Supplementary material for: Adaptation dynamics between copy-number and point mutations
Source: eLife. 2022 Dec 22;11:e82240. doi: 10.7554/eLife.82240 (PMC9833825; doi:10.7554/eLife.82240)
Supplement: Figure 4—source data 1. [file elife-82240-fig4-data1.zip]

Archive with 21 entries (18 files):
- figure 4D - source data 1/
- figure 4D - source data 1/EE24.12C_30_YFP.txt
- __MACOSX/
- __MACOSX/figure 4D - source data 1/
- __MACOSX/figure 4D - source data 1/._EE24.12C_30_YFP.txt
- figure 4D - source data 1/EE24.12C_30_CFP.txt
- __MACOSX/figure 4D - source data 1/._EE24.12C_30_CFP.txt
- figure 4D - source data 1/Figure_4D_analysis.R
- __MACOSX/figure 4D - source data 1/._Figure_4D_analysis.R
- figure 4D - source data 1/EE24.4C_30_CFP.txt
- __MACOSX/figure 4D - source data 1/._EE24.4C_30_CFP.txt
- figure 4D - source data 1/EE24.1C_30_CFP.txt
- __MACOSX/figure 4D - source data 1/._EE24.1C_30_CFP.txt
- figure 4D - source data 1/EE24.8C_30_CFP.txt
- __MACOSX/figure 4D - source data 1/._EE24.8C_30_CFP.txt
- figure 4D - source data 1/EE24.4C_30_YFP.txt
- __MACOSX/figure 4D - source data 1/._EE24.4C_30_YFP.txt
- figure 4D - source data 1/EE24.8C_30_YFP.txt
- __MACOSX/figure 4D - source data 1/._EE24.8C_30_YFP.txt
- figure 4D - source data 1/EE24.1C_30_YFP.txt
- __MACOSX/figure 4D - source data 1/._EE24.1C_30_YFP.txt
