# Supplementary material for: Adaptation dynamics between copy-number and point mutations
Source: eLife. 2022 Dec 22;11:e82240. doi: 10.7554/eLife.82240 (PMC9833825; doi:10.7554/eLife.82240)
Supplement: Figure 4—source data 1. [file elife-82240-fig4-data1.zip › figure 4D - source data 1/EE24.12C_30_YFP.txt]

colony	area	mean	sd	min	max	median	Well
1	20294	9.180	1.795	2	14	9	A8
2	16842	11.211	3.027	3	18	12	A10
3	22055	9.558	2.847	3	16	9	A12
4	19092	11.534	3.057	4	18	12	A5
5	18576	12.748	3.800	4	21	13	A11
6	15249	8.162	1.789	2	15	8	A9
7	17875	9.811	2.568	3	15	10	A7
8	15120	13.850	5.287	2	24	14	A1
9	16300	12.888	3.547	2	20	13	A2
10	15358	9.920	3.414	2	17	10	A3
11	17009	10.224	2.847	3	17	10	A6
12	16037	12.340	4.087	3	140	13	A4
13	15090	12.355	3.297	3	21	13	B6
14	16292	7.928	1.544	3	25	8	B11
15	20298	11.201	3.301	3	22	11	B12
16	16141	13.144	3.982	3	21	14	B10
17	14974	11.805	3.220	2	18	12	B4
18	15741	13.340	4.364	3	22	14	B9
19	14761	14.441	4.881	2	23	15	B3
20	13127	11.974	3.173	2	19	12	B5
21	12591	12.245	3.627	3	24	12	B8
22	12040	10.650	3.045	2	16	11	B2
23	11909	12.725	3.428	3	26	13	B7
24	11808	11.949	4.208	2	22	13	B1
25	19974	9.803	2.913	3	16	10	C12
26	14987	8.591	1.818	2	13	9	C4
27	15442	11.343	3.377	3	67	12	C11
28	14157	11.869	3.028	3	34	12	C10
29	14208	11.992	4.547	2	23	12	C5
30	16475	12.217	3.047	3	19	13	C9
31	13900	11.845	3.267	3	19	12	C7
32	12157	13.367	3.989	3	24	13	C6
33	12799	14.185	5.051	2	24	15	C2
34	11629	10.180	2.799	2	16	11	C3
35	12197	9.420	2.751	1	17	10	C1
36	11915	12.879	3.495	3	21	13	C8
37	16201	10.171	2.136	3	15	10	D9
38	14725	14.222	5.495	3	25	14	D10
39	16252	7.410	1.630	2	28	7	D12
40	13452	12.470	3.366	3	22	13	D8
41	13962	7.924	1.769	2	12	8	D1
42	12285	11.074	3.519	2	19	12	D4
43	12134	11.929	3.495	2	21	12	D7
44	12102	13.722	3.350	3	51	14	D11
45	11720	7.657	1.644	2	15	8	D6
46	12240	11.951	3.628	2	19	13	D5
47	12154	13.857	5.456	2	24	15	D3
48	10736	9.560	2.645	2	14	10	D2
49	14902	12.014	3.583	2	21	13	E12
50	14186	9.474	1.998	2	14	10	E9
51	12282	12.890	3.265	2	23	14	E11
52	12099	11.569	3.469	2	17	12	E6
53	13034	13.295	3.447	2	20	14	E8
54	11829	10.123	2.507	3	23	10	E10
55	12200	13.791	4.085	2	21	14	E5
56	11243	11.366	3.474	2	19	12	E1
57	10690	12.669	3.352	3	19	13	E7
58	10838	7.514	1.698	2	11	8	E4
59	10285	10.217	2.829	2	16	11	E2
60	10466	8.455	2.084	2	13	9	E3
61	13359	10.549	2.806	2	17	11	F6
62	11953	11.442	3.147	2	19	12	F7
63	13627	9.898	2.890	2	21	10	F12
64	11539	11.220	3.747	2	19	12	F5
65	11384	12.153	3.852	1	20	13	F1
66	11267	12.839	4.201	2	20	14	F3
67	12743	13.682	4.469	2	22	14	F9
68	11490	15.009	5.194	2	25	15	F4
69	11981	11.224	3.349	2	18	12	F8
70	10834	8.170	1.769	2	16	9	F11
71	10395	9.376	1.960	2	21	10	F10
72	11132	13.982	5.001	1	23	15	F2
73	12114	9.238	2.626	2	15	10	G12
74	12035	10.372	2.799	2	16	11	G11
75	11477	11.603	3.062	2	18	12	G10
76	11427	12.751	4.115	2	21	14	G4
77	11879	10.824	2.897	2	16	12	G9
78	11987	13.047	3.725	2	20	14	G7
79	12109	12.533	3.557	2	19	13	G8
80	10997	11.834	4.097	2	22	12	G6
81	10200	11.405	2.690	2	19	12	G5
82	10345	13.656	5.158	1	23	15	G2
83	10620	11.021	2.816	2	17	12	G1
84	10839	9.460	2.351	1	14	10	G3
85	16840	11.953	3.715	2	19	12	H12
86	13875	7.021	1.630	2	27	7	H11
87	14902	11.135	3.343	2	18	12	H10
88	13224	10.761	2.989	2	17	11	H8
89	13012	13.068	3.902	2	21	14	H9
90	12534	11.062	3.082	1	17	12	H3
91	12349	10.970	3.489	2	19	11	H7
92	13661	10.827	3.335	2	17	12	H5
93	12738	11.526	3.904	2	20	13	H6
94	12626	13.216	4.901	1	22	14	H2
95	13190	11.086	3.656	2	19	12	H4
96	11944	12.869	4.039	1	22	13	H1
