# Supplementary material for: Adaptation dynamics between copy-number and point mutations
Source: eLife. 2022 Dec 22;11:e82240. doi: 10.7554/eLife.82240 (PMC9833825; doi:10.7554/eLife.82240)
Supplement: Figure 4—source data 1. [file elife-82240-fig4-data1.zip › figure 4D - source data 1/EE24.12C_30_CFP.txt]

colony	area	mean	sd	min	max	median	Well
1	20294	79.365	27.608	6	115	84	A8
2	16842	150.397	39.405	11	193	167	A10
3	22055	128.039	45.062	11	185	141	A12
4	19092	157.958	29.239	24	193	167	A5
5	18576	165.158	34.968	21	204	175	A11
6	15249	88.122	32.055	5	147	98	A9
7	17875	134.028	36.906	8	176	148	A7
8	15120	153.721	42.254	9	197	169	A1
9	16300	160.438	25.863	14	188	168	A2
10	15358	123.558	44.555	8	188	139	A3
11	17009	77.222	25.313	8	110	80	A6
12	16037	155.441	35.405	17	203	167	A4
13	15090	144.266	43.980	10	202	155	B6
14	16292	75.314	28.445	4	145	81	B11
15	20298	146.626	44.157	10	196	163	B12
16	16141	164.509	40.870	11	205	181	B10
17	14974	156.883	33.707	11	191	169	B4
18	15741	164.943	42.061	13	208	181	B9
19	14761	169.502	39.126	10	206	183	B3
20	13127	148.324	40.248	7	198	158	B5
21	12591	154.539	42.960	11	207	167	B8
22	12040	77.225	24.427	4	106	84	B2
23	11909	162.382	37.359	11	207	172	B7
24	11808	81.762	28.151	4	159	90	B1
25	19974	129.632	48.300	5	186	144	C12
26	14987	79.703	27.666	5	113	86	C4
27	15442	151.620	42.109	10	194	170	C11
28	14157	145.588	41.323	9	197	157	C10
29	14208	145.032	51.854	8	209	159	C5
30	16475	135.508	43.724	8	204	147	C9
31	13900	158.552	36.043	11	194	174	C7
32	12157	161.738	38.655	14	211	169	C6
33	12799	164.228	42.710	12	203	182	C2
34	11629	136.583	37.619	8	183	152	C3
35	12197	78.759	24.794	4	106	86	C1
36	11915	160.074	40.677	11	208	169	C8
37	16201	87.116	28.994	7	122	96	D9
38	14725	163.854	49.677	17	214	185	D10
39	16252	74.108	28.063	4	108	79	D12
40	13452	165.699	34.170	14	199	179	D8
41	13962	78.673	25.143	4	108	85	D1
42	12285	130.566	46.463	9	199	147	D4
43	12134	153.272	39.508	14	208	162	D7
44	12102	175.604	28.160	15	208	183	D11
45	11720	87.545	27.006	6	174	97	D6
46	12240	155.127	40.253	12	198	173	D5
47	12154	157.612	48.453	9	205	181	D3
48	10736	82.254	23.572	4	108	91	D2
49	14902	157.314	46.449	8	209	174	E12
50	14186	84.732	28.153	6	118	93	E9
51	12282	171.223	36.047	12	205	186	E11
52	12099	159.214	38.774	10	196	176	E6
53	13034	175.445	29.218	18	205	186	E8
54	11829	84.040	25.519	7	112	92	E10
55	12200	175.052	32.720	18	205	188	E5
56	11243	147.520	39.181	8	191	161	E1
57	10690	168.793	32.318	34	207	176	E7
58	10838	90.433	27.065	6	154	103	E4
59	10285	128.629	38.085	6	178	140	E2
60	10466	118.028	33.312	6	168	132	E3
61	13359	131.119	41.486	10	197	140	F6
62	11953	149.991	40.218	10	204	158	F7
63	13627	143.734	43.812	7	189	163	F12
64	11539	149.812	42.577	9	202	169	F5
65	11384	152.947	43.320	7	196	172	F1
66	11267	161.437	42.506	11	201	181	F3
67	12743	169.904	42.502	14	208	188	F9
68	11490	175.237	36.174	17	211	188	F4
69	11981	153.651	40.824	13	201	171	F8
70	10834	85.038	26.817	5	112	96	F11
71	10395	93.861	26.792	9	152	104	F10
72	11132	164.851	40.647	11	204	183	F2
73	12114	80.513	26.339	5	111	87	G12
74	12035	138.049	43.098	6	193	152	G11
75	11477	161.790	36.218	15	201	177	G10
76	11427	165.310	39.110	13	204	184	G4
77	11879	153.315	36.299	14	195	171	G9
78	11987	172.644	33.292	15	204	187	G7
79	12109	170.022	35.514	13	202	185	G8
80	10997	156.599	42.521	12	209	170	G6
81	10200	163.711	26.253	13	197	169	G5
82	10345	162.643	44.671	9	205	183	G2
83	10620	85.310	21.061	4	107	94	G1
84	10839	131.006	32.476	9	176	145	G3
85	16840	169.315	35.232	11	203	182	H12
86	13875	82.495	24.115	5	109	91	H11
87	14902	153.202	38.858	10	197	169	H10
88	13224	138.859	43.091	8	192	158	H8
89	13012	168.861	41.321	10	210	185	H9
90	12534	149.985	35.813	8	194	162	H3
91	12349	146.485	42.845	11	198	164	H7
92	13661	147.807	39.928	10	190	166	H5
93	12738	150.508	46.349	9	204	173	H6
94	12626	158.969	44.399	9	202	179	H2
95	13190	146.973	44.271	9	201	170	H4
96	11944	135.068	39.802	7	204	152	H1
