# Supplementary material for: Adaptation dynamics between copy-number and point mutations
Source: eLife. 2022 Dec 22;11:e82240. doi: 10.7554/eLife.82240 (PMC9833825; doi:10.7554/eLife.82240)
Supplement: Figure 4—source data 1. [file elife-82240-fig4-data1.zip › figure 4D - source data 1/EE24.4C_30_CFP.txt]

colony	area	mean	sd	min	max	median	Well
1	11091	120.027	28.638	18	164	131	NA
2	11312	85.976	24.563	16	111	97	NA
3	14056	82.547	24.574	15	109	90	NA
4	11575	93.239	27.657	16	137	107	NA
5	11997	86.187	26.228	14	116	96	NA
6	11910	87.001	25.068	17	112	98	NA
7	12152	88.316	24.595	10	123	99	NA
8	11235	87.146	24.640	13	114	98	A6
9	11132	147.435	40.925	16	185	169	NA
10	10984	117.825	34.023	12	174	132	NA
11	11033	84.308	21.675	10	107	95	NA
12	10717	143.775	17.684	15	165	148	NA
13	11923	132.737	45.393	14	202	143	NA
14	10838	90.884	26.587	10	140	103	NA
15	9351	86.024	27.178	9	116	97	NA
16	10993	89.714	29.323	11	153	102	NA
17	10274	144.429	48.435	16	202	167	NA
18	10743	86.582	26.660	9	114	97	NA
19	9152	144.524	45.701	17	197	169	NA
20	10339	90.164	25.236	9	156	103	NA
21	10055	79.394	22.543	7	101	91	NA
22	10173	169.215	32.566	18	199	182	NA
23	9410	150.506	31.275	16	189	157	NA
24	8978	83.238	22.164	8	105	96	B2
25	9592	151.942	35.055	16	189	165	NA
26	9253	96.835	28.247	19	150	113	NA
27	9730	93.577	29.118	11	140	106	NA
28	8445	157.173	37.211	16	198	168	NA
29	8536	89.033	28.537	13	130	99	NA
30	9211	90.268	27.591	12	120	102	NA
31	9325	89.919	25.091	9	117	101	NA
32	9065	125.769	37.988	10	186	139	NA
33	8974	88.495	23.175	9	112	99	NA
34	9038	88.077	22.271	7	110	98	NA
35	8783	85.944	19.198	7	104	97	C1
36	7793	156.151	32.706	14	189	168	NA
37	9576	160.201	47.357	23	209	185	NA
38	10231	88.727	26.820	8	117	100	NA
39	9289	92.926	25.989	13	121	104	NA
40	9296	91.258	25.539	12	119	103	NA
41	8937	98.111	25.349	10	146	113	NA
42	8473	160.798	32.147	36	200	172	NA
43	9081	94.551	22.547	10	116	105	NA
44	8322	155.318	33.875	15	198	164	NA
45	8983	84.642	21.814	7	104	96	NA
46	8568	88.327	20.526	8	108	99	NA
47	8794	141.636	36.397	14	187	155	NA
48	8799	91.398	22.688	9	113	102	NA
49	9679	156.075	39.410	27	206	168	NA
50	8978	105.590	29.852	14	160	119	NA
51	9354	93.746	24.922	14	120	106	NA
52	9208	94.635	24.628	12	122	106	NA
53	9304	95.296	23.190	12	118	106	NA
54	8422	151.973	31.788	18	190	163	NA
55	8964	86.472	21.959	7	107	98	NA
56	8539	91.949	21.602	9	113	103	NA
57	7829	162.830	24.354	18	190	170	NA
58	8295	91.583	21.870	8	112	102	NA
59	7932	169.921	34.460	17	205	183	NA
60	7895	103.650	25.002	8	141	115	NA
61	10302	90.806	26.127	9	118	102	NA
62	9094	91.906	24.757	11	117	104	NA
63	9740	169.278	37.474	26	208	182	NA
64	9371	94.894	23.116	13	118	106	NA
65	9015	167.023	37.117	19	203	180	NA
66	8989	143.136	34.473	15	193	154	NA
67	8897	95.346	22.622	10	118	106	NA
68	8791	96.802	21.013	9	119	106	NA
69	8211	164.743	32.824	17	199	176	NA
70	8600	148.392	40.146	14	195	164	NA
71	8440	151.153	37.476	13	189	168	NA
72	6836	163.508	31.616	18	196	176	NA
73	10430	90.462	24.012	9	115	101	NA
74	9434	91.620	23.036	10	113	104	NA
75	9532	94.520	22.391	11	116	106	NA
76	9001	167.541	38.568	19	204	184	NA
77	8938	174.853	29.809	22	205	185	NA
78	8691	174.507	26.012	26	202	183	NA
79	8604	176.813	36.483	19	206	189	NA
80	9123	95.669	21.904	9	117	105	NA
81	9016	94.597	21.884	10	114	105	NA
82	7961	170.344	31.565	18	195	183	NA
83	8313	92.396	17.484	8	107	101	G1
84	7622	172.028	25.154	15	193	177	NA
85	12910	173.552	30.014	20	204	183	NA
86	11153	90.469	23.185	9	113	101	NA
87	10656	152.148	32.117	19	201	162	NA
88	11396	93.046	23.424	10	116	103	NA
89	10728	125.216	32.108	14	176	141	NA
90	10260	96.863	22.817	9	121	108	NA
91	10365	161.856	34.384	17	193	176	NA
92	9631	92.869	21.657	8	111	104	NA
93	9357	173.991	27.077	18	193	182	NA
94	9787	138.167	33.822	11	167	154	NA
95	9267	93.116	19.573	9	109	103	NA
