# Supplementary material for: Adaptation dynamics between copy-number and point mutations
Source: eLife. 2022 Dec 22;11:e82240. doi: 10.7554/eLife.82240 (PMC9833825; doi:10.7554/eLife.82240)
Supplement: Figure 4—source data 1. [file elife-82240-fig4-data1.zip › figure 4D - source data 1/EE24.1C_30_CFP.txt]

colony	area	mean	sd	min	max	median
1	11800	77.262	29.018	7	107	89
2	11045	78.503	28.424	7	107	91
3	11375	81.331	27.203	7	109	93
4	10921	80.267	27.704	7	107	92
5	11130	80.676	27.650	8	108	92
6	10206	79.199	25.661	8	107	88
7	10572	80.291	27.761	8	110	90
8	9987	78.817	20.250	8	101	87
9	8418	76.378	18.508	8	99	82
10	9710	78.560	23.752	8	104	87
11	9113	79.482	27.183	8	110	87
12	10141	77.673	16.314	25	96	86
13	9974	83.249	25.316	7	110	95
14	10787	79.882	28.232	7	108	93
15	9725	83.034	26.221	11	110	96
16	9642	84.991	26.119	8	111	97
17	9437	84.472	25.606	13	109	97
18	9533	85.354	25.328	10	110	98
19	9187	83.354	24.520	7	109	94
20	8928	85.598	24.823	11	112	96
21	9143	81.341	21.895	7	103	92
22	8607	82.633	23.245	8	107	93
23	8330	78.004	22.007	6	101	88
24	8942	76.286	21.601	6	99	86
25	8488	88.747	24.373	9	113	100
26	10205	82.862	26.951	8	110	95
27	9262	85.740	25.280	13	111	99
28	7367	85.330	22.649	7	109	95
29	8917	89.883	23.710	16	113	102
30	8863	87.772	24.515	10	112	100
31	8819	89.687	24.078	10	114	102
32	8481	88.505	22.865	11	112	99
33	8353	87.058	23.103	8	110	98
34	7806	84.688	21.542	7	106	95
35	8025	82.118	21.105	6	103	92
36	8547	80.905	19.761	6	101	91
37	8313	89.081	23.780	15	113	101
38	8776	87.793	23.771	13	110	100
39	9388	85.467	25.167	10	110	97
40	8289	91.279	23.568	9	114	103
41	7754	86.820	21.296	7	107	97
42	8195	91.524	23.035	11	114	103
43	7869	90.914	21.482	11	113	101
44	8099	90.292	23.516	8	113	101
45	8678	82.223	20.456	6	101	93
46	7788	88.956	21.233	9	110	99
47	7085	89.307	22.553	7	113	99
48	7446	85.101	19.906	6	105	95
49	9796	87.521	23.942	10	111	100
50	8769	88.823	23.240	13	111	101
51	8232	90.681	22.563	15	113	102
52	8457	92.554	22.679	12	114	105
53	8220	93.287	20.709	14	113	105
54	8067	92.418	22.380	14	116	104
55	7930	92.249	21.339	9	113	103
56	7758	84.187	20.097	5	103	94
57	6719	88.930	21.468	8	110	98
58	7458	91.933	20.375	11	112	102
59	7426	89.381	19.059	6	108	99
60	6703	86.656	19.369	7	105	95
61	9907	87.582	23.611	6	110	100
62	8803	89.257	22.154	12	110	101
63	8495	93.124	23.556	9	131	106
64	8636	91.627	21.755	14	113	104
65	7422	89.923	21.857	8	111	100
66	8461	94.365	19.413	12	114	104
67	8319	93.197	21.950	13	115	105
68	8046	93.279	21.019	10	114	104
69	7593	92.667	20.445	9	113	103
70	7278	87.890	20.900	7	108	98
71	8073	87.363	17.877	5	104	95
72	7413	88.623	18.037	8	105	97
73	9647	87.639	23.038	7	110	100
74	9166	90.369	22.396	9	112	103
75	8817	90.314	20.814	10	111	102
76	7942	91.327	22.872	10	115	102
77	8281	93.721	19.025	9	112	104
78	8195	94.177	19.420	12	113	104
79	8398	94.196	20.449	12	113	105
80	8389	88.521	17.222	5	103	95
81	8019	92.427	18.683	8	110	102
82	8228	93.527	19.754	10	112	104
83	7283	88.327	19.196	7	105	97
84	7489	89.889	18.960	8	107	99
85	8779	85.449	25.393	6	111	96
86	9422	90.321	20.678	8	110	102
87	9359	93.425	20.774	8	113	105
88	9498	92.025	19.908	11	111	103
89	9501	93.293	19.673	10	112	104
90	9635	94.364	19.054	10	113	104
91	9011	94.108	18.711	9	112	104
92	9093	92.385	18.742	8	109	101
93	8360	90.860	17.995	7	107	100
94	8760	93.275	19.137	8	110	103
95	9352	86.939	18.793	5	102	95
96	8483	89.235	17.806	5	105	97
