# Supplementary material for: Adaptation dynamics between copy-number and point mutations
Source: eLife. 2022 Dec 22;11:e82240. doi: 10.7554/eLife.82240 (PMC9833825; doi:10.7554/eLife.82240)
Supplement: Figure 4—source data 1. [file elife-82240-fig4-data1.zip › figure 4D - source data 1/EE24.8C_30_CFP.txt]

colony	area	mean	sd	min	max	median	Well
1	12130	148.980	35.765	15	187	165	A2
2	14942	158.253	48.553	11	206	178	A11
3	14108	141.280	41.753	13	190	159	A10
4	13601	84.546	29.494	7	119	93	A8
5	13664	90.527	33.401	6	136	100	A9
6	12983	131.548	40.837	9	183	147	A5
7	13205	93.774	30.884	6	148	105	A7
8	14965	116.885	40.664	9	168	137	A12
9	11194	106.987	36.568	8	174	117	A3
10	12986	89.111	29.712	5	148	99	A6
11	12000	149.825	41.724	9	198	167	A1
12	11786	134.360	36.220	9	188	147	A4
13	13426	165.873	46.808	9	210	187	B9
14	11189	144.646	43.880	7	190	163	B4
15	11491	174.843	39.345	13	209	190	B3
16	11705	85.040	28.663	5	117	94	B6
17	12851	161.168	45.913	12	209	180	B10
18	10205	89.558	28.975	5	145	102	B2
19	10835	129.063	39.507	6	184	141	B5
20	10287	128.092	48.298	8	206	141	B8
21	14517	129.822	50.856	7	193	150	B12
22	10943	141.155	34.717	7	184	153	B7
23	11972	84.293	29.314	5	115	95	B11
24	9362	80.220	25.693	3	109	89	B1
25	13949	83.389	32.116	4	124	90	C9
26	11125	142.506	44.559	10	204	157	C5
27	11969	152.666	35.283	12	198	165	C7
28	14680	146.568	39.079	9	190	163	C12
29	11378	134.941	44.729	8	193	148	C10
30	10625	85.320	26.584	5	116	93	C4
31	11514	85.765	28.064	4	117	95	C6
32	11248	148.271	37.842	14	192	163	C11
33	10628	166.540	42.207	10	206	185	C2
34	9323	81.973	25.651	3	109	91	C1
35	10029	84.228	25.934	4	113	92	C3
36	10121	118.673	44.815	6	203	134	C8
37	13336	159.131	53.246	9	215	182	D10
38	13595	152.189	43.196	9	196	171	D8
39	11843	135.684	40.748	8	195	148	D7
40	11286	135.041	43.473	7	196	149	D5
41	10877	85.348	30.220	5	127	92	D9
42	11481	86.263	27.071	5	115	95	D6
43	12065	85.377	29.328	5	117	95	D11
44	9119	85.548	25.705	4	111	95	D2
45	13799	85.121	29.384	4	118	95	D12
46	10069	84.263	24.529	4	111	92	D1
47	10893	86.763	26.271	4	117	95	D4
48	10310	143.468	49.223	8	203	164	D3
49	12694	169.995	35.635	17	205	184	E5
50	12767	159.248	31.769	11	195	170	E6
51	11724	147.652	35.941	12	196	157	E7
52	11877	156.971	38.948	11	204	171	E8
53	13991	108.927	44.799	5	180	118	E12
54	12883	85.899	28.338	4	119	93	E9
55	11646	142.389	45.949	10	205	158	E11
56	10877	86.401	24.873	4	114	94	E4
57	11539	86.688	28.028	6	118	96	E10
58	8950	145.522	31.938	9	187	155	E1
59	10016	86.311	24.149	4	115	94	E3
60	9249	120.164	31.621	8	169	131	E2
61	16630	87.890	24.096	5	120	93	F6
62	12181	160.803	44.381	10	211	177	F3
63	15289	168.829	40.407	17	211	184	F9
64	12651	135.337	45.108	10	207	148	F5
65	13129	134.650	38.197	10	196	141	F7
66	14060	85.196	28.333	5	118	94	F12
67	10831	152.415	38.329	14	201	167	F3
68	10419	166.517	38.143	14	208	184	F2
69	12638	139.708	38.413	10	203	149	F8
70	10281	158.727	37.026	10	199	172	F1
71	11821	83.577	28.177	5	119	90	F11
72	11112	142.344	39.808	9	199	153	F10
73	14909	168.284	31.317	12	205	177	G7
74	15403	164.719	34.559	16	203	177	G8
75	12908	130.080	38.955	10	190	143	G9
76	13169	88.363	27.863	5	145	96	G11
77	13149	85.748	27.247	5	118	94	G12
78	12175	93.418	23.153	5	127	101	G5
79	12424	87.030	22.513	5	113	92	G6
80	10081	89.323	22.505	4	114	97	G1
81	11710	122.870	42.419	7	189	135	G10
82	10745	182.881	24.839	59	209	191	G2
83	10591	158.723	26.591	54	194	169	G3
84	17587	134.718	40.187	5	187	151	H10
85	16459	81.963	25.851	4	114	87	H11
86	15962	171.521	37.371	10	206	183	H12
87	14786	154.360	32.103	6	194	164	H9
88	15287	146.492	32.962	7	191	157	H6
89	14678	151.607	35.159	8	199	165	H5
90	13848	127.061	31.805	46	194	132	H4
91	11680	140.449	40.142	5	188	156	H1
92	12050	147.710	36.805	49	197	163	H3
93	11758	168.061	29.395	66	203	180	H2
94	12892	154.118	24.762	64	199	162	H7
95	15815	156.544	26.619	44	196	164	H8
96	10212	164.717	27.669	64	202	173	G4
