# Supplementary material for: Adaptation dynamics between copy-number and point mutations
Source: eLife. 2022 Dec 22;11:e82240. doi: 10.7554/eLife.82240 (PMC9833825; doi:10.7554/eLife.82240)
Supplement: Figure 4—source data 1. [file elife-82240-fig4-data1.zip › figure 4D - source data 1/EE24.4C_30_YFP.txt]

colony	area	mean	sd	min	max	median	Well
1	11091	9.040	1.365	4	12	9	NA
2	11312	7.810	1.098	4	11	8	NA
3	14056	7.638	1.025	4	11	8	NA
4	11575	8.444	1.279	4	12	9	NA
5	11997	8.427	1.298	4	12	9	NA
6	11910	8.311	1.195	5	12	8	NA
7	12152	8.152	1.270	3	11	8	NA
8	11235	11.578	2.481	4	16	12	A6
9	11132	12.499	3.363	3	18	14	NA
10	10984	9.403	1.960	3	14	10	NA
11	11033	7.865	1.194	3	11	8	NA
12	10717	10.496	1.416	3	14	11	NA
13	11923	10.059	3.234	3	61	10	NA
14	10838	8.357	1.924	3	45	8	NA
15	9351	8.091	2.046	3	39	8	NA
16	10993	8.408	1.752	4	40	9	NA
17	10274	11.438	3.247	3	25	12	NA
18	10743	8.160	1.790	3	44	8	NA
19	9152	11.132	3.279	4	47	12	NA
20	10339	8.072	1.737	3	45	8	NA
21	10055	7.155	1.246	2	11	7	NA
22	10173	13.353	3.351	2	19	14	NA
23	9410	10.907	2.508	2	43	11	NA
24	8978	10.125	2.139	3	21	11	B2
25	9592	10.569	2.214	3	16	11	NA
26	9253	8.345	1.835	4	41	9	NA
27	9730	8.522	2.160	3	39	9	NA
28	8445	11.609	2.717	3	33	12	NA
29	8536	8.691	3.235	4	67	9	NA
30	9211	8.955	3.540	4	65	9	NA
31	9325	8.116	1.593	3	22	8	NA
32	9065	9.376	2.085	3	14	10	NA
33	8974	7.533	1.425	3	23	8	NA
34	9038	7.348	1.358	3	16	8	NA
35	8783	9.336	1.732	3	63	10	C1
36	7793	11.708	2.559	3	17	13	NA
37	9576	13.170	4.087	3	34	14	NA
38	10231	7.925	1.561	4	24	8	NA
39	9289	8.653	2.024	4	46	9	NA
40	9296	8.218	1.934	4	47	8	NA
41	8937	8.052	1.774	3	42	8	NA
42	8473	11.815	2.702	4	52	12	NA
43	9081	7.797	2.203	3	73	8	NA
44	8322	11.194	2.562	3	33	11	NA
45	8983	7.107	1.260	2	13	7	NA
46	8568	7.039	1.210	2	11	7	NA
47	8794	10.490	2.785	3	16	11	NA
48	8799	7.501	1.493	2	28	8	NA
49	9679	11.742	3.562	4	58	12	NA
50	8978	8.361	1.882	3	37	9	NA
51	9354	8.284	1.451	3	19	9	NA
52	9208	8.349	1.913	3	35	9	NA
53	9304	7.900	1.502	3	32	8	NA
54	8422	10.316	2.069	3	21	10	NA
55	8964	7.194	1.281	2	13	7	NA
56	8539	7.359	1.321	2	14	8	NA
57	7829	10.881	1.944	3	16	11	NA
58	8295	7.243	1.334	2	15	7	NA
59	7932	12.421	3.022	3	19	13	NA
60	7895	7.547	1.351	2	11	8	NA
61	10302	7.476	1.615	3	37	7	NA
62	9094	7.770	1.822	3	37	8	NA
63	9740	12.862	3.472	3	20	14	NA
64	9371	8.003	1.578	3	30	8	NA
65	9015	13.190	3.931	2	20	14	NA
66	8989	9.866	2.172	2	25	10	NA
67	8897	7.357	1.346	2	16	8	NA
68	8791	7.414	1.302	2	11	8	NA
69	8211	12.213	2.775	2	18	13	NA
70	8600	10.991	3.131	2	27	12	NA
71	8440	11.225	2.817	2	16	12	NA
72	6836	12.812	2.943	2	35	14	NA
73	10430	7.032	1.447	2	21	7	NA
74	9434	7.181	1.396	3	31	7	NA
75	9532	7.681	1.378	3	17	8	NA
76	9001	12.429	3.213	2	18	13	NA
77	8938	12.732	2.767	3	30	13	NA
78	8691	12.350	2.499	3	19	13	NA
79	8604	13.786	3.351	3	20	15	NA
80	9123	7.334	1.415	2	20	8	NA
81	9016	7.233	1.310	2	18	7	NA
82	7961	13.440	2.801	2	27	14	NA
83	8313	11.600	2.094	2	15	12	G1
84	7622	12.357	2.059	2	17	13	NA
85	12910	12.159	3.021	2	21	12	NA
86	11153	7.378	1.677	2	51	7	NA
87	10656	10.970	2.661	3	30	11	NA
88	11396	7.653	1.293	3	13	8	NA
89	10728	9.020	1.711	2	19	10	NA
90	10260	7.584	1.291	2	15	8	NA
91	10365	11.667	2.482	3	20	12	NA
92	9631	7.295	1.285	2	16	8	NA
93	9357	12.552	2.321	2	17	13	NA
94	9787	10.517	2.505	2	45	11	NA
95	9267	7.425	1.243	2	26	8	NA
