# Supplementary material for: Adaptation dynamics between copy-number and point mutations
Source: eLife. 2022 Dec 22;11:e82240. doi: 10.7554/eLife.82240 (PMC9833825; doi:10.7554/eLife.82240)
Supplement: Figure 4—source data 1. [file elife-82240-fig4-data1.zip › figure 4D - source data 1/EE24.8C_30_YFP.txt]

colony	area	mean	sd	min	max	median	Well
1	12130	11.346	2.869	3	17	12	A2
2	14942	12.476	3.921	3	20	12	A11
3	14108	10.764	2.638	3	30	11	A10
4	13601	8.711	1.560	3	24	9	A8
5	13664	8.634	1.577	3	17	9	A9
6	12983	10.275	2.491	3	16	10	A5
7	13205	8.692	1.567	3	19	9	A7
8	14965	9.925	1.983	3	14	10	A12
9	11194	9.036	2.145	3	15	9	A3
10	12986	11.571	2.805	3	22	12	A6
11	12000	12.586	3.772	2	20	13	A1
12	11786	10.216	3.014	2	142	11	A4
13	13426	13.047	4.092	3	21	14	B9
14	11189	10.736	3.061	2	17	11	B4
15	11491	14.248	4.590	2	22	15	B3
16	11705	8.403	1.744	2	25	9	B6
17	12851	12.575	3.978	3	24	13	B10
18	10205	10.561	2.868	2	16	11	B2
19	10835	9.904	2.267	3	17	10	B5
20	10287	10.011	2.721	3	19	10	B8
21	14517	10.489	2.913	3	17	11	B12
22	10943	10.129	2.107	2	15	11	B7
23	11972	8.526	2.248	3	44	9	B11
24	9362	8.178	1.715	2	12	8	B1
25	13949	9.722	1.986	3	17	10	C9
26	11125	10.923	3.126	2	18	11	C5
27	11969	10.966	2.633	2	19	12	C7
28	14680	10.663	2.693	3	17	11	C12
29	11378	10.608	2.718	3	28	11	C10
30	10625	8.110	1.772	2	12	8	C4
31	11514	8.251	1.734	2	19	8	C6
32	11248	10.701	2.483	2	20	11	C11
33	10628	13.460	4.403	2	22	14	C2
34	9323	9.076	1.983	1	14	10	C1
35	10029	7.627	1.619	2	11	8	C3
36	10121	9.860	2.579	3	45	10	C8
37	13336	13.265	5.009	3	24	13	D10
38	13595	11.480	3.178	2	22	12	D8
39	11843	10.137	2.451	2	17	11	D7
40	11286	10.121	2.814	2	17	11	D5
41	10877	8.785	2.065	3	29	9	D9
42	11481	7.988	1.704	2	13	8	D6
43	12065	8.106	1.636	3	22	8	D11
44	9119	8.362	1.936	2	14	9	D2
45	13799	8.187	1.560	2	13	8	D12
46	10069	7.740	1.604	1	12	8	D1
47	10893	8.098	1.739	2	13	8	D4
48	10310	11.557	4.127	2	20	12	D3
49	12694	12.466	3.609	2	20	13	E5
50	12767	10.925	2.748	2	17	11	E6
51	11724	10.313	2.348	2	17	11	E7
52	11877	11.412	3.108	3	19	11	E8
53	13991	8.776	2.246	2	15	9	E12
54	12883	8.315	1.778	2	18	9	E9
55	11646	10.373	2.993	3	32	11	E11
56	10877	7.685	1.673	1	11	8	E4
57	11539	9.263	2.211	2	23	10	E10
58	8950	10.576	2.285	1	16	11	E1
59	10016	7.714	1.685	2	12	8	E3
60	9249	8.980	2.014	2	13	10	E2
61	16630	9.449	1.726	2	14	10	F6
62	12181	12.776	4.693	2	24	13	F3
63	15289	12.756	3.940	2	21	13	F9
64	12651	10.166	3.604	2	21	10	F5
65	13129	9.613	2.436	2	15	10	F7
66	14060	7.672	1.555	2	12	8	F12
67	10831	11.338	3.428	2	19	12	F3
68	10419	13.446	4.262	2	22	14	F2
69	12638	9.868	2.527	2	17	10	F8
70	10281	12.373	3.186	2	19	13	F1
71	11821	7.928	1.765	2	14	8	F11
72	11112	10.022	2.562	2	17	10	F10
73	14909	11.781	3.011	2	20	12	G7
74	15403	11.349	2.953	2	19	12	G8
75	12908	8.951	2.315	1	15	10	G9
76	13169	7.452	1.663	2	13	7	G11
77	13149	8.501	1.959	2	18	9	G12
78	12175	7.327	1.515	2	11	8	G5
79	12424	7.095	1.417	2	11	7	G6
80	10081	11.391	2.724	2	16	12	G1
81	11710	8.670	2.286	1	14	9	G10
82	10745	15.086	3.700	5	22	15	G2
83	10591	11.289	2.312	4	18	12	G3
84	17587	9.273	2.431	2	15	10	H10
85	16459	7.075	1.462	1	15	7	H11
86	15962	11.861	3.653	2	19	12	H12
87	14786	10.327	2.174	2	15	11	H9
88	15287	10.220	2.354	2	15	11	H6
89	14678	10.598	2.518	2	16	11	H5
90	13848	9.076	2.162	5	17	9	H4
91	11680	12.924	3.588	1	20	13	H1
92	12050	10.682	2.806	5	17	12	H3
93	11758	13.159	3.337	5	20	14	H2
94	12892	10.545	2.000	5	16	11	H7
95	15815	11.092	2.341	5	16	12	H8
96	10212	11.886	2.691	5	18	12	G4
