# Supplementary material for: Adaptation dynamics between copy-number and point mutations
Source: eLife. 2022 Dec 22;11:e82240. doi: 10.7554/eLife.82240 (PMC9833825; doi:10.7554/eLife.82240)
Supplement: Figure 4—source data 1. [file elife-82240-fig4-data1.zip › figure 4D - source data 1/EE24.1C_30_YFP.txt]

colony	area	mean	sd	min	max	median
1	11800	7.874	1.402	3	39	8
2	11045	7.696	1.838	3	56	8
3	11375	8.130	2.532	3	75	8
4	10921	7.820	1.502	3	50	8
5	11130	7.978	1.669	3	41	8
6	10206	7.872	1.214	3	18	8
7	10572	8.126	1.513	3	39	8
8	9987	7.197	0.963	3	10	7
9	8418	6.727	0.869	3	9	7
10	9710	7.489	2.052	3	134	7
11	9113	8.742	1.806	3	38	9
12	10141	6.741	0.819	4	10	7
13	9974	7.741	1.866	3	53	8
14	10787	7.711	2.630	3	69	8
15	9725	7.660	2.466	4	71	8
16	9642	7.843	2.532	3	78	8
17	9437	7.735	1.473	4	52	8
18	9533	7.745	1.263	4	37	8
19	9187	7.646	2.011	3	80	8
20	8928	7.749	1.161	4	11	8
21	9143	6.941	1.024	3	11	7
22	8607	7.270	1.225	3	20	7
23	8330	6.718	1.078	3	16	7
24	8942	6.640	1.251	2	29	7
25	8488	7.794	1.805	3	41	8
26	10205	7.599	2.073	3	75	8
27	9262	7.491	1.475	4	57	8
28	7367	7.284	1.511	3	45	7
29	8917	7.942	1.856	4	75	8
30	8863	7.703	1.757	4	64	8
31	8819	7.932	1.518	4	35	8
32	8481	7.812	1.679	3	36	8
33	8353	7.532	1.475	3	39	8
34	7806	6.932	1.241	2	27	7
35	8025	6.516	0.992	2	13	7
36	8547	6.671	0.968	2	17	7
37	8313	7.665	1.367	4	33	8
38	8776	7.390	1.232	4	41	7
39	9388	7.383	1.902	3	52	7
40	8289	7.972	2.076	3	66	8
41	7754	6.815	1.648	2	46	7
42	8195	8.043	2.686	4	82	8
43	7869	7.432	1.564	3	45	7
44	8099	7.551	1.317	2	19	8
45	8678	6.497	0.967	2	15	7
46	7788	7.222	1.509	3	33	7
47	7085	7.384	1.353	3	25	7
48	7446	6.520	1.129	2	26	6
49	9796	7.164	2.189	3	70	7
50	8769	7.204	2.663	4	86	7
51	8232	7.596	1.999	4	71	8
52	8457	7.801	1.510	3	53	8
53	8220	7.434	1.784	4	54	7
54	8067	7.631	1.506	3	39	8
55	7930	7.242	1.351	3	32	7
56	7758	6.475	1.176	2	22	6
57	6719	7.194	1.743	2	59	7
58	7458	7.262	1.543	3	44	7
59	7426	6.779	0.974	3	10	7
60	6703	6.512	1.344	2	38	6
61	9907	6.767	1.443	2	46	7
62	8803	7.005	2.437	3	66	7
63	8495	7.500	1.457	3	27	8
64	8636	7.292	1.684	4	57	7
65	7422	6.899	1.146	2	14	7
66	8461	7.048	1.222	3	22	7
67	8319	7.672	1.871	3	70	8
68	8046	7.152	1.355	3	39	7
69	7593	6.946	1.645	2	45	7
70	7278	6.539	1.108	2	19	7
71	8073	6.368	0.936	2	18	6
72	7413	6.437	1.051	2	23	6
73	9647	6.619	2.300	2	62	6
74	9166	6.871	1.094	3	19	7
75	8817	6.681	2.520	3	65	6
76	7942	7.393	1.679	3	44	7
77	8281	6.887	1.262	3	30	7
78	8195	7.134	1.150	3	24	7
79	8398	7.375	1.889	3	50	7
80	8389	6.272	0.964	2	19	6
81	8019	6.686	0.947	2	12	7
82	8228	6.885	1.033	2	13	7
83	7283	6.245	0.885	2	12	6
84	7489	6.411	0.957	2	13	6
85	8779	6.516	1.790	2	55	6
86	9422	6.678	2.438	2	73	7
87	9359	7.145	2.227	2	65	7
88	9498	7.097	2.522	3	77	7
89	9501	7.156	2.266	3	72	7
90	9635	7.021	1.076	3	22	7
91	9011	7.003	1.265	2	43	7
92	9093	6.608	1.273	2	33	7
93	8360	6.529	1.766	2	53	6
94	8760	6.803	1.084	2	22	7
95	9352	6.399	0.923	2	14	6
96	8483	6.314	0.953	2	21	6
