# Supplementary material for: Adaptation dynamics between copy-number and point mutations
Source: eLife. 2022 Dec 22;11:e82240. doi: 10.7554/eLife.82240 (PMC9833825; doi:10.7554/eLife.82240)
Supplement: Figure 6—source data 1. [file elife-82240-fig6-data1.zip]

Archive with 61 entries (58 files):
- figure 6 - source data 1/
- figure 6 - source data 1/EE25_22-0_OD.txt
- __MACOSX/
- __MACOSX/figure 6 - source data 1/
- __MACOSX/figure 6 - source data 1/._EE25_22-0_OD.txt
- figure 6 - source data 1/EE25_22-0_CFP2.txt
- __MACOSX/figure 6 - source data 1/._EE25_22-0_CFP2.txt
- figure 6 - source data 1/EE25_22-1_CFP2.txt
- __MACOSX/figure 6 - source data 1/._EE25_22-1_CFP2.txt
- figure 6 - source data 1/EE25_49-3_YFP2.txt
- __MACOSX/figure 6 - source data 1/._EE25_49-3_YFP2.txt
- figure 6 - source data 1/EE25_49-2_YFP2.txt
- __MACOSX/figure 6 - source data 1/._EE25_49-2_YFP2.txt
- figure 6 - source data 1/EE25_49-2_OD.txt
- __MACOSX/figure 6 - source data 1/._EE25_49-2_OD.txt
- figure 6 - source data 1/EE25_E_CFP2.txt
- __MACOSX/figure 6 - source data 1/._EE25_E_CFP2.txt
- figure 6 - source data 1/EE25_E_YFP2.txt
- __MACOSX/figure 6 - source data 1/._EE25_E_YFP2.txt
- figure 6 - source data 1/EE25_49-3_CFP2.txt
- __MACOSX/figure 6 - source data 1/._EE25_49-3_CFP2.txt
- figure 6 - source data 1/EE25_49-2_CFP2.txt
- __MACOSX/figure 6 - source data 1/._EE25_49-2_CFP2.txt
- figure 6 - source data 1/EE25_22-2_OD.txt
- __MACOSX/figure 6 - source data 1/._EE25_22-2_OD.txt
- figure 6 - source data 1/EE25_22-0_YFP2.txt
- __MACOSX/figure 6 - source data 1/._EE25_22-0_YFP2.txt
- figure 6 - source data 1/EE25_22-1_YFP2.txt
- __MACOSX/figure 6 - source data 1/._EE25_22-1_YFP2.txt
- figure 6 - source data 1/EE25_49-0_OD.txt
- __MACOSX/figure 6 - source data 1/._EE25_49-0_OD.txt
- figure 6 - source data 1/EE25_E_OD.txt
- __MACOSX/figure 6 - source data 1/._EE25_E_OD.txt
- figure 6 - source data 1/EE25_49-0_CFP2.txt
- __MACOSX/figure 6 - source data 1/._EE25_49-0_CFP2.txt
- figure 6 - source data 1/EE25_49-1_CFP2.txt
- __MACOSX/figure 6 - source data 1/._EE25_49-1_CFP2.txt
- figure 6 - source data 1/EE25_22-3_YFP2.txt
- __MACOSX/figure 6 - source data 1/._EE25_22-3_YFP2.txt
- figure 6 - source data 1/EE25_22-2_YFP2.txt
- __MACOSX/figure 6 - source data 1/._EE25_22-2_YFP2.txt
- figure 6 - source data 1/EE25_49-3_OD.txt
- __MACOSX/figure 6 - source data 1/._EE25_49-3_OD.txt
- figure 6 - source data 1/EE25_22-1_OD.txt
- __MACOSX/figure 6 - source data 1/._EE25_22-1_OD.txt
- figure 6 - source data 1/sequenced_EE25_colonies.txt
- __MACOSX/figure 6 - source data 1/._sequenced_EE25_colonies.txt
- figure 6 - source data 1/EE25_49-1_OD.txt
- __MACOSX/figure 6 - source data 1/._EE25_49-1_OD.txt
- figure 6 - source data 1/EE25_22-3_OD.txt
- __MACOSX/figure 6 - source data 1/._EE25_22-3_OD.txt
- figure 6 - source data 1/EE25_22-3_CFP2.txt
- __MACOSX/figure 6 - source data 1/._EE25_22-3_CFP2.txt
- figure 6 - source data 1/EE25_22-2_CFP2.txt
- __MACOSX/figure 6 - source data 1/._EE25_22-2_CFP2.txt
- figure 6 - source data 1/EE25_49-0_YFP2.txt
- __MACOSX/figure 6 - source data 1/._EE25_49-0_YFP2.txt
- figure 6 - source data 1/EE25_49-1_YFP2.txt
- __MACOSX/figure 6 - source data 1/._EE25_49-1_YFP2.txt
- figure 6 - source data 1/Figure_6_analysis.R
- __MACOSX/figure 6 - source data 1/._Figure_6_analysis.R
