# Supplementary material for: Adaptation dynamics between copy-number and point mutations
Source: eLife. 2022 Dec 22;11:e82240. doi: 10.7554/eLife.82240 (PMC9833825; doi:10.7554/eLife.82240)
Supplement: Figure 6—source data 1. [file elife-82240-fig6-data1.zip › figure 6 - source data 1/EE25_22-0_OD.txt]

Time	A1	A2	A3	A4	A5	A6	A7	A8	A9	A10	A11	A12	B1	B2	B3	B4	B5	B6	B7	B8	B9	B10	B11	B12	C1	C2	C3	C4	C5	C6	C7	C8	C9	C10	C11	C12	D1	D2	D3	D4	D5	D6	D7	D8	D9	D10	D11	D12	E1	E2	E3	E4	E5	E6	E7	E8	E9	E10	E11	E12	F1	F2	F3	F4	F5	F6	F7	F8	F9	F10	F11	F12	G1	G2	G3	G4	G5	G6	G7	G8	G9	G10	G11	G12	H1	H2	H3	H4	H5	H6	H7	H8	H9	H10	H11	H12
00:00:11	0,299	0,367	0,377	0,411	0,386	0,437	0,395	0,429	0,417	0,404	0,364	0,314	0,299	0,319	0,377	0,409	0,439	0,435	0,443	0,439	0,413	0,39	0,388	0,319	0,272	0,308	0,38	0,446	0,457	0,474	0,476	0,479	0,48	0,469	0,422	0,289	0,285	0,315	0,396	0,447	0,461	0,485	0,481	0,482	0,507	0,447	0,369	0,307	0,273	0,291	0,369	0,448	0,483	0,49	0,512	0,517	0,48	0,447	0,363	0,288	0,265	0,332	0,34	0,435	0,427	0,418	0,424	0,411	0,437	0,406	0,35	0,295	0,264	0,313	0,309	0,356	0,375	0,397	0,41	0,399	0,381	0,369	0,349	0,311	0,276	0,236	0,256	0,204	0,235	0,232	0,239	0,251	0,28	0,288	0,289	0,283
24:02:13	0,126	0,145	0,144	0,155	0,144	0,14	0,14	0,142	0,144	0,149	0,234	0,155	0,153	0,187	0,186	0,162	0,155	0,196	0,163	0,164	0,156	0,138	0,131	0,134	0,158	0,274	0,199	0,213	0,2	0,21	0,2	0,212	0,193	0,155	0,137	0,124	0,153	0,237	0,217	0,182	0,2	0,173	0,195	0,175	0,192	0,164	0,121	0,119	0,11	0,127	0,298	0,292	0,231	0,221	0,166	0,22	0,201	0,182	0,103	0,118	0,163	0,284	0,249	0,19	0,174	0,206	0,13	0,183	0,164	0,166	0,116	0,113	0,119	0,139	0,175	0,181	0,153	0,13	0,156	0,149	0,151	0,118	0,114	0,103	0,136	0,13	0,109	0,108	0,131	0,123	0,101	0,128	0,11	0,125	0,111	0,109
48:03:07	0,117	0,112	0,115	0,106	0,104	0,113	0,107	0,095	0,096	0,098	0,114	0,115	0,089	0,086	0,096	0,092	0,091	0,089	0,093	0,092	0,101	0,097	0,096	0,106	0,123	0,118	0,12	0,12	0,131	0,109	0,112	0,104	0,109	0,105	0,108	0,091	0,11	0,107	0,113	0,104	0,107	0,108	0,11	0,102	0,104	0,1	0,099	0,123	0,111	0,108	0,116	0,11	0,134	0,119	0,114	0,132	0,107	0,103	0,105	0,089	0,133	0,115	0,204	0,113	0,116	0,124	0,115	0,102	0,106	0,105	0,101	0,095	0,105	0,141	0,113	0,134	0,133	0,127	0,122	0,115	0,116	0,123	0,112	0,109	0,12	0,234	0,132	0,134	0,113	0,111	0,125	0,114	0,114	0,109	0,109	0,116
71:49:56	0,102	0,092	0,094	0,09	0,098	0,105	0,105	0,105	0,098	0,091	0,11	0,098	0,098	0,098	0,084	0,092	0,096	0,097	0,103	0,1	0,105	0,101	0,098	0,101	0,1	0,09	0,103	0,104	0,097	0,097	0,105	0,114	0,118	0,122	0,119	0,097	0,092	0,092	0,091	0,09	0,099	0,101	0,101	0,119	0,116	0,125	0,119	0,11	0,089	0,1	0,105	0,093	0,103	0,096	0,121	0,106	0,095	0,1	0,096	0,096	0,101	0,106	0,176	0,103	0,104	0,115	0,113	0,12	0,118	0,118	0,116	0,097	0,096	0,098	0,111	0,11	0,116	0,113	0,108	0,116	0,087	0,11	0,1	0,082	0,096	0,253	0,099	0,111	0,103	0,091	0,107	0,097	0,098	0,102	0,092	0,102
95:39:14	0,09	0,085	0,076	0,074	0,075	0,087	0,077	0,078	0,078	0,077	0,081	0,1	0,082	0,086	0,093	0,088	0,081	0,096	0,095	0,379	0,094	0,091	0,085	0,082	0,078	0,083	0,095	0,092	0,088	0,097	0,099	0,095	0,096	0,102	0,095	0,074	0,078	0,082	0,089	0,089	0,09	0,092	0,08	0,081	0,105	0,083	0,083	0,092	0,082	0,083	0,095	0,09	0,096	0,095	0,205	0,092	0,087	0,096	0,081	0,094	0,088	0,083	0,183	0,089	0,081	0,086	0,087	0,092	0,09	0,074	0,096	0,087	0,082	0,072	0,081	0,089	0,087	0,087	0,085	0,086	0,075	0,087	0,082	0,09	0,084	0,211	0,075	0,077	0,082	0,084	0,083	0,092	0,084	0,081	0,085	0,089
120:17:43	0,132	0,117	0,183	0,093	0,094	0,108	0,105	0,085	0,081	0,083	0,085	0,096	0,123	0,101	0,117	0,088	0,082	0,084	0,084	0,693	0,08	0,086	0,088	0,081	0,128	0,118	0,115	0,099	0,085	0,092	0,092	0,087	0,08	0,087	0,082	0,079	0,118	0,096	0,104	0,085	0,092	0,093	0,09	0,084	0,085	0,073	0,085	0,091	0,127	0,115	0,112	0,089	0,098	0,096	0,244	0,086	0,085	0,08	0,078	0,075	0,128	0,112	0,295	0,095	0,09	0,091	0,085	0,081	0,081	0,082	0,076	0,091	0,135	0,117	0,111	0,144	0,117	0,105	0,105	0,091	0,082	0,083	0,081	0,077	0,139	0,255	0,108	0,119	0,102	0,089	0,095	0,084	0,079	0,076	0,081	0,079
144:04:01	0,11	0,106	0,102	0,107	0,141	0,096	0,092	0,099	0,102	0,101	0,118	0,107	0,11	0,116	0,135	0,122	0,114	0,119	0,095	0,526	0,102	0,092	0,112	0,096	0,117	0,14	0,137	0,118	0,103	0,11	0,118	0,109	0,123	0,129	0,135	0,114	0,203	0,116	0,12	0,1	0,102	0,122	0,114	0,115	0,115	0,13	0,091	0,096	0,124	0,122	0,117	0,13	0,136	0,105	0,261	0,12	0,107	0,119	0,13	0,129	0,128	0,121	0,388	0,128	0,136	0,114	0,123	0,133	0,127	0,098	0,114	0,246	0,131	0,133	0,127	0,121	0,117	0,129	0,11	0,128	0,115	0,115	0,115	0,091	0,103	0,243	0,126	0,122	0,12	0,115	0,125	0,112	0,121	0,111	0,128	0,133
167:54:13	0,095	0,122	0,087	0,076	0,091	0,095	0,093	0,111	0,128	0,089	0,096	0,094	0,096	0,096	0,164	0,103	0,105	0,12	0,11	0,478	0,129	0,123	0,112	0,108	0,113	0,094	0,1	0,1	0,102	0,102	0,115	0,092	0,115	0,127	0,139	0,095	0,106	0,086	0,108	0,084	0,105	0,118	0,104	0,118	0,125	0,13	0,097	0,111	0,115	0,106	0,132	0,113	0,128	0,102	0,171	0,135	0,114	0,129	0,122	0,131	0,118	0,124	0,212	0,134	0,136	0,107	0,112	0,143	0,128	0,123	0,129	0,248	0,102	0,099	0,107	0,126	0,114	0,138	0,121	0,144	0,11	0,116	0,112	0,125	0,095	0,247	0,113	0,085	0,111	0,129	0,122	0,112	0,103	0,092	0,103	0,109
192:15:49	0,112	0,084	0,081	0,087	0,089	0,09	0,1	0,106	0,126	0,12	0,126	0,113	0,082	0,095	0,15	0,1	0,082	0,096	0,085	0,428	0,096	0,09	0,085	0,086	0,079	0,098	0,1	0,088	0,081	0,077	0,094	0,092	0,082	0,101	0,104	0,11	0,09	0,079	0,102	0,093	0,088	0,084	0,095	0,099	0,102	0,107	0,082	0,09	0,093	0,08	0,088	0,087	0,095	0,091	0,123	0,097	0,096	0,102	0,091	0,113	0,093	0,092	0,215	0,105	0,096	0,09	0,095	0,094	0,106	0,117	0,106	0,295	0,094	0,096	0,097	0,099	0,088	0,104	0,102	0,095	0,094	0,099	0,102	0,095	0,085	0,246	0,087	0,087	0,087	0,098	0,089	0,09	0,091	0,097	0,099	0,105
215:59:35	0,375	0,158	0,149	0,147	0,129	0,131	0,144	0,142	0,452	0,316	0,293	0,143	0,127	0,142	0,545	0,132	0,15	0,118	0,121	0,564	0,127	0,134	0,176	0,123	0,166	0,196	0,177	0,12	0,163	0,109	0,155	0,166	0,143	0,131	0,154	0,131	0,176	0,158	0,142	0,137	0,15	0,113	0,137	0,122	0,147	0,154	0,143	0,135	0,165	0,118	0,137	0,212	0,138	0,121	0,59	0,225	0,22	0,168	0,129	0,142	0,149	0,138	0,433	0,145	0,125	0,139	0,161	0,118	0,182	0,187	0,124	0,538	0,139	0,175	0,198	0,185	0,168	0,198	0,176	0,149	0,13	0,128	0,121	0,104	0,158	0,269	0,137	0,159	0,144	0,148	0,184	0,162	0,141	0,123	0,132	0,139
