# Supplementary material for: Adaptation dynamics between copy-number and point mutations
Source: eLife. 2022 Dec 22;11:e82240. doi: 10.7554/eLife.82240 (PMC9833825; doi:10.7554/eLife.82240)
Supplement: Figure 6—source data 1. [file elife-82240-fig6-data1.zip › figure 6 - source data 1/EE25_22-0_CFP2.txt]

Time	A1	A2	A3	A4	A5	A6	A7	A8	A9	A10	A11	A12	B1	B2	B3	B4	B5	B6	B7	B8	B9	B10	B11	B12	C1	C2	C3	C4	C5	C6	C7	C8	C9	C10	C11	C12	D1	D2	D3	D4	D5	D6	D7	D8	D9	D10	D11	D12	E1	E2	E3	E4	E5	E6	E7	E8	E9	E10	E11	E12	F1	F2	F3	F4	F5	F6	F7	F8	F9	F10	F11	F12	G1	G2	G3	G4	G5	G6	G7	G8	G9	G10	G11	G12	H1	H2	H3	H4	H5	H6	H7	H8	H9	H10	H11	H12
00:00:15	403	373	323	366	363	371	369	377	335	345	269	323	384	362	318	319	388	388	362	365	352	333	283	315	384	421	413	412	359	371	402	354	379	370	320	280	367	377	397	391	379	382	376	367	350	333	282	275	403	409	413	376	416	385	349	376	358	325	264	297	375	339	297	306	298	334	336	276	330	311	281	315	359	330	272	304	306	307	325	327	301	276	272	315	352	313	265	244	237	253	253	254	264	279	263	252
24:02:17	160	187	170	190	191	204	214	197	190	198	294	217	173	178	185	171	182	232	204	188	193	174	169	197	171	209	200	190	198	202	237	187	205	186	180	190	149	223	201	194	190	189	190	185	182	195	173	173	132	188	209	196	178	181	141	179	215	191	204	184	142	198	201	208	140	176	193	177	186	141	131	174	153	187	198	202	212	166	161	175	173	164	207	202	165	166	165	166	198	168	185	234	203	204	185	178
48:03:11	198	193	180	198	144	202	180	178	162	178	166	170	107	122	125	127	187	143	151	164	171	175	179	170	197	185	199	183	181	172	221	139	150	185	175	175	193	180	170	173	179	176	193	143	164	182	172	176	178	170	171	183	137	163	187	172	170	163	177	233	214	203	790	185	200	193	191	196	177	193	172	204	178	206	177	199	175	214	217	190	209	180	194	208	196	274	188	194	193	153	187	196	183	199	185	189
71:50:00	196	215	214	196	200	221	194	217	215	193	214	215	151	197	210	183	207	197	222	193	209	198	230	213	182	185	207	220	210	202	219	259	206	220	177	229	180	199	193	227	203	197	218	211	208	209	220	206	206	171	206	204	186	183	223	202	246	211	216	242	202	223	2965	214	216	231	203	212	222	221	213	239	212	199	209	220	214	221	220	219	239	217	212	224	214	313	211	196	239	221	218	222	229	247	219	223
95:39:18	170	183	195	199	180	183	193	206	243	194	193	214	194	192	193	197	184	183	192	3972	207	179	189	215	181	202	186	197	153	200	181	215	190	197	195	177	190	191	188	212	148	179	180	204	188	148	213	199	176	189	173	182	181	199	420	197	195	173	208	206	181	199	3497	209	208	241	196	201	188	196	186	205	203	195	150	194	214	206	206	168	198	190	189	220	208	297	195	200	221	203	222	225	211	219	244	201
120:17:47	209	189	182	191	201	190	157	183	171	175	219	182	197	195	199	181	184	202	185	6701	129	184	172	198	183	223	173	152	190	172	168	162	238	185	183	189	213	199	195	206	229	205	194	171	189	160	178	208	232	184	196	184	219	200	409	184	161	174	163	207	149	210	3950	189	182	211	230	172	182	190	183	490	212	204	201	217	189	235	184	200	198	169	197	185	222	318	222	199	217	207	219	231	180	203	177	197
144:04:05	358	212	200	203	256	214	202	187	217	203	219	227	198	206	238	219	190	208	214	6490	208	209	208	192	221	219	194	199	219	171	200	227	195	198	201	219	228	231	209	218	175	169	192	200	195	202	214	216	197	201	195	191	199	246	417	183	203	177	196	205	207	222	4369	205	201	242	255	216	204	174	162	3090	194	206	211	189	165	180	195	171	161	193	198	196	207	246	223	235	206	248	263	222	192	234	244	147
167:54:18	1092	215	223	202	256	241	175	214	455	285	392	214	187	197	285	212	205	225	230	7073	214	244	266	220	206	201	187	198	210	177	240	218	226	208	198	225	223	192	202	226	199	202	199	231	213	235	269	234	203	221	223	230	193	220	432	159	203	171	196	226	198	233	3653	224	205	241	235	193	194	225	212	4724	194	222	226	220	175	192	199	223	232	200	232	233	190	247	230	229	211	231	218	229	219	262	219	216
192:15:53	1131	230	208	191	251	213	204	197	395	1137	1335	231	197	210	453	188	216	243	230	6646	191	217	292	232	128	187	182	200	197	133	216	212	196	194	178	233	234	169	184	224	201	216	186	218	179	241	201	199	169	186	197	240	200	232	414	205	206	204	183	204	192	192	4425	196	215	230	237	199	209	181	206	5523	215	185	227	205	194	167	179	242	245	195	217	200	185	270	221	207	264	188	226	250	227	325	202	215
215:59:39	2791	246	357	233	339	269	278	286	581	2158	2028	288	224	286	1254	235	263	197	339	5789	246	243	711	219	265	299	259	300	283	148	276	332	261	256	204	292	332	248	323	334	321	310	207	317	201	306	225	274	254	252	249	308	267	298	766	1133	334	246	267	275	266	235	4294	226	237	344	332	241	297	302	265	6024	293	322	334	305	240	289	280	230	327	230	186	213	260	302	233	335	420	296	252	241	290	313	222	216
