# Supplementary material for: Adaptation dynamics between copy-number and point mutations
Source: eLife. 2022 Dec 22;11:e82240. doi: 10.7554/eLife.82240 (PMC9833825; doi:10.7554/eLife.82240)
Supplement: Figure 6—source data 1. [file elife-82240-fig6-data1.zip › figure 6 - source data 1/EE25_22-1_CFP2.txt]

Time	A1	A2	A3	A4	A5	A6	A7	A8	A9	A10	A11	A12	B1	B2	B3	B4	B5	B6	B7	B8	B9	B10	B11	B12	C1	C2	C3	C4	C5	C6	C7	C8	C9	C10	C11	C12	D1	D2	D3	D4	D5	D6	D7	D8	D9	D10	D11	D12	E1	E2	E3	E4	E5	E6	E7	E8	E9	E10	E11	E12	F1	F2	F3	F4	F5	F6	F7	F8	F9	F10	F11	F12	G1	G2	G3	G4	G5	G6	G7	G8	G9	G10	G11	G12	H1	H2	H3	H4	H5	H6	H7	H8	H9	H10	H11	H12
00:00:15	388	313	310	294	298	277	296	315	268	297	298	296	385	389	397	333	297	282	301	261	260	265	287	276	422	390	416	341	343	354	336	296	280	275	266	288	392	406	416	337	319	307	302	231	275	253	274	250	383	393	364	348	330	323	313	283	285	293	277	285	329	396	339	287	289	273	260	269	285	270	259	262	360	270	278	284	286	329	286	311	294	280	279	305	329	260	280	284	295	338	308	285	274	280	295	256
24:02:17	264	248	244	257	259	230	245	262	262	292	252	260	283	264	262	251	253	251	255	284	237	247	232	245	292	294	281	272	306	276	276	238	250	261	238	240	299	285	275	288	274	288	264	222	237	252	238	239	287	322	298	341	293	261	299	289	266	225	235	244	270	299	287	293	296	239	263	266	246	242	201	256	261	304	319	289	289	254	269	277	245	201	258	270	263	248	251	266	247	231	249	255	221	278	268	250
48:03:15	255	243	225	209	235	252	222	231	232	248	239	246	239	187	247	227	225	235	241	239	219	227	221	255	255	244	238	233	225	221	185	215	241	212	230	250	233	241	231	211	229	204	230	225	224	221	217	262	233	214	218	212	237	230	208	225	229	223	177	230	238	232	192	221	234	248	240	225	208	227	219	250	228	252	216	234	232	225	265	227	225	219	217	275	264	295	208	228	249	243	256	238	237	253	262	264
95:39:27	262	242	214	220	245	240	226	234	227	235	231	249	199	228	224	212	212	212	246	230	221	221	202	241	225	238	263	230	235	238	235	229	230	233	234	234	229	246	234	228	218	219	204	240	247	246	229	216	229	261	204	236	233	221	234	223	212	209	223	236	240	214	230	223	218	246	213	205	220	207	229	253	222	260	226	245	198	231	224	242	232	239	232	244	252	211	225	224	225	241	241	270	238	232	217	210
120:17:48	199	187	170	193	210	195	236	198	183	239	249	234	221	268	237	258	236	239	234	225	261	227	233	278	232	234	229	207	229	225	240	238	247	245	236	258	234	223	212	231	178	243	226	225	237	226	216	247	226	224	204	214	243	225	224	225	246	232	230	219	213	240	200	224	229	259	226	233	215	247	249	233	212	204	205	203	225	242	230	268	238	248	228	289	230	233	225	234	243	254	238	226	195	226	250	245
144:04:06	213	176	234	216	218	211	210	231	201	229	226	234	211	200	209	253	198	211	238	206	248	227	195	239	215	226	207	224	204	223	205	217	223	222	198	209	190	172	213	219	179	195	208	187	219	191	249	201	225	197	229	230	191	212	210	207	207	195	217	222	246	219	240	197	226	213	197	216	213	192	206	198	243	238	249	233	216	204	236	235	227	209	206	224	230	209	239	234	234	241	219	234	223	244	238	224
167:54:17	207	238	244	241	261	245	207	228	169	233	287	259	235	218	259	199	225	211	229	233	292	261	211	271	260	230	223	190	226	224	245	248	225	239	232	209	249	176	218	227	236	212	228	219	258	232	219	238	233	261	213	208	223	207	219	231	234	226	242	249	218	217	243	220	235	226	227	225	223	231	207	211	285	214	199	218	222	261	227	254	241	211	227	283	227	260	268	236	253	264	223	246	293	253	278	244
192:15:52	241	254	268	258	279	248	230	239	186	248	203	248	247	199	233	184	223	204	245	225	226	225	213	257	260	249	232	238	215	262	253	206	234	221	223	244	290	179	230	230	221	239	250	235	240	214	183	220	221	279	260	226	217	251	214	209	234	212	215	218	225	206	261	235	229	271	229	243	207	231	229	186	289	229	221	229	263	243	247	249	263	261	259	268	237	211	247	251	268	248	262	247	236	236	244	237
215:59:39	357	316	343	355	383	311	225	338	213	313	324	324	290	279	327	291	276	255	284	232	349	330	270	367	316	290	211	273	296	236	315	317	360	332	302	251	318	250	231	318	291	300	234	285	315	297	284	287	298	385	298	301	280	269	217	246	225	300	185	209	304	257	320	307	320	328	284	303	290	287	325	286	292	249	203	311	277	272	244	308	286	246	279	337	297	252	274	237	279	306	313	265	294	254	278	255
NA	NA	NA	NA	NA	NA	NA	NA	NA	NA	NA	NA	NA	NA	NA	NA	NA	NA	NA	NA	NA	NA	NA	NA	NA	NA	NA	NA	NA	NA	NA	NA	NA	NA	NA	NA	NA	NA	NA	NA	NA	NA	NA	NA	NA	NA	NA	NA	NA	NA	NA	NA	NA	NA	NA	NA	NA	NA	NA	NA	NA	NA	NA	NA	NA	NA	NA	NA	NA	NA	NA	NA	NA	NA	NA	NA	NA	NA	NA	NA	NA	NA	NA	NA	NA	NA	NA	NA	NA	NA	NA	NA	NA	NA	NA	NA	NA
