# Supplementary material for: Adaptation dynamics between copy-number and point mutations
Source: eLife. 2022 Dec 22;11:e82240. doi: 10.7554/eLife.82240 (PMC9833825; doi:10.7554/eLife.82240)
Supplement: Figure 6—source data 1. [file elife-82240-fig6-data1.zip › figure 6 - source data 1/EE25_49-3_YFP2.txt]

Time	A1	A2	A3	A4	A5	A6	A7	A8	A9	A10	A11	A12	B1	B2	B3	B4	B5	B6	B7	B8	B9	B10	B11	B12	C1	C2	C3	C4	C5	C6	C7	C8	C9	C10	C11	C12	D1	D2	D3	D4	D5	D6	D7	D8	D9	D10	D11	D12	E1	E2	E3	E4	E5	E6	E7	E8	E9	E10	E11	E12	F1	F2	F3	F4	F5	F6	F7	F8	F9	F10	F11	F12	G1	G2	G3	G4	G5	G6	G7	G8	G9	G10	G11	G12	H1	H2	H3	H4	H5	H6	H7	H8	H9	H10	H11	H12
00:00:15	1366	1565	2051	1481	1860	1951	1605	1512	1705	1856	1868	1957	1498	1732	1627	1581	1642	1641	1566	1582	1909	1798	1585	1739	2276	1664	1519	1722	1622	1571	1734	1813	1815	2075	1991	2028	1660	1382	1815	1677	1803	1415	1695	1559	1515	1570	1928	2118	1639	1996	1481	1457	1510	1532	1790	1597	1241	1494	1742	1503	2017	1433	1725	1709	2203	1319	1824	1440	1825	1892	1513	2007	1813	1581	1377	1463	1714	1546	1603	1585	1921	1662	1880	1644	1820	1556	1958	1914	1798	1592	1638	1640	1401	2317	1559	1392
24:08:11	1589	1507	1321	1234	1449	1308	1444	1585	1736	1412	1505	1596	1709	1574	1243	1441	1706	1462	1048	1474	1773	1190	1485	1089	1505	1299	1470	1872	1419	1473	1722	1716	1526	1478	1425	1495	1551	1377	1854	1469	1562	1952	1669	1372	1532	1357	1253	1484	1563	1525	1346	1543	1755	1747	1524	1587	1533	1593	1422	1036	1906	1669	1318	1509	1613	1514	1607	1737	1304	1742	1268	1803	1488	1715	1562	1443	1474	1636	1486	1729	1552	1511	1539	1683	1485	1448	1344	1458	1753	1459	1366	1743	1268	1248	1442	1534
48:08:47	1728	1763	1686	1524	1439	1344	1472	1634	1577	1711	1413	1556	1452	1954	1417	1416	1668	1715	1282	1466	1427	1455	1799	1653	1769	1250	1659	1686	1326	1532	1533	1453	1788	1538	1713	1588	1457	1727	1532	1648	1594	1339	1462	1726	1512	1659	1135	1530	1489	1285	1839	1676	1585	1645	1713	1449	1914	1719	1863	1550	1488	1632	1544	1736	1427	1619	1534	1381	1421	1575	1601	1822	1770	1373	1692	1908	1465	1829	1264	1477	1622	1366	1408	1562	1383	1593	1405	1610	1620	1625	1811	1931	1484	1282	1410	1544
71:53:35	1780	1751	1543	1367	1434	1843	1595	1562	2070	1870	1232	1358	1520	1405	1932	1753	1338	1371	1712	1623	1755	1979	1425	1124	1581	1360	1634	1622	2161	1651	1440	1642	1764	1619	1305	1434	1529	1736	1887	2021	1847	1887	1819	1551	1624	1655	1739	1667	1612	1641	1533	1615	2058	1455	1687	1670	1721	1648	1814	1317	1796	1441	1421	1650	1695	1561	1662	1742	1596	1691	1539	1662	2122	1538	1932	1885	1610	1571	1513	1832	1961	1669	1745	1677	1595	1735	1519	1847	1680	1542	1855	1521	1633	1644	1404	1448
95:45:27	2278	1342	1527	1589	1508	1804	1792	1670	1925	1464	1365	1183	1533	1717	1342	1616	1698	1462	1517	1817	1508	1705	1608	1525	1581	2117	1640	1579	1454	1586	1707	1349	1549	1854	1554	1700	1210	1713	1302	1445	1731	1455	1771	1904	984	1749	1497	1639	1820	1710	1592	1732	1547	1738	1786	1257	1156	1467	1668	1871	1463	1488	1522	1770	2120	1404	1801	1556	1680	1881	1630	1784	1498	1268	1677	1535	1838	1375	1566	1511	1513	1684	1640	1557	1575	1686	1509	1514	1228	1448	1450	1684	1612	1612	1276	1333
120:24:11	1801	1690	1698	1736	1639	1800	1964	1891	1629	1795	1666	1610	1667	1803	1700	1549	1640	1506	1650	1400	1737	1755	1516	1454	1514	1330	1619	1576	1528	1363	1205	1986	1432	1757	1170	1605	1431	1557	1663	1756	1684	1486	1565	1424	1529	1603	1562	1741	1684	1755	1814	1971	1412	1611	1524	1445	1475	1595	1671	1792	1471	1694	1308	1536	1569	1339	1906	1619	1594	1612	1509	1521	1652	1570	1566	1624	1062	1439	1560	1638	1586	2101	1553	1801	2049	1619	1358	1835	1585	1597	1695	1828	1463	1992	1568	1765
144:09:33	1626	1388	1146	1168	1278	1411	1521	1303	1725	1925	1745	1554	1597	1419	1652	1471	1525	1489	1662	2054	1577	1363	1493	1638	1605	1626	1402	1483	1467	1434	1448	1462	1894	1179	1504	1876	1296	1680	1734	1410	1839	1678	1174	1496	1548	1677	1288	1557	1773	1492	1704	1599	1915	2103	1487	1423	1595	1525	1572	1433	1434	1565	1809	1623	1111	1638	1564	1647	1801	1575	1492	1590	1279	1543	1378	1640	1281	1799	1512	1520	1685	1159	1563	1712	1823	1831	1560	1377	1383	1901	1499	1685	1508	1271	1310	2197
168:00:28	1673	1534	1384	1902	1527	1634	1686	1757	1909	1468	1542	1633	1570	1210	1719	1486	1467	1847	1634	1469	1575	1909	1568	1665	1249	1561	1993	1873	1703	1759	1752	1452	1284	1809	1806	1827	1524	1518	1698	1541	1582	1949	1219	1325	1688	1445	1719	1234	1523	1915	1634	1278	1185	1601	1370	1658	1432	1545	1506	1687	1665	1667	1363	1519	1667	1570	1318	1526	1792	1582	1769	1434	1734	1759	1647	1699	1335	1974	1628	1369	1642	1288	1563	2186	1594	1468	1418	1747	1520	1860	1886	1549	1538	1726	1968	1676
192:21:57	1494	1805	1820	1192	1491	1321	1684	1405	1654	1426	1553	2114	1433	1706	1422	1723	1355	1387	1182	1748	1756	1903	1272	1336	1054	1438	1638	1569	1543	1399	1468	1725	1857	2054	1632	1384	1492	1610	1477	1708	1758	1770	1286	1709	1708	1628	1391	1327	1675	1754	1600	1448	1459	1600	1604	1654	1579	1501	1845	1742	1213	2001	1348	1550	1931	1559	1421	1469	1644	1472	1847	1553	1654	1502	1666	1354	1462	1298	1600	1675	1484	1767	1820	1459	1661	1654	1528	1620	1614	1183	1486	1471	1263	1252	1769	1368
216:05:07	1821	1910	1889	1479	1739	1537	1734	1639	1892	1565	1431	2115	1632	1690	1796	1889	1737	1821	1417	1988	1472	1502	1241	1422	1623	1678	1562	1992	1509	1490	2098	1951	2006	1869	1990	1652	1661	2002	1767	1642	1623	1618	1661	1904	1450	1551	1709	1589	1854	1836	1558	1676	2001	1380	1800	1795	2179	1970	1789	1585	1818	1486	1642	1463	1436	1407	1521	1732	1767	1952	1752	1642	1453	2168	1665	1530	1941	1737	1749	2450	1589	1891	1811	1993	1993	1971	1547	2060	1641	1698	1990	2111	1376	1898	1452	1697
