# Supplementary material for: Adaptation dynamics between copy-number and point mutations
Source: eLife. 2022 Dec 22;11:e82240. doi: 10.7554/eLife.82240 (PMC9833825; doi:10.7554/eLife.82240)
Supplement: Figure 6—source data 1. [file elife-82240-fig6-data1.zip › figure 6 - source data 1/EE25_49-2_YFP2.txt]

Time	A1	A2	A3	A4	A5	A6	A7	A8	A9	A10	A11	A12	B1	B2	B3	B4	B5	B6	B7	B8	B9	B10	B11	B12	C1	C2	C3	C4	C5	C6	C7	C8	C9	C10	C11	C12	D1	D2	D3	D4	D5	D6	D7	D8	D9	D10	D11	D12	E1	E2	E3	E4	E5	E6	E7	E8	E9	E10	E11	E12	F1	F2	F3	F4	F5	F6	F7	F8	F9	F10	F11	F12	G1	G2	G3	G4	G5	G6	G7	G8	G9	G10	G11	G12	H1	H2	H3	H4	H5	H6	H7	H8	H9	H10	H11	H12
00:00:15	2410	2481	2785	2465	3026	2886	2757	3066	2712	2978	2886	2725	2652	2134	2880	2789	2506	2756	2833	2584	2632	2749	3213	2674	3184	3083	2932	2687	3299	2607	2471	3011	2718	3211	2448	2707	2665	2809	2667	3059	3646	3066	3160	3154	2911	2984	2743	2845	2594	2698	2923	3265	3057	2957	3292	2620	3080	2940	2914	2871	2783	2878	3363	3241	2940	3052	2749	3208	2745	2877	2847	2930	3545	3099	3339	3415	3120	2572	2882	2730	2864	2954	3008	2756	2981	3281	2719	3205	3304	2739	2755	3356	2649	2883	2731	2993
24:08:06	1920	2157	1837	2132	2098	2072	3966	1939	1725	2079	1785	2205	1978	2730	2278	2195	1945	1753	2257	2046	2018	2033	1842	2039	2103	2243	5032	2046	3646	1655	2187	1999	1739	1926	1967	1923	1901	1808	2173	2079	2132	1905	2242	2307	1710	1837	1870	1773	1904	2398	1963	1894	2061	2094	1610	1959	2147	1757	2197	1906	1762	4783	1808	2060	1654	2049	1934	2073	2205	1866	1520	2015	1932	2118	2149	2208	2370	1888	2048	1887	1977	1551	1629	1769	2395	2222	2023	4819	1727	3568	1964	1889	2573	2047	1950	2299
48:08:45	2643	2415	2553	2339	2830	2295	9291	2413	2635	2220	2270	2196	2022	2263	2349	2042	3048	2526	2105	2203	2142	2101	2487	2124	2462	2246	8775	2147	7875	2188	2258	2606	2339	2368	2227	2275	1953	2597	2375	1958	2748	2658	2741	2570	2125	2062	2358	1646	2114	4578	2112	2564	5571	2111	2481	2625	2523	2446	2302	3104	2809	8207	3816	2424	2585	5243	2313	1697	2196	2134	2165	5153	2410	2158	2360	2164	2238	2550	2096	2095	2489	2561	2571	2358	2412	4605	2480	10091	3243	9937	1980	5816	6140	2672	1877	2712
71:53:36	1890	2433	2232	2149	2237	2558	7845	2412	2439	2254	2544	2446	2212	2527	2126	2779	2087	2178	2311	2464	2487	2407	2622	2287	2248	4569	9248	2312	6767	2690	2170	2634	2625	2329	2275	2127	2484	1932	2350	2509	2240	2396	5081	1978	1772	1928	2226	2662	2043	8314	2523	2566	5869	2086	2851	2377	3175	2531	2636	2728	2277	9216	8913	2667	1535	8508	2441	2428	2492	2792	2631	7293	5239	2593	2503	2597	2835	2697	2431	2712	2495	2496	2831	2592	2478	5987	2220	10892	7009	11552	2785	7573	7090	2659	2557	2555
95:45:27	2722	2723	2492	2631	2483	2595	8726	3719	2258	2779	2573	3792	2386	10968	2195	2401	2663	2810	2896	2589	2523	2407	2329	2954	2660	6429	9205	2194	6046	2687	2714	2223	2423	2379	2460	2671	3114	2447	2799	2797	2795	2597	7542	3052	2287	2323	2378	2889	2253	5498	2155	2608	5648	2788	2582	2761	2911	3683	2565	3092	2685	7475	6981	3148	2756	9428	2844	2712	2801	2207	7833	8363	12037	2839	3013	2795	2450	2309	3051	2807	2819	2320	2517	2749	2681	5515	2515	11307	6950	11708	2962	9581	7411	2865	2733	6270
120:23:16	2309	2497	2781	2194	2473	2668	7523	6587	2877	2532	2940	3092	2302	11050	2789	2492	2548	3214	2871	2795	2103	2446	2515	2765	2296	5230	7144	2361	5758	2493	3107	2259	2310	2304	2400	3092	2483	2391	2956	2763	2687	2690	7057	2553	3125	2688	2751	3813	2540	5814	2275	2979	5288	2576	2341	4355	2588	3784	2640	2663	2442	6057	7334	2867	2360	8901	2638	2371	3103	5437	7390	8249	12418	2405	2422	2557	2028	3031	2976	2388	2401	2714	2556	2761	2828	4975	2469	10429	5847	11312	3029	7416	6225	2795	2765	8222
144:09:29	2480	2343	2498	3152	2743	2456	7354	7067	2781	3114	2965	2887	2549	9856	3148	2194	2675	4062	2525	2732	2623	2314	2084	2231	1958	6160	6981	2417	4831	2268	3198	6480	2154	2479	2119	3436	2096	2361	3108	3281	2557	2437	7897	2499	2539	2326	2004	5150	2567	5114	2371	2815	5863	2027	2759	6964	2483	4596	2686	2581	2385	5777	6392	5148	4552	7226	2016	2616	1858	11688	7409	8552	10576	3029	3574	2279	2514	3203	3598	2902	2722	2484	2223	3518	2094	5179	4548	11115	6669	10539	2636	6146	6184	3004	2634	8033
168:00:30	2813	2829	2641	3524	3797	2525	6274	6122	3061	2552	2829	3224	2987	9999	3361	2676	3616	3476	2322	2667	4995	2725	3325	2942	3070	5879	6441	3002	5919	2860	3146	5904	2986	2596	3255	3096	5814	2709	3122	2812	2615	2739	6498	3122	2123	3368	2670	5212	2813	5787	2860	2488	4668	2801	2469	6635	2752	4569	2806	2563	2420	4331	5357	5632	4152	6571	2118	2674	2715	9112	6232	6767	9750	2343	5113	2711	3163	3051	3538	3350	2750	3354	2607	2956	2544	4107	8393	7820	5885	10588	2776	6782	6127	2653	3477	6158
192:21:59	2139	2624	2585	2757	2995	2745	6555	6669	2482	2359	3156	2801	2668	7832	2814	2748	3626	3581	2907	2526	4619	2677	3415	2312	2992	5314	6828	2777	6229	3088	2748	5672	2876	2903	4340	3673	5908	2465	2787	3366	2440	2774	6975	2930	4470	2694	3196	5056	2192	5413	3126	2379	4571	2339	2544	6522	2509	3855	2533	3681	4490	6084	5910	6407	5962	6372	2888	2835	2768	11468	6259	7171	9623	2122	4242	2524	1687	1705	2340	1715	1744	1959	1531	1662	2601	4070	10067	7823	5739	9437	3167	5776	6876	2228	4224	7350
216:05:08	3149	2988	3407	3747	3236	2979	9287	7138	3083	3311	2371	3622	2748	8246	2964	3276	3331	4796	2863	2523	5405	2606	4707	3187	3165	4554	6282	2862	6308	2855	3315	6190	2806	3086	7792	3627	6400	2845	3490	3281	3286	3020	6419	3110	5525	3423	5043	5458	2339	6146	2887	2556	4622	3506	2776	7131	3243	4394	3341	3760	5542	6853	7197	7986	4990	8094	3236	2412	3136	10831	6776	7266	9431	3094	5058	3012	3335	2921	3048	3053	3084	4791	3676	3825	2558	4923	10821	8742	6691	9992	2995	7171	6497	2478	4981	8045
