# Supplementary material for: Adaptation dynamics between copy-number and point mutations
Source: eLife. 2022 Dec 22;11:e82240. doi: 10.7554/eLife.82240 (PMC9833825; doi:10.7554/eLife.82240)
Supplement: Figure 6—source data 1. [file elife-82240-fig6-data1.zip › figure 6 - source data 1/EE25_49-2_OD.txt]

Time	A1	A2	A3	A4	A5	A6	A7	A8	A9	A10	A11	A12	B1	B2	B3	B4	B5	B6	B7	B8	B9	B10	B11	B12	C1	C2	C3	C4	C5	C6	C7	C8	C9	C10	C11	C12	D1	D2	D3	D4	D5	D6	D7	D8	D9	D10	D11	D12	E1	E2	E3	E4	E5	E6	E7	E8	E9	E10	E11	E12	F1	F2	F3	F4	F5	F6	F7	F8	F9	F10	F11	F12	G1	G2	G3	G4	G5	G6	G7	G8	G9	G10	G11	G12	H1	H2	H3	H4	H5	H6	H7	H8	H9	H10	H11	H12
00:00:11	0,391	0,435	0,709	0,634	0,622	0,62	0,598	0,497	0,575	0,619	0,674	0,568	0,615	0,531	0,605	0,625	0,631	0,667	0,657	0,658	0,661	0,643	0,633	0,639	0,62	0,561	0,682	0,693	0,683	0,658	0,735	0,698	0,7	0,682	0,591	0,556	0,637	0,504	0,545	0,749	0,705	0,72	0,757	0,751	0,722	0,677	0,557	0,561	0,709	0,548	0,706	0,732	0,781	0,745	0,76	0,765	0,72	0,681	0,552	0,55	0,642	0,556	0,717	0,726	0,743	0,723	0,704	0,722	0,605	0,575	0,551	0,567	0,614	0,634	0,663	0,666	0,673	0,639	0,579	0,561	0,535	0,541	0,546	0,572	0,621	0,586	0,649	0,655	0,626	0,605	0,583	0,538	0,549	0,551	0,554	0,577
24:08:02	0,207	0,221	0,234	0,241	0,221	0,235	0,394	0,245	0,241	0,231	0,265	0,289	0,252	0,226	0,264	0,275	0,263	0,266	0,259	0,277	0,267	0,264	0,306	0,305	0,205	0,245	0,475	0,233	0,457	0,269	0,307	0,298	0,295	0,342	0,339	0,308	0,265	0,299	0,317	0,311	0,341	0,378	0,348	0,377	0,409	0,408	0,336	0,302	0,28	0,298	0,273	0,365	0,402	0,483	0,473	0,481	0,458	0,432	0,368	0,328	0,292	0,564	0,394	0,417	0,426	0,444	0,466	0,444	0,455	0,368	0,388	0,35	0,328	0,335	0,389	0,377	0,381	0,39	0,399	0,391	0,38	0,411	0,38	0,336	0,31	0,313	0,326	0,477	0,313	0,504	0,353	0,327	0,437	0,348	0,351	0,333
48:08:41	0,233	0,242	0,252	0,246	0,304	0,256	0,503	0,267	0,289	0,276	0,267	0,353	0,214	0,24	0,246	0,25	0,302	0,307	0,31	0,316	0,322	0,356	0,317	0,343	0,247	0,263	0,582	0,269	0,58	0,264	0,324	0,323	0,348	0,328	0,328	0,326	0,229	0,239	0,278	0,31	0,319	0,332	0,345	0,383	0,318	0,315	0,296	0,309	0,268	0,481	0,316	0,313	0,666	0,312	0,407	0,301	0,273	0,356	0,295	0,333	0,268	0,736	0,419	0,384	0,371	0,552	0,351	0,363	0,329	0,339	0,297	0,464	0,305	0,295	0,284	0,307	0,35	0,312	0,287	0,375	0,305	0,304	0,369	0,332	0,319	0,448	0,27	0,469	0,442	0,541	0,305	0,467	0,507	0,334	0,341	0,356
71:53:31	0,278	0,253	0,237	0,263	0,301	0,251	0,473	0,279	0,286	0,28	0,294	0,349	0,259	0,245	0,244	0,242	0,257	0,272	0,262	0,271	0,302	0,287	0,296	0,305	0,259	0,506	0,739	0,26	0,739	0,256	0,244	0,303	0,305	0,305	0,318	0,321	0,269	0,256	0,257	0,299	0,291	0,302	0,508	0,315	0,313	0,311	0,298	0,309	0,287	0,653	0,313	0,293	0,734	0,323	0,473	0,332	0,321	0,355	0,331	0,31	0,307	0,687	0,644	0,284	0,322	0,645	0,302	0,341	0,347	0,368	0,34	0,463	0,449	0,337	0,351	0,345	0,359	0,354	0,347	0,351	0,377	0,368	0,397	0,395	0,342	0,569	0,306	0,639	0,53	0,498	0,357	0,522	0,509	0,369	0,394	0,31
95:45:23	0,183	0,171	0,165	0,177	0,219	0,165	0,52	0,228	0,17	0,177	0,17	0,288	0,195	0,435	0,176	0,201	0,212	0,217	0,225	0,201	0,231	0,203	0,168	0,195	0,206	0,575	0,727	0,225	0,475	0,182	0,29	0,202	0,207	0,201	0,218	0,349	0,175	0,183	0,265	0,323	0,229	0,211	0,528	0,228	0,222	0,211	0,205	0,244	0,214	0,655	0,216	0,247	0,719	0,192	0,427	0,215	0,184	0,243	0,176	0,183	0,185	0,662	0,63	0,206	0,213	0,483	0,208	0,218	0,207	0,191	0,294	0,473	0,547	0,179	0,216	0,196	0,212	0,218	0,204	0,23	0,182	0,277	0,191	0,203	0,175	0,456	0,194	0,486	0,548	0,518	0,187	0,483	0,443	0,205	0,214	0,36
120:23:12	0,191	0,141	0,135	0,17	0,159	0,142	0,451	0,355	0,233	0,282	0,159	0,465	0,144	0,417	0,167	0,142	0,183	0,271	0,173	0,207	0,201	0,171	0,164	0,178	0,165	0,449	0,417	0,195	0,36	0,125	0,338	0,181	0,161	0,172	0,159	0,408	0,138	0,233	0,344	0,354	0,163	0,148	0,444	0,203	0,179	0,186	0,167	0,286	0,3	0,485	0,171	0,309	0,465	0,163	0,434	0,293	0,16	0,281	0,174	0,188	0,166	0,375	0,445	0,164	0,19	0,47	0,117	0,172	0,168	0,241	0,261	0,457	0,463	0,158	0,174	0,143	0,139	0,26	0,278	0,164	0,153	0,216	0,143	0,305	0,229	0,425	0,144	0,374	0,45	0,44	0,155	0,461	0,444	0,246	0,283	0,54
144:09:25	0,415	0,188	0,139	0,35	0,197	0,16	0,586	0,482	0,405	0,393	0,176	0,463	0,15	0,432	0,391	0,253	0,233	0,551	0,195	0,199	0,219	0,185	0,239	0,32	0,191	0,591	0,607	0,272	0,335	0,169	0,446	0,383	0,199	0,204	0,245	0,553	0,21	0,304	0,442	0,441	0,312	0,148	0,639	0,226	0,222	0,276	0,186	0,355	0,511	0,627	0,199	0,474	0,659	0,169	0,622	0,626	0,186	0,421	0,224	0,248	0,18	0,318	0,534	0,381	0,431	0,53	0,172	0,27	0,211	0,476	0,281	0,544	0,538	0,154	0,296	0,183	0,149	0,388	0,384	0,271	0,215	0,273	0,183	0,471	0,4	0,531	0,247	0,402	0,598	0,508	0,173	0,48	0,511	0,356	0,454	0,489
168:00:26	0,388	0,218	0,197	0,451	0,249	0,228	0,478	0,47	0,418	0,476	0,282	0,489	0,229	0,459	0,383	0,288	0,373	0,451	0,28	0,253	0,42	0,295	0,446	0,46	0,266	0,467	0,484	0,318	0,371	0,229	0,432	0,428	0,293	0,306	0,448	0,521	0,369	0,386	0,439	0,464	0,398	0,251	0,493	0,298	0,305	0,387	0,374	0,457	0,466	0,528	0,308	0,456	0,457	0,258	0,467	0,455	0,243	0,428	0,318	0,307	0,303	0,34	0,376	0,385	0,4	0,378	0,17	0,247	0,221	0,403	0,405	0,41	0,472	0,276	0,48	0,246	0,193	0,399	0,438	0,337	0,267	0,35	0,248	0,485	0,447	0,392	0,394	0,417	0,488	0,472	0,246	0,478	0,48	0,483	0,452	0,454
192:21:54	0,442	0,269	0,183	0,411	0,283	0,218	0,462	0,443	0,365	0,46	0,239	0,467	0,275	0,427	0,384	0,272	0,417	0,419	0,272	0,254	0,464	0,218	0,394	0,471	0,322	0,391	0,516	0,292	0,294	0,243	0,443	0,339	0,268	0,227	0,431	0,51	0,424	0,397	0,457	0,457	0,331	0,232	0,487	0,219	0,373	0,397	0,321	0,429	0,474	0,482	0,337	0,441	0,408	0,242	0,442	0,473	0,266	0,457	0,278	0,315	0,39	0,264	0,445	0,426	0,442	0,431	0,276	0,255	0,282	0,459	0,408	0,449	0,489	0,272	0,416	0,277	0,2	0,309	0,372	0,281	0,249	0,282	0,275	0,264	0,386	0,373	0,487	0,388	0,467	0,454	0,353	0,461	0,502	0,458	0,456	0,499
216:05:04	0,498	0,329	0,313	0,66	0,326	0,327	0,81	0,531	0,441	0,59	0,334	0,495	0,348	0,511	0,449	0,322	0,442	0,521	0,303	0,368	0,618	0,306	0,423	0,456	0,323	0,507	0,521	0,394	0,501	0,372	0,473	0,479	0,447	0,347	0,515	0,468	0,535	0,477	0,489	0,484	0,484	0,321	0,575	0,301	0,7	0,44	0,478	0,465	0,47	0,554	0,332	0,481	0,515	0,32	0,726	0,696	0,332	0,434	0,389	0,421	0,517	0,503	0,519	0,665	0,644	0,698	0,464	0,317	0,322	0,498	0,503	0,495	0,501	0,353	0,648	0,368	0,298	0,457	0,452	0,365	0,405	0,452	0,421	0,392	0,474	0,494	0,512	0,489	0,525	0,498	0,402	0,501	0,523	0,47	0,478	0,517
