# Supplementary material for: Adaptation dynamics between copy-number and point mutations
Source: eLife. 2022 Dec 22;11:e82240. doi: 10.7554/eLife.82240 (PMC9833825; doi:10.7554/eLife.82240)
Supplement: Figure 6—source data 1. [file elife-82240-fig6-data1.zip › figure 6 - source data 1/EE25_E_CFP2.txt]

Time	A1	A2	A3	A4	A5	A6	A7	A8	A9	A10	A11	A12	B1	B2	B3	B4	B5	B6	B7	B8	B9	B10	B11	B12	C1	C2	C3	C4	C5	C6	C7	C8	C9	C10	C11	C12	D1	D2	D3	D4	D5	D6	D7	D8	D9	D10	D11	D12	E1	E2	E3	E4	E5	E6	E7	E8	E9	E10	E11	E12	F1	F2	F3	F4	F5	F6	F7	F8	F9	F10	F11	F12	G1	G2	G3	G4	G5	G6	G7	G8	G9	G10	G11	G12	H1	H2	H3	H4	H5	H6	H7	H8	H9	H10	H11	H12
00:00:15	218	238	226	226	211	201	355	254	255	251	249	253	245	231	254	206	217	205	243	247	230	234	200	270	259	267	248	243	257	243	382	237	243	238	251	245	275	260	265	230	250	226	251	255	249	244	233	261	403	400	341	304	309	289	288	290	274	272	261	269	280	334	322	301	307	295	204	268	246	228	235	251	327	243	235	224	210	131	363	246	260	278	278	266	229	256	259	261	248	207	256	254	290	253	277	253
24:18:15	224	216	225	210	232	203	285	272	267	274	265	285	215	232	182	210	186	196	248	246	279	243	249	279	275	291	269	271	271	228	247	255	253	247	266	254	316	272	269	263	276	276	244	239	244	242	260	242	275	329	301	260	295	282	292	274	299	266	312	282	280	254	292	295	298	261	288	273	290	266	259	256	265	265	253	253	242	240	264	258	274	273	283	302	248	290	295	271	256	261	267	280	264	297	303	260
48:19:05	183	216	213	223	218	247	230	247	243	235	227	250	205	200	198	212	209	207	242	248	235	218	234	283	221	292	238	226	223	207	225	209	232	236	212	264	249	238	237	255	215	242	230	220	196	222	221	254	261	272	237	207	222	235	229	247	231	199	220	235	247	239	233	216	232	224	230	238	235	217	243	242	230	257	201	245	242	216	249	237	230	198	236	251	234	223	219	267	249	245	242	241	262	261	246	224
72:04:01	212	185	204	209	213	201	232	227	197	212	220	223	210	188	170	200	204	187	205	270	232	241	209	229	212	234	205	192	223	206	204	195	164	215	207	236	190	216	216	228	227	226	205	206	229	217	233	217	213	185	221	240	240	225	210	198	207	230	222	221	219	229	194	189	199	173	208	220	200	219	214	170	179	203	157	162	186	156	171	162	154	208	158	188	219	233	209	232	210	233	216	219	201	243	194	240
95:55:50	179	212	221	202	198	188	211	218	198	216	219	198	206	198	209	177	170	138	219	209	229	206	184	203	203	238	234	214	244	218	205	162	227	225	204	227	267	230	232	210	217	220	199	208	210	208	241	234	212	249	234	241	248	188	215	214	223	191	206	257	231	242	254	225	252	217	221	217	229	198	212	207	239	246	227	218	229	305	204	232	199	209	210	229	230	266	282	297	243	243	204	236	219	231	229	222
120:33:43	208	150	181	196	201	197	205	195	193	236	215	237	184	183	200	191	159	188	194	169	201	194	202	227	202	228	197	247	203	215	196	210	203	201	206	211	210	207	212	218	226	228	225	197	207	177	194	215	210	171	214	210	229	223	199	198	200	208	203	221	158	184	202	217	191	228	215	212	198	207	205	240	170	199	218	211	196	201	197	162	217	201	203	186	202	217	218	205	237	226	206	218	218	240	219	215
144:19:50	192	198	215	191	182	189	213	215	234	214	247	167	206	191	186	193	213	196	206	185	231	233	270	223	208	217	208	202	226	197	201	200	203	222	217	222	232	217	199	210	194	226	197	202	249	238	235	214	215	208	210	224	198	227	198	210	199	190	211	252	196	169	210	200	225	210	183	220	223	165	222	199	210	228	185	169	208	199	238	208	219	205	226	237	210	218	212	200	217	211	230	212	225	243	239	191
168:10:47	201	188	173	198	190	193	217	211	172	188	215	220	196	200	184	201	193	195	207	188	195	168	211	203	211	235	204	261	213	234	178	256	189	220	193	216	219	230	234	221	218	244	183	203	210	184	210	219	232	205	231	230	226	183	203	194	197	221	195	209	220	256	222	206	227	229	221	218	208	201	208	221	241	247	226	212	200	235	237	218	219	225	218	234	241	229	255	246	288	228	228	188	229	233	220	229
192:32:02	154	162	174	188	179	175	191	157	225	191	170	248	189	169	186	190	189	180	181	211	208	218	223	217	192	172	159	186	204	188	188	214	175	200	218	224	195	195	200	187	195	189	150	220	188	215	215	189	221	174	183	199	216	183	210	215	198	199	212	197	194	192	203	202	196	200	208	216	208	221	198	180	201	216	193	187	213	199	180	207	188	197	198	222	212	188	217	195	198	204	202	224	194	234	225	209
216:15:26	264	191	202	228	190	272	234	214	217	228	254	202	214	267	175	247	213	186	272	236	196	237	218	201	184	250	279	225	271	209	270	217	240	241	241	208	282	270	234	237	285	224	199	256	236	203	241	263	236	272	296	242	214	220	244	246	203	189	197	266	259	267	197	197	284	208	229	230	283	202	249	178	253	210	281	274	197	224	232	269	248	272	203	194	248	237	193	251	245	222	284	259	188	247	264	202
