# Supplementary material for: Adaptation dynamics between copy-number and point mutations
Source: eLife. 2022 Dec 22;11:e82240. doi: 10.7554/eLife.82240 (PMC9833825; doi:10.7554/eLife.82240)
Supplement: Figure 6—source data 1. [file elife-82240-fig6-data1.zip › figure 6 - source data 1/EE25_E_YFP2.txt]

Time	A1	A2	A3	A4	A5	A6	A7	A8	A9	A10	A11	A12	B1	B2	B3	B4	B5	B6	B7	B8	B9	B10	B11	B12	C1	C2	C3	C4	C5	C6	C7	C8	C9	C10	C11	C12	D1	D2	D3	D4	D5	D6	D7	D8	D9	D10	D11	D12	E1	E2	E3	E4	E5	E6	E7	E8	E9	E10	E11	E12	F1	F2	F3	F4	F5	F6	F7	F8	F9	F10	F11	F12	G1	G2	G3	G4	G5	G6	G7	G8	G9	G10	G11	G12	H1	H2	H3	H4	H5	H6	H7	H8	H9	H10	H11	H12
00:00:15	1539	1521	1514	1461	1235	1942	2024	1572	1899	1598	1731	2181	1371	1622	2059	1872	1560	1413	1635	1635	1715	1487	1628	1621	1869	1932	1752	1547	1824	1320	1834	1828	1505	1371	1908	1900	1750	1828	1676	1706	1574	1453	1856	1697	1875	1483	1879	1551	2304	2161	2120	2064	2185	2030	1858	1694	1687	1836	1611	2258	1802	1863	1815	1832	1802	1883	1832	1401	1714	2024	2079	1754	1982	2019	1782	1655	1575	1110	2190	1764	1960	1468	1861	1622	1775	1568	1748	1801	1422	1510	1726	1542	1588	1734	1611	1541
24:18:15	1717	1529	1706	1600	1436	1562	1423	1128	1270	1720	1445	1450	1407	1242	1483	1666	1643	1456	1633	1736	1520	1579	1228	1467	1781	1600	1452	1507	1558	1959	1717	1219	1566	1619	1511	1113	1806	1868	1345	1591	1707	1592	1565	1175	1482	1475	1420	1748	1519	1984	1467	1526	1350	1703	1805	1517	1771	1832	1691	1797	1503	1500	1999	2014	1876	1636	1663	1307	1589	1892	1590	1424	1557	1409	1747	1983	1463	1572	1208	1388	1852	1620	1615	1712	1572	1944	1675	1571	1362	1738	1526	1490	1452	1845	2335	1589
48:19:05	1875	1646	1361	1610	1645	1594	1366	1655	1428	1631	1220	1878	1829	1620	1417	1416	1442	1353	1534	1412	1426	1362	1053	1566	1599	1741	1685	1842	1428	1738	1815	1581	1570	1806	1643	1862	1633	1152	1562	1397	1540	1776	1364	1544	1865	1942	1460	1779	1530	1917	1717	1551	1924	2031	1609	1648	1593	1230	1709	1745	1788	1911	1672	1673	1694	1624	2068	1998	1888	1809	1412	1507	1775	1647	1831	1640	1680	1716	1583	1676	1851	1613	1908	1693	1515	1744	1904	1641	1685	1905	1721	1754	1484	1518	1751	1477
72:04:01	1530	1476	1271	1745	1983	1577	1458	1903	1623	1954	1702	2145	1438	1480	1491	1744	1935	1523	1792	1712	1366	1712	1674	1754	1356	1763	1702	1946	1266	1562	1553	1777	1340	1475	1395	1532	1505	1635	1450	1483	1995	1635	1611	1603	1442	1570	1681	1450	1536	1582	1525	1514	2040	1639	1352	1576	1846	1593	1725	1978	1752	2094	1754	1687	1530	1300	1665	1842	1396	1472	2098	1547	1351	1060	1190	1248	1326	1340	1177	1306	1341	1225	1512	1280	1761	1735	1615	1372	1775	1446	1868	1626	1439	1369	2081	1537
95:55:51	1635	1387	1380	1151	1677	1599	1788	1524	1708	1608	1263	1555	1446	1753	1530	1356	1594	1632	1542	1430	1637	1808	1463	1486	1834	1928	1746	1551	1761	1359	1656	1381	1477	1661	1638	1654	1749	1852	1383	1418	1836	1194	1661	1659	1658	1365	1822	1597	1880	1327	1883	1973	1787	1760	1449	1621	1597	1533	1627	2058	1404	1566	1446	1780	1886	1458	1770	1535	1966	1699	2015	1529	1800	1196	1430	1612	1859	1833	1698	1298	1727	1696	1271	1228	1576	1435	1805	1925	1325	1624	1522	1963	1407	1518	1772	1873
120:33:44	1563	1424	1412	1488	1596	1548	1609	1409	1222	1858	1708	1505	1803	1571	1778	1863	1900	1411	1570	2041	1566	1742	1408	1750	1508	1572	1406	1476	1562	1776	1389	1585	1738	1708	1582	1453	1710	1668	1569	1224	1731	1723	1464	1512	1859	1448	1573	1659	1657	1778	1411	1577	1978	1831	1619	1654	1225	1604	1517	1656	1679	1777	1647	1483	1918	1705	1528	1455	1745	1419	1840	1586	1274	1357	1127	1718	1959	2016	1705	1759	1561	2051	1459	1658	1779	1152	1623	1572	1539	1351	1794	1339	1808	1899	1477	1577
144:19:50	1614	1462	1416	1264	1567	1600	1575	1484	1449	1583	1668	1280	1654	1596	1950	1748	1713	1557	1605	1724	1438	1315	1893	1525	1387	1802	1531	1564	1832	1610	1634	1662	1346	1398	1957	1288	1846	1651	1600	1406	1147	1593	1588	1246	1779	1657	1466	1836	1821	1367	2217	1558	1626	1601	2018	1737	1807	1777	1727	1808	1970	1402	1306	1511	1615	1747	1575	1524	2040	2233	1922	1549	2051	1994	1140	1762	1771	1739	1478	1533	1685	1483	1490	1771	1237	1400	1446	1841	1504	1462	1524	1517	1469	1681	1239	1709
168:10:47	1520	1453	1414	1744	1749	2000	2004	1428	1443	1744	2050	1759	1529	1930	1904	1458	1465	1719	1295	1518	1425	1760	1594	1772	1475	1761	1527	1269	1497	1532	1688	1887	1271	1838	1402	1625	1314	1268	1745	1475	1717	1458	1480	1574	1543	1834	1350	1481	1444	1789	1590	1561	1356	1645	1266	1718	1769	1898	1672	1895	1604	1725	1557	2023	1773	1576	1494	1711	1606	1534	1751	1776	1329	1531	1732	1579	1767	1949	1857	1584	1504	1783	1367	1908	1718	1874	1590	1507	1648	1675	1426	1682	1246	1769	1680	1812
192:32:03	1145	1465	1528	1393	1584	1266	1448	1482	1686	1489	1382	1954	1512	1540	1217	1625	1375	1324	1463	1519	1694	1584	1568	1733	1726	1884	1907	1438	1221	1767	1518	1447	1788	1923	1532	1612	1251	1227	1232	1868	1542	1638	1406	1415	1357	1701	1616	1552	1720	1620	1543	1631	1446	1832	1694	1603	1863	1272	1751	2100	1477	1289	1686	1673	1657	1682	1389	1522	1775	1694	1354	1769	1720	2012	1940	1646	967	1547	1604	1853	1475	1596	1614	1771	1307	1858	1476	1360	1706	1758	1563	1923	1749	1471	1752	1807
216:15:26	1637	1522	2078	1833	1726	1980	1392	1556	1491	1519	2012	1838	1862	1430	1490	1646	1814	1629	1872	1938	1413	1607	1421	1521	1889	1713	1710	1125	1630	1299	1465	1310	1660	2004	1293	1605	1720	1668	1294	1592	1832	1969	1510	1551	1865	1657	1772	1679	1626	1794	1937	1975	1709	1714	1828	1462	1522	1732	1752	1914	1646	1684	1668	1649	1631	2322	1938	1728	1610	1940	1758	1402	1954	1814	2005	1470	1578	1558	1767	1739	1883	1895	1520	1618	1506	2117	1645	1861	1639	1537	1937	1727	1537	1811	1930	1583
