# Supplementary material for: Adaptation dynamics between copy-number and point mutations
Source: eLife. 2022 Dec 22;11:e82240. doi: 10.7554/eLife.82240 (PMC9833825; doi:10.7554/eLife.82240)
Supplement: Figure 6—source data 1. [file elife-82240-fig6-data1.zip › figure 6 - source data 1/EE25_49-3_CFP2.txt]

Time	A1	A2	A3	A4	A5	A6	A7	A8	A9	A10	A11	A12	B1	B2	B3	B4	B5	B6	B7	B8	B9	B10	B11	B12	C1	C2	C3	C4	C5	C6	C7	C8	C9	C10	C11	C12	D1	D2	D3	D4	D5	D6	D7	D8	D9	D10	D11	D12	E1	E2	E3	E4	E5	E6	E7	E8	E9	E10	E11	E12	F1	F2	F3	F4	F5	F6	F7	F8	F9	F10	F11	F12	G1	G2	G3	G4	G5	G6	G7	G8	G9	G10	G11	G12	H1	H2	H3	H4	H5	H6	H7	H8	H9	H10	H11	H12
00:00:15	274	272	325	267	299	246	291	311	335	314	395	355	296	292	291	306	282	227	298	285	311	303	301	346	304	323	296	291	309	278	294	305	299	298	327	346	293	327	310	292	278	238	296	286	273	277	347	331	270	356	338	294	299	242	302	297	332	311	325	343	328	329	297	284	325	274	311	302	296	261	280	339	296	309	315	277	271	306	321	278	303	301	322	352	297	303	302	270	287	297	333	312	321	302	335	340
24:08:11	266	246	196	234	279	236	235	260	260	299	239	242	262	275	259	262	302	257	250	278	249	258	282	271	303	257	298	264	266	261	245	270	262	271	258	320	272	263	259	266	254	259	265	270	274	263	245	257	255	266	306	273	279	262	308	239	266	305	280	259	255	282	261	275	286	274	294	274	263	272	248	261	258	289	275	264	301	275	280	272	247	276	276	271	241	270	263	270	270	259	259	276	261	263	267	270
48:08:47	202	195	234	181	245	241	245	220	243	232	205	233	236	201	207	212	265	233	242	240	250	211	217	233	245	266	273	227	241	207	217	244	209	240	250	264	235	254	220	229	230	231	227	235	203	242	217	219	211	240	211	243	197	238	216	221	245	218	225	238	286	213	230	230	238	185	240	198	202	225	216	246	222	230	250	235	221	221	166	183	215	186	264	214	230	240	224	234	235	235	233	221	233	249	264	229
71:53:35	218	227	231	220	221	221	221	217	232	234	202	228	225	166	231	266	225	242	225	210	252	220	233	244	218	240	234	223	221	251	218	233	211	239	239	251	240	242	221	230	210	228	231	218	246	212	243	253	261	265	239	200	217	245	222	229	224	237	256	227	258	220	215	228	244	236	215	238	245	227	246	259	254	241	222	250	225	219	233	215	236	233	249	262	240	240	208	212	240	234	208	256	248	252	238	242
95:45:27	228	234	203	218	206	216	211	242	229	219	220	230	217	227	232	227	208	231	192	174	196	217	213	236	212	231	227	227	224	219	236	195	204	226	200	232	174	207	217	220	199	204	220	216	231	212	210	211	236	216	208	213	217	219	239	191	211	224	243	255	222	231	246	222	205	209	223	220	229	200	227	231	227	227	214	212	238	208	213	197	219	214	217	231	215	239	216	222	224	234	246	224	220	216	172	227
120:24:11	221	213	215	236	244	216	240	231	216	237	250	259	231	220	249	238	196	247	264	216	239	251	259	258	204	229	236	226	224	234	233	243	232	202	228	257	187	230	184	219	231	224	227	233	233	262	250	265	236	237	228	220	204	258	228	191	272	283	246	274	204	215	221	242	215	230	234	215	245	258	262	243	221	218	235	211	201	221	229	236	217	246	236	254	237	273	216	227	230	245	242	220	235	223	199	256
144:09:33	215	193	211	221	218	260	230	237	221	217	201	232	253	200	208	223	211	217	209	235	221	243	226	219	259	253	241	237	232	237	243	222	231	218	223	271	216	238	213	220	193	218	216	227	222	232	216	238	238	215	216	227	243	251	245	229	222	242	232	227	200	252	220	220	238	194	190	217	215	268	227	243	212	232	238	233	236	214	242	236	230	215	189	204	217	242	229	235	225	276	239	244	232	204	238	221
168:00:28	225	227	240	220	199	211	229	217	199	201	206	210	177	209	200	202	227	211	205	207	211	218	210	219	196	225	240	204	198	225	195	213	212	221	217	239	215	230	234	227	229	219	225	208	223	224	199	213	275	207	219	259	258	215	187	200	206	213	198	236	210	198	231	212	216	207	221	222	214	189	211	230	223	234	234	230	205	207	233	245	256	214	211	244	242	198	229	285	244	227	232	237	261	251	228	220
192:21:57	236	241	241	215	235	199	241	220	234	237	240	227	216	223	232	242	219	200	223	245	216	234	203	245	253	234	237	208	241	268	236	252	240	236	218	260	229	216	224	237	234	240	250	238	232	243	222	244	281	234	217	216	231	263	219	235	271	229	248	237	223	224	239	242	228	192	255	266	222	222	243	237	241	222	224	214	246	238	248	208	228	238	240	246	209	212	204	225	230	239	212	245	223	228	222	216
216:05:07	277	294	292	258	271	253	307	276	240	326	261	323	336	306	273	247	317	306	203	253	255	203	252	276	276	325	312	301	311	316	263	283	208	314	288	321	306	279	237	281	244	261	264	265	303	294	261	293	284	298	289	287	297	411	290	293	296	272	269	277	246	281	257	271	272	292	246	329	299	350	310	285	288	317	287	309	315	297	325	226	243	299	294	358	313	310	312	321	322	322	283	306	296	312	322	335
