# Supplementary material for: Adaptation dynamics between copy-number and point mutations
Source: eLife. 2022 Dec 22;11:e82240. doi: 10.7554/eLife.82240 (PMC9833825; doi:10.7554/eLife.82240)
Supplement: Figure 6—source data 1. [file elife-82240-fig6-data1.zip › figure 6 - source data 1/EE25_49-2_CFP2.txt]

Time	A1	A2	A3	A4	A5	A6	A7	A8	A9	A10	A11	A12	B1	B2	B3	B4	B5	B6	B7	B8	B9	B10	B11	B12	C1	C2	C3	C4	C5	C6	C7	C8	C9	C10	C11	C12	D1	D2	D3	D4	D5	D6	D7	D8	D9	D10	D11	D12	E1	E2	E3	E4	E5	E6	E7	E8	E9	E10	E11	E12	F1	F2	F3	F4	F5	F6	F7	F8	F9	F10	F11	F12	G1	G2	G3	G4	G5	G6	G7	G8	G9	G10	G11	G12	H1	H2	H3	H4	H5	H6	H7	H8	H9	H10	H11	H12
00:00:15	580	575	618	634	645	666	622	635	637	678	696	717	641	605	591	624	637	591	668	640	639	640	615	663	643	635	649	672	635	644	711	704	699	638	631	691	630	646	645	673	664	642	680	700	644	635	593	642	687	709	714	723	735	713	710	683	658	647	636	687	692	651	690	670	673	650	678	682	637	651	660	718	711	672	658	660	681	610	621	644	657	633	638	735	746	682	665	693	674	641	683	684	705	680	684	710
24:08:06	489	500	477	484	463	478	541	458	518	479	497	520	529	484	466	442	505	469	458	444	444	466	431	489	428	533	649	510	552	482	485	498	483	494	447	483	526	492	536	497	499	483	473	517	475	480	407	410	562	565	504	523	522	516	511	487	477	440	427	428	579	678	494	488	451	437	482	468	449	419	398	495	529	481	463	433	442	440	441	416	423	441	433	517	502	474	451	582	459	565	475	414	540	492	472	496
48:08:45	489	451	422	452	535	424	659	454	486	479	488	474	432	437	442	407	432	481	491	452	462	491	466	535	451	416	671	402	637	431	474	469	474	429	507	475	429	417	428	442	420	429	445	492	480	459	452	491	471	608	489	452	632	456	470	443	438	485	479	588	457	690	641	461	462	649	468	442	445	482	460	740	464	455	491	426	480	458	427	461	456	446	477	539	520	626	462	521	586	596	469	649	565	539	457	503
71:53:36	456	432	414	443	496	454	588	476	454	464	463	494	430	441	420	442	429	427	433	451	408	437	482	504	423	697	687	441	643	435	422	486	457	460	465	552	447	422	385	473	465	517	676	481	462	458	448	546	475	821	480	487	645	451	632	500	482	490	490	503	487	781	720	474	482	624	467	515	517	495	524	610	627	482	448	501	489	461	495	486	511	514	574	612	505	714	503	613	714	649	512	686	591	567	582	560
95:45:27	544	481	448	503	532	449	605	560	510	498	529	733	460	3239	470	503	503	503	512	508	519	496	474	554	473	701	625	455	594	438	507	450	430	433	485	751	460	438	564	585	505	497	626	512	502	456	522	622	481	666	492	524	637	489	613	536	515	773	494	633	442	618	611	507	507	584	487	525	511	536	587	638	604	492	503	456	493	505	518	547	556	530	555	720	484	672	514	581	613	678	553	661	614	643	672	774
120:23:16	507	421	387	464	433	437	548	575	522	556	473	655	412	3642	478	453	440	598	448	471	528	479	509	576	440	649	570	437	548	420	572	428	417	460	441	668	458	518	576	610	444	424	610	451	446	436	471	1252	615	624	456	595	557	394	674	1228	457	1212	464	564	456	587	610	516	488	598	446	491	489	587	616	655	599	437	475	455	480	515	580	466	505	521	483	705	486	649	499	603	658	656	512	639	629	648	721	628
144:09:29	727	420	396	618	471	385	526	511	635	581	410	714	386	3021	614	378	468	603	417	432	432	377	460	575	438	577	518	461	422	388	589	685	385	368	417	674	471	600	588	616	450	411	464	429	414	452	377	1568	631	532	403	583	535	387	634	2068	361	1265	421	515	425	451	504	1385	581	463	409	435	414	498	514	528	525	435	605	407	419	570	632	477	455	488	426	705	394	562	608	562	542	554	459	509	563	710	682	570
168:00:30	727	481	471	637	529	522	580	572	653	493	527	726	523	2826	673	534	632	667	502	501	596	509	667	728	523	576	546	553	535	504	632	780	514	481	608	767	536	671	640	687	573	494	573	503	532	599	560	1674	697	582	484	642	588	438	618	1988	500	1187	490	669	488	430	467	1632	472	455	471	413	458	501	467	526	623	486	637	488	471	610	656	595	544	593	536	728	460	594	555	599	611	601	501	589	617	720	715	613
192:21:58	626	517	452	601	584	545	569	562	637	371	550	716	488	2572	604	542	609	611	566	549	599	480	645	672	529	534	541	551	513	509	604	801	529	531	601	738	571	652	617	634	512	538	592	514	1089	589	600	1562	679	536	583	623	535	540	641	2038	519	1159	564	656	566	512	579	2127	604	571	578	512	572	643	591	572	513	512	475	417	351	351	417	363	358	367	300	269	421	602	587	580	561	607	599	620	584	654	703	620
216:05:08	735	523	509	650	580	630	676	603	581	408	562	726	573	2450	715	484	624	700	539	550	564	437	683	750	542	535	669	591	541	589	710	775	636	537	661	720	667	669	695	701	465	509	596	483	1718	606	1471	1579	671	625	555	764	552	557	666	2272	552	1208	526	657	595	666	654	2377	663	549	605	452	523	634	651	633	604	611	666	601	535	649	668	638	605	652	621	744	454	655	610	680	639	657	664	658	625	643	609	670
