# Supplementary material for: Adaptation dynamics between copy-number and point mutations
Source: eLife. 2022 Dec 22;11:e82240. doi: 10.7554/eLife.82240 (PMC9833825; doi:10.7554/eLife.82240)
Supplement: Figure 6—source data 1. [file elife-82240-fig6-data1.zip › figure 6 - source data 1/EE25_22-2_OD.txt]

Time	A1	A2	A3	A4	A5	A6	A7	A8	A9	A10	A11	A12	B1	B2	B3	B4	B5	B6	B7	B8	B9	B10	B11	B12	C1	C2	C3	C4	C5	C6	C7	C8	C9	C10	C11	C12	D1	D2	D3	D4	D5	D6	D7	D8	D9	D10	D11	D12	E1	E2	E3	E4	E5	E6	E7	E8	E9	E10	E11	E12	F1	F2	F3	F4	F5	F6	F7	F8	F9	F10	F11	F12	G1	G2	G3	G4	G5	G6	G7	G8	G9	G10	G11	G12	H1	H2	H3	H4	H5	H6	H7	H8	H9	H10	H11	H12
00:00:11	0,584	0,642	0,645	0,625	0,616	0,635	0,628	0,654	0,686	0,701	0,713	0,69	0,614	0,65	0,675	0,708	0,673	0,701	0,684	0,693	0,658	0,722	0,698	0,654	0,628	0,616	0,711	0,726	0,703	0,717	0,736	0,743	0,702	0,771	0,746	0,689	0,661	0,695	0,735	0,751	0,746	0,787	0,759	0,757	0,774	0,74	0,695	0,632	0,655	0,639	0,741	0,777	0,766	0,766	0,745	0,763	0,747	0,732	0,68	0,655	0,661	0,66	0,764	0,742	0,745	0,748	0,778	0,745	0,74	0,727	0,676	0,66	0,717	0,738	0,757	0,718	0,719	0,724	0,728	0,736	0,702	0,696	0,686	0,646	0,684	0,717	0,694	0,685	0,66	0,653	0,654	0,65	0,655	0,661	0,664	0,646
24:10:41	0,556	0,494	0,486	0,528	0,539	0,486	0,561	0,506	0,534	0,54	0,533	0,518	0,561	0,515	0,555	0,492	0,533	0,523	0,503	0,589	0,556	0,537	0,532	0,446	0,522	0,591	0,58	0,567	0,588	0,578	0,628	0,632	0,519	0,609	0,581	0,539	0,548	0,616	0,631	0,639	0,66	0,629	0,588	0,565	0,51	0,527	0,612	0,535	0,551	0,582	0,592	0,6	0,591	0,567	0,546	0,593	0,56	0,578	0,532	0,534	0,502	0,648	0,623	0,689	0,598	0,566	0,515	0,532	0,6	0,533	0,507	0,548	0,55	0,588	0,651	0,552	0,587	0,59	0,56	0,553	0,626	0,652	0,627	0,462	0,536	0,531	0,537	0,534	0,519	0,59	0,55	0,531	0,551	0,577	0,529	0,391
48:11:35	0,458	0,189	0,405	0,197	0,462	0,271	0,503	0,215	0,451	0,466	0,399	0,497	0,545	0,236	0,25	0,235	0,502	0,217	0,228	0,477	0,485	0,241	0,442	0,218	0,358	0,452	0,428	0,485	0,479	0,248	0,57	0,539	0,195	0,571	0,515	0,474	0,594	0,437	0,236	0,422	0,644	0,619	0,543	0,378	0,233	0,218	0,507	0,273	0,255	0,219	0,318	0,321	0,252	0,399	0,345	0,508	0,533	0,22	0,315	0,195	0,22	0,559	0,179	0,433	0,592	0,191	0,2	0,193	0,477	0,195	0,196	0,358	0,36	0,207	0,278	0,488	0,506	0,473	0,359	0,299	0,361	0,358	0,469	0,167	0,198	0,563	0,343	0,48	0,183	0,189	0,273	0,354	0,207	0,537	0,21	0,198
71:56:31	0,413	0,143	0,397	0,3	0,405	0,391	0,404	0,374	0,419	0,402	0,443	0,466	0,356	0,364	0,255	0,112	0,379	0,222	0,126	0,392	0,407	0,33	0,407	0,305	0,206	0,362	0,409	0,429	0,45	0,119	0,41	0,498	0,151	0,458	0,375	0,402	0,359	0,376	0,353	0,47	0,56	0,535	0,478	0,488	0,196	0,182	0,415	0,339	0,365	0,133	0,428	0,428	0,366	0,464	0,47	0,447	0,409	0,369	0,361	0,144	0,382	0,392	0,312	0,395	0,503	0,231	0,326	0,298	0,456	0,158	0,311	0,41	0,386	0,379	0,264	0,409	0,414	0,443	0,393	0,375	0,37	0,365	0,349	0,172	0,293	0,435	0,39	0,35	0,152	0,366	0,38	0,395	0,351	0,364	0,382	0,38
95:48:01	0,392	0,252	0,4	0,409	0,435	0,406	0,428	0,399	0,408	0,418	0,309	0,437	0,386	0,422	0,263	0,237	0,464	0,472	0,154	0,476	0,397	0,305	0,394	0,401	0,197	0,484	0,507	0,52	0,562	0,216	0,526	0,605	0,287	0,574	0,452	0,416	0,374	0,408	0,473	0,522	0,452	0,439	0,417	0,568	0,297	0,281	0,387	0,331	0,444	0,158	0,574	0,57	0,663	0,643	0,672	0,52	0,605	0,599	0,569	0,269	0,475	0,535	0,544	0,558	0,629	0,647	0,557	0,609	0,633	0,349	0,479	0,414	0,403	0,554	0,339	0,417	0,479	0,646	0,652	0,643	0,523	0,617	0,428	0,151	0,396	0,322	0,398	0,424	0,318	0,601	0,598	0,493	0,557	0,541	0,42	0,385
120:26:12	0,417	0,376	0,403	0,417	0,426	0,458	0,526	0,492	0,534	0,514	0,414	0,467	0,411	0,387	0,218	0,392	0,465	0,482	0,477	0,595	0,554	0,342	0,56	0,59	0,171	0,41	0,43	0,468	0,502	0,527	0,355	0,609	0,465	0,633	0,592	0,577	0,363	0,408	0,511	0,52	0,25	0,302	0,368	0,621	0,447	0,444	0,454	0,367	0,371	0,135	0,367	0,372	0,403	0,493	0,511	0,494	0,519	0,514	0,546	0,411	0,391	0,43	0,443	0,439	0,344	0,425	0,379	0,484	0,476	0,451	0,514	0,468	0,392	0,397	0,321	0,274	0,366	0,428	0,381	0,416	0,418	0,461	0,414	0,162	0,421	0,246	0,362	0,364	0,306	0,418	0,373	0,381	0,425	0,464	0,397	0,411
144:12:26	0,551	0,569	0,536	0,599	0,633	0,707	0,635	0,621	0,579	0,594	0,656	0,635	0,48	0,768	0,344	0,608	0,618	0,723	0,591	0,618	0,554	0,707	0,529	0,543	0,388	0,768	0,504	0,652	0,626	0,548	0,439	0,6	0,644	0,577	0,606	0,576	0,482	0,715	0,657	0,59	0,577	0,594	0,548	0,569	0,518	0,554	0,539	0,375	0,579	0,288	0,632	0,689	0,593	0,546	0,594	0,646	0,655	0,575	0,565	0,63	0,513	0,644	0,573	0,644	0,548	0,65	0,619	0,657	0,643	0,599	0,569	0,468	0,499	0,666	0,409	0,358	0,54	0,62	0,488	0,727	0,662	0,66	0,618	0,91	0,511	0,445	0,616	0,533	0,61	0,586	0,623	0,642	0,638	0,613	0,711	0,786
168:02:38	0,353	0,343	0,314	0,356	0,352	0,365	0,407	0,378	0,314	0,297	0,351	0,336	0,265	0,35	0,191	0,333	0,276	0,384	0,424	0,37	0,371	0,179	0,315	0,411	0,173	0,42	0,296	0,254	0,369	0,385	0,28	0,381	0,424	0,389	0,343	0,351	0,229	0,29	0,429	0,349	0,233	0,235	0,24	0,414	0,371	0,304	0,248	0,238	0,343	0,171	0,395	0,428	0,504	0,474	0,414	0,46	0,505	0,446	0,442	0,36	0,305	0,342	0,302	0,383	0,239	0,426	0,422	0,481	0,399	0,436	0,427	0,417	0,33	0,401	0,246	0,234	0,302	0,305	0,279	0,38	0,299	0,316	0,345	0,182	0,358	0,164	0,332	0,274	0,369	0,421	0,399	0,373	0,288	0,393	0,35	0,443
192:24:16	0,622	0,547	0,543	0,426	0,386	0,51	0,517	0,338	0,272	0,228	0,366	0,211	0,539	0,59	0,465	0,414	0,268	0,392	0,536	0,274	0,318	0,162	0,226	0,235	0,597	0,696	0,436	0,355	0,352	0,535	0,268	0,31	0,464	0,321	0,265	0,206	0,582	0,416	0,568	0,291	0,223	0,214	0,222	0,399	0,315	0,22	0,259	0,19	0,665	0,353	0,57	0,587	0,511	0,374	0,424	0,301	0,345	0,317	0,288	0,218	0,327	0,53	0,395	0,394	0,305	0,409	0,399	0,365	0,295	0,362	0,31	0,248	0,543	0,54	0,33	0,711	0,408	0,317	0,411	0,429	0,351	0,291	0,296	0,152	0,693	0,377	0,446	0,45	0,339	0,38	0,442	0,291	0,203	0,285	0,189	0,256
216:07:57	0,519	0,428	0,382	0,469	0,409	0,479	0,435	0,455	0,369	0,395	0,599	0,383	0,483	0,614	0,465	0,501	0,446	0,458	0,507	0,464	0,441	0,554	0,384	0,396	0,508	0,668	0,495	0,517	0,414	0,579	0,368	0,386	0,501	0,434	0,397	0,396	0,493	0,548	0,568	0,403	0,403	0,358	0,364	0,451	0,584	0,44	0,403	0,391	0,567	0,468	0,553	0,514	0,442	0,376	0,477	0,433	0,507	0,424	0,402	0,51	0,581	0,493	0,456	0,546	0,387	0,573	0,558	0,551	0,485	0,576	0,441	0,421	0,507	0,5	0,445	0,642	0,421	0,515	0,559	0,433	0,386	0,402	0,485	0,367	0,612	0,477	0,479	0,435	0,464	0,634	0,514	0,421	0,462	0,49	0,517	0,455
