# Supplementary material for: Adaptation dynamics between copy-number and point mutations
Source: eLife. 2022 Dec 22;11:e82240. doi: 10.7554/eLife.82240 (PMC9833825; doi:10.7554/eLife.82240)
Supplement: Figure 6—source data 1. [file elife-82240-fig6-data1.zip › figure 6 - source data 1/EE25_22-0_YFP2.txt]

Time	A1	A2	A3	A4	A5	A6	A7	A8	A9	A10	A11	A12	B1	B2	B3	B4	B5	B6	B7	B8	B9	B10	B11	B12	C1	C2	C3	C4	C5	C6	C7	C8	C9	C10	C11	C12	D1	D2	D3	D4	D5	D6	D7	D8	D9	D10	D11	D12	E1	E2	E3	E4	E5	E6	E7	E8	E9	E10	E11	E12	F1	F2	F3	F4	F5	F6	F7	F8	F9	F10	F11	F12	G1	G2	G3	G4	G5	G6	G7	G8	G9	G10	G11	G12	H1	H2	H3	H4	H5	H6	H7	H8	H9	H10	H11	H12
00:00:15	1666	1805	1888	2371	1561	2155	1909	1639	1580	1821	2015	1761	1559	1844	1450	1738	2073	2118	1827	1944	1708	1847	2124	1651	1862	2011	2040	2017	1902	2006	1936	2115	1818	1956	1866	2023	2192	2013	1798	1942	1810	2024	1973	1606	2357	1255	1545	1577	2042	2134	1594	1747	2356	2071	1622	1976	2221	1973	1466	1390	1782	1772	1585	1951	1729	2056	1964	2123	2058	1897	1584	1499	1988	1726	1719	1597	1571	1389	1950	1920	1583	1558	1639	1867	1883	2128	1315	1968	1876	1476	1873	2248	1432	2078	1746	2169
24:02:17	1205	1443	1463	1399	1367	1306	1212	1665	1407	1498	1871	1533	1578	1881	1765	1865	1403	1596	1697	1594	1392	1584	1918	1495	1321	1396	1773	1468	1569	1872	1469	1719	1619	1481	1334	1693	1329	1768	1741	1150	1719	1321	1350	1741	1692	1871	1696	1313	1104	1319	1587	1882	1508	1779	1510	1687	2109	1320	1449	2016	1583	1652	1343	1416	1408	1475	1739	1361	1276	1544	1634	1520	1111	1522	1397	1609	1632	1204	1787	2000	1566	1632	1345	1663	1048	1372	1318	1107	1352	1259	1838	1651	1469	1574	1572	1495
48:03:11	1437	1398	1376	1663	1559	1804	1558	1336	1254	1360	1491	1477	1219	1317	1186	1281	1454	1226	1167	1400	1530	1759	1409	1541	1623	1538	1315	1313	1449	1403	1207	1577	1479	1655	1765	1879	1525	1576	1566	1213	1740	1481	1585	1523	1260	1552	1062	1134	1192	1759	1416	1628	1331	1453	1264	1589	1639	1536	1276	1450	1862	1610	1814	1509	1417	1891	1443	1689	1482	1430	1624	1529	1593	1463	1699	1800	1851	1867	1567	1450	1523	1306	1645	1800	1468	1976	1563	2050	1390	1378	1549	1292	1422	1509	1603	1526
71:50:00	1507	1899	1336	1534	1482	1741	1411	1905	1581	1592	1373	1676	1387	1071	1884	1254	1488	1507	1929	1466	1673	1656	1568	1824	1920	2050	1624	1764	1475	1608	1606	1482	1640	1351	1851	2170	1705	1807	1425	1746	1575	1890	1881	1411	1660	1834	1548	1640	1333	2009	1476	1240	1628	1770	2090	1936	1770	1589	1604	1978	1716	1813	5986	1459	1657	1695	1872	1748	1565	1574	1623	1503	1747	1649	1437	1756	1552	1699	1527	1664	1798	1492	1369	1831	1601	2003	1762	1546	1449	1875	1497	1350	1875	1537	1882	1598
95:39:18	1437	1853	1637	1727	1526	1464	1536	1154	1531	1729	1731	1753	1805	1476	1368	1744	1857	1915	1736	4794	1962	1710	1579	1829	1661	1601	1625	1386	2102	1874	1658	1548	1630	1862	1278	1551	1451	1523	1655	1467	1731	1624	1496	1536	1578	1457	1351	1647	1679	1655	1551	1537	1467	1507	2929	1232	1823	1172	1543	1575	1840	1867	6228	1533	1382	1696	1587	1761	1568	1466	1711	1413	1516	1615	1610	1701	1588	1664	1380	2169	1772	1678	1648	1365	1764	1762	1713	1850	1332	1477	1488	1614	1434	1881	1787	1685
120:17:47	1784	1644	2157	1412	1910	1637	1952	1485	1830	2001	1679	1251	1874	1498	1690	1830	1424	1697	1106	11181	1563	1577	1167	1543	1592	1402	1368	1624	1909	1383	1531	1508	1380	1515	1559	1649	1400	1513	1655	1620	1597	1574	1726	1942	1546	1554	1547	1453	1769	1455	1747	1721	1787	1750	2577	1398	1684	1593	1773	1446	1619	1632	8040	1413	1916	1406	1958	1505	1512	1602	1454	1954	1605	1921	1717	1614	1664	1671	1595	1543	1809	1734	1671	1998	1616	1958	1227	2064	1708	1729	1883	1425	1468	1398	1738	1658
144:04:05	1449	1292	1678	1897	1668	1674	1639	1813	1242	1414	1832	1474	1485	1556	1513	1310	1898	1743	1437	11657	1587	1598	1536	1523	1746	1523	1904	1378	1673	1893	1956	1951	1425	1771	1729	1443	1440	1627	1961	1393	1693	1584	1816	1559	1798	1799	1371	1938	1792	1962	1603	1990	1702	1744	3107	1540	1153	1555	1521	1438	1749	1712	8639	1124	1582	1102	1532	1481	2011	1656	1433	5006	1768	2196	1413	1579	1562	1492	1343	1705	1796	1159	1589	1418	1540	1838	1646	1557	1401	2001	1451	1604	1496	1252	1641	1838
167:54:18	2330	1094	1332	1642	1581	1804	1614	1283	3163	1866	1351	1656	1667	1794	1681	1911	1539	1844	1379	11068	1706	1648	1648	1876	1646	1424	1341	1639	1411	1867	1825	1605	1686	1844	1533	1600	1506	1708	1589	1422	1180	1355	1554	1618	1626	1887	1444	1771	1508	1451	1422	1502	1549	1763	3308	1332	1746	1341	1340	1447	1396	1502	6997	1524	1431	1921	1576	1754	1660	1062	1301	8191	1202	1643	1305	1364	1667	1639	1715	1725	1745	1464	1647	1614	1618	1733	1413	1829	1612	1502	1980	2049	1826	1886	1198	1694
192:15:53	2656	1339	1425	1584	1421	1541	1834	1519	3150	2560	3249	1702	1659	1269	2675	1720	1862	1458	1551	12283	1263	1528	1639	1496	942	1672	1829	1827	1572	1339	1705	1743	1525	1308	1705	1660	1335	1601	1334	1569	1558	1432	1513	1372	1740	1613	1629	1839	1841	1623	1938	1457	1751	1237	2722	1570	1653	1465	1662	1467	1677	1858	7829	1839	1573	1306	1555	1559	1869	2020	1462	8967	1402	1759	1771	1369	1820	1782	1616	1422	1671	1477	1449	1679	1521	2450	1605	1974	1351	1852	1296	1560	1439	1744	1800	1321
215:59:39	4882	1780	1481	1323	1681	1913	1828	2319	3532	4491	4195	1976	1448	1931	6212	1848	2341	1669	1727	12396	1844	1628	2223	1660	1736	1866	1875	1990	1590	1590	2200	1578	1689	2063	1672	1676	1824	1607	1859	1877	1608	2091	1421	1441	1606	1807	1772	1451	1736	2024	2109	1602	1982	2088	4153	3332	2027	1564	1782	1831	1636	1557	8004	2224	1700	1707	1684	1757	1514	1746	1282	9587	1666	2090	1792	1998	1862	1750	1633	1844	1381	1548	1460	1875	1888	1648	1840	1936	1618	2087	1816	1527	1551	2189	1626	1893
