# Supplementary material for: Adaptation dynamics between copy-number and point mutations
Source: eLife. 2022 Dec 22;11:e82240. doi: 10.7554/eLife.82240 (PMC9833825; doi:10.7554/eLife.82240)
Supplement: Figure 6—source data 1. [file elife-82240-fig6-data1.zip › figure 6 - source data 1/EE25_22-1_YFP2.txt]

Time	A1	A2	A3	A4	A5	A6	A7	A8	A9	A10	A11	A12	B1	B2	B3	B4	B5	B6	B7	B8	B9	B10	B11	B12	C1	C2	C3	C4	C5	C6	C7	C8	C9	C10	C11	C12	D1	D2	D3	D4	D5	D6	D7	D8	D9	D10	D11	D12	E1	E2	E3	E4	E5	E6	E7	E8	E9	E10	E11	E12	F1	F2	F3	F4	F5	F6	F7	F8	F9	F10	F11	F12	G1	G2	G3	G4	G5	G6	G7	G8	G9	G10	G11	G12	H1	H2	H3	H4	H5	H6	H7	H8	H9	H10	H11	H12
00:00:15	1634	1677	1787	1634	1754	1777	1571	1242	2179	1781	1988	1637	1365	1811	1612	1787	1509	1865	1880	1671	1668	1357	1529	1485	1393	1837	1746	1761	1650	1524	1734	1386	1611	1623	1439	1652	1823	1820	2171	1718	1796	1525	1755	1557	1623	1533	1860	1613	1806	1830	1899	1834	1626	1637	1312	1690	1621	1508	1752	1841	1719	1764	1716	1545	1840	1474	1317	1693	1646	1677	1755	1524	1823	1639	1480	1631	1791	2209	1826	1617	1695	1764	1225	1847	1889	1798	1754	1737	1450	1630	1350	1598	1625	1797	1824	1711
24:02:18	1310	1456	1395	1632	1423	1601	1683	1143	1493	1657	1137	1114	1720	1448	1743	1452	1270	1673	1389	1405	1470	1554	1566	1413	1565	1214	1655	1461	1153	1279	1453	1218	1442	1310	1579	1630	1544	1362	1248	1508	1448	1233	1958	1293	1381	1528	1340	1507	1883	1767	1585	1605	1227	1542	1600	1255	1447	1428	1144	1724	1797	1365	1335	1492	1495	1166	1607	1356	1495	1543	1477	1282	1659	1569	1514	1233	1510	1504	1606	1179	1587	1833	1767	1663	1739	1544	1543	1663	1730	1563	1410	1297	1496	1539	1497	1520
48:03:15	1480	1712	1772	1459	1687	1520	1539	1718	1484	1607	1547	1647	1592	1501	1630	1505	1667	1682	1623	1412	1331	1298	1448	1606	1402	1630	1674	1419	1487	1760	2002	1571	1922	2072	1841	1765	1527	1504	1414	1543	1649	1841	1436	1577	1171	1816	1430	1295	1894	1616	1352	1846	1644	1709	1674	1657	1539	1374	1563	1549	1645	1815	1325	1536	1722	1420	1578	1395	1547	1229	1376	1423	1668	1867	1994	1845	1519	1805	1403	1386	1319	1601	1751	1416	1662	1340	1674	1630	1380	1353	1683	1606	1621	1370	1965	1703
95:39:27	1909	1845	1410	1903	1621	1655	1663	1501	1621	1614	1410	1721	1572	1510	1439	1810	1251	1981	1566	1551	1811	1392	1356	1628	1425	1679	1315	1495	1520	1539	1582	1650	1753	1707	1870	1392	1268	1619	1212	1548	1469	1723	1455	1481	1273	1489	1621	1391	1505	1701	1771	1349	1385	1959	1761	1967	1712	1534	1535	1477	1800	1610	1531	1595	1729	1534	1383	1483	1262	1638	1404	1581	1617	1510	1896	1808	1331	1524	1712	1897	1259	1692	1771	1459	1423	1504	1760	1749	1633	1474	1683	1503	1592	1451	1878	1106
120:17:48	1293	1251	1413	1523	1351	1475	1272	1455	1269	1797	1359	1748	1915	1692	1692	1555	1482	1611	1357	1356	1692	1207	1611	1523	1725	1734	1402	1516	1365	1248	1400	1488	1483	1533	1391	1585	1524	1894	1684	1728	1605	1242	1903	1510	1254	1440	1524	1331	1647	2127	1329	1566	1477	1676	1638	1667	1594	1601	1725	1681	1369	1361	1642	1364	1616	1466	1414	1982	1962	1356	2187	1609	1916	1568	1480	1547	1371	1514	1694	1591	1654	1668	1605	1796	1693	1377	1679	1933	1459	1537	1934	1507	1647	1872	1509	1560
144:04:06	1432	2017	1593	1444	1712	1647	1521	1503	1575	1286	1274	1753	1469	1500	1146	1679	2049	1742	1794	1184	1330	1527	1304	1543	1873	1913	1732	1590	1916	1491	1436	1076	1559	2007	1380	1667	1355	1422	1478	1397	1150	1283	1684	1440	1249	1369	1155	1623	1406	1554	1680	1446	1472	1522	1731	1609	1445	1603	1624	1756	1637	1843	1707	1708	1486	1739	1850	1400	1550	1636	1365	1288	1540	1422	1633	1985	1379	1571	1357	1737	1745	1871	1524	2132	1484	1671	1106	1789	1510	1663	1876	1686	1619	1467	1670	1889
167:54:17	1329	1744	1682	1949	1426	1380	1485	1386	1776	1809	1833	1405	1597	1675	1419	1949	1718	1547	1525	1624	1767	1268	1812	1315	1347	1763	1558	1463	1880	1541	1951	1545	1534	1709	1500	1786	1272	1757	1549	1512	1247	1485	1670	1270	1666	1800	1875	1339	1957	1420	1625	1525	1650	1573	1517	1327	1559	1554	1524	1851	1536	1430	1590	1383	1833	1386	1473	1308	1469	1329	1487	1331	1716	1843	1429	1536	1717	1563	1371	1761	1220	1635	1459	1896	1631	1280	1520	1359	1447	1434	1740	1839	2003	1625	1626	1561
192:15:52	1074	1624	1802	1463	1559	1654	1798	1449	1327	1393	1678	1267	1577	1601	1643	1481	1539	1575	1536	1465	1477	1542	1749	1566	1334	1495	1643	1621	1456	1380	1347	1861	1552	1753	1766	1422	1310	1725	1424	1662	1248	1668	1310	1655	1791	1611	1723	1279	1402	1792	1783	1207	1409	1415	1516	1296	1143	1987	1591	1857	1110	1515	1735	1244	1873	1405	1618	1754	1702	1696	1560	1821	1698	1348	1609	1646	1659	1395	1664	1503	1656	1573	1570	1628	1428	1567	1907	1295	1349	1592	1550	1532	1532	1947	1864	1523
215:59:40	1624	1984	1870	1866	1790	2052	1568	1902	1705	1863	2005	1922	2255	1587	1797	1697	2234	2018	1813	1795	1791	1821	1521	2104	1658	1924	1926	1777	1743	1657	1460	1919	1480	1734	1823	1770	2066	1977	1705	1675	2175	2033	2004	1699	1897	1347	1547	1616	1797	1951	2023	1389	2493	1735	1837	1881	1914	1783	1633	1863	2104	1612	1507	1633	1731	1259	1705	1964	1787	1926	1934	2018	1348	1646	1554	1916	1981	1554	1944	1547	1931	1933	1750	2011	1790	1625	2251	1957	1821	1588	1936	1937	1745	1536	1664	2229
NA	NA	NA	NA	NA	NA	NA	NA	NA	NA	NA	NA	NA	NA	NA	NA	NA	NA	NA	NA	NA	NA	NA	NA	NA	NA	NA	NA	NA	NA	NA	NA	NA	NA	NA	NA	NA	NA	NA	NA	NA	NA	NA	NA	NA	NA	NA	NA	NA	NA	NA	NA	NA	NA	NA	NA	NA	NA	NA	NA	NA	NA	NA	NA	NA	NA	NA	NA	NA	NA	NA	NA	NA	NA	NA	NA	NA	NA	NA	NA	NA	NA	NA	NA	NA	NA	NA	NA	NA	NA	NA	NA	NA	NA	NA	NA	NA
