# Supplementary material for: Adaptation dynamics between copy-number and point mutations
Source: eLife. 2022 Dec 22;11:e82240. doi: 10.7554/eLife.82240 (PMC9833825; doi:10.7554/eLife.82240)
Supplement: Figure 6—source data 1. [file elife-82240-fig6-data1.zip › figure 6 - source data 1/EE25_49-0_OD.txt]

Time	A1	A2	A3	A4	A5	A6	A7	A8	A9	A10	A11	A12	B1	B2	B3	B4	B5	B6	B7	B8	B9	B10	B11	B12	C1	C2	C3	C4	C5	C6	C7	C8	C9	C10	C11	C12	D1	D2	D3	D4	D5	D6	D7	D8	D9	D10	D11	D12	E1	E2	E3	E4	E5	E6	E7	E8	E9	E10	E11	E12	F1	F2	F3	F4	F5	F6	F7	F8	F9	F10	F11	F12	G1	G2	G3	G4	G5	G6	G7	G8	G9	G10	G11	G12	H1	H2	H3	H4	H5	H6	H7	H8	H9	H10	H11	H12
00:00:11	0,285	0,358	0,372	0,391	0,373	0,398	0,344	0,377	0,402	0,412	0,393	0,327	0,372	0,426	0,477	0,457	0,502	0,48	0,482	0,475	0,471	0,457	0,43	0,376	0,333	0,438	0,487	0,513	0,532	0,513	0,506	0,503	0,498	0,487	0,413	0,306	0,319	0,427	0,52	0,503	0,502	0,498	0,486	0,502	0,485	0,485	0,381	0,316	0,31	0,366	0,467	0,474	0,464	0,474	0,476	0,477	0,485	0,484	0,424	0,344	0,284	0,401	0,495	0,475	0,518	0,511	0,514	0,49	0,491	0,482	0,434	0,348	0,302	0,422	0,481	0,434	0,469	0,454	0,458	0,468	0,484	0,446	0,414	0,363	0,326	0,395	0,349	0,328	0,384	0,391	0,369	0,379	0,412	0,379	0,383	0,324
24:07:53	0,115	0,116	0,123	0,125	0,121	0,118	0,125	0,128	0,13	0,14	0,122	0,117	0,119	0,142	0,23	0,165	0,133	0,24	0,26	0,234	0,215	0,225	0,163	0,137	0,119	0,213	0,29	0,298	0,149	0,188	0,279	0,226	0,288	0,249	0,226	0,121	0,12	0,181	0,141	0,329	0,329	0,136	0,301	0,149	0,281	0,183	0,133	0,116	0,124	0,161	0,186	0,173	0,364	0,144	0,178	0,284	0,35	0,309	0,138	0,114	0,124	0,173	0,369	0,304	0,368	0,355	0,256	0,204	0,317	0,347	0,278	0,126	0,13	0,13	0,193	0,199	0,147	0,151	0,145	0,175	0,304	0,281	0,256	0,125	0,125	0,134	0,137	0,641	0,217	0,126	0,123	0,132	0,128	0,127	0,124	0,131
48:08:31	0,116	0,113	0,115	0,105	0,099	0,108	0,108	0,101	0,099	0,096	0,099	0,084	0,11	0,105	0,109	0,104	0,512	0,098	0,107	0,501	0,107	0,103	0,091	0,092	0,114	0,113	0,114	0,106	0,11	0,106	0,103	0,106	0,103	0,103	0,098	0,1	0,115	0,108	0,114	0,103	0,109	0,189	0,108	0,104	0,104	0,1	0,101	0,093	0,118	0,119	0,118	0,114	0,112	0,118	0,117	0,112	0,11	0,112	0,112	0,103	0,119	0,12	0,113	0,117	0,106	0,113	0,106	0,102	0,106	0,102	0,102	0,104	0,116	0,119	0,119	0,123	0,117	0,112	0,116	0,11	0,103	0,107	0,102	0,102	0,115	0,12	0,118	0,533	0,113	0,112	0,121	0,111	0,105	0,109	0,099	0,094
71:53:26	0,097	0,094	0,094	0,095	0,098	0,099	0,107	0,109	0,1	0,089	0,103	0,104	0,103	0,099	0,08	0,096	0,631	0,101	0,16	0,583	0,105	0,103	0,102	0,098	0,113	0,093	0,109	0,106	0,105	0,105	0,104	0,351	0,108	0,115	0,116	0,096	0,106	0,106	0,103	0,1	0,099	0,587	0,104	0,106	0,11	0,113	0,111	0,11	0,098	0,098	0,111	0,092	0,101	0,101	0,096	0,097	0,103	0,107	0,083	0,097	0,097	0,097	0,101	0,096	0,098	0,587	0,091	0,101	0,098	0,103	0,105	0,092	0,106	0,121	0,103	0,104	0,106	0,106	0,11	0,108	0,089	0,111	0,106	0,09	0,103	0,094	0,258	0,525	0,097	0,09	0,109	0,09	0,086	0,092	0,098	0,113
95:45:14	0,098	0,092	0,083	0,089	0,103	0,096	0,108	0,103	0,098	0,096	0,111	0,123	0,094	0,094	0,105	0,093	0,536	0,1	0,459	0,592	0,112	0,106	0,099	0,097	0,107	0,115	0,113	0,094	0,105	0,095	0,091	0,46	0,112	0,118	0,108	0,106	0,117	0,096	0,092	0,097	0,103	0,478	0,11	0,123	0,115	0,107	0,108	0,105	0,09	0,1	0,098	0,096	0,096	0,093	0,097	0,101	0,101	0,104	0,1	0,103	0,095	0,09	0,097	0,106	0,101	0,699	0,111	0,112	0,103	0,101	0,11	0,098	0,098	0,097	0,095	0,094	0,098	0,096	0,102	0,106	0,101	0,101	0,105	0,104	0,087	0,092	0,354	0,468	0,106	0,094	0,101	0,11	0,097	0,095	0,107	0,119
120:23:08	0,085	0,088	0,072	0,068	0,07	0,077	0,066	0,083	0,083	0,077	0,085	0,102	0,079	0,082	0,081	0,085	0,449	0,086	0,547	0,496	0,101	0,098	0,085	0,094	0,076	0,08	0,087	0,086	0,083	0,09	0,091	0,513	0,078	0,088	0,081	0,081	0,079	0,07	0,081	0,081	0,085	0,539	0,077	0,082	0,092	0,086	0,085	0,111	0,087	0,086	0,087	0,085	0,082	0,095	0,091	0,088	0,095	0,093	0,089	0,107	0,084	0,098	0,101	0,094	0,102	0,473	0,114	0,089	0,102	0,114	0,108	0,114	0,096	0,089	0,092	0,099	0,112	0,107	0,086	0,118	0,077	0,382	0,1	0,104	0,086	0,107	0,425	0,436	0,103	0,115	0,112	0,113	0,104	0,097	0,1	0,118
144:09:21	0,075	0,078	0,077	0,076	0,08	0,09	0,088	0,092	0,091	0,092	0,098	0,096	0,091	0,079	0,083	0,081	0,484	0,085	0,487	0,617	0,099	0,099	0,12	0,113	0,08	0,087	0,088	0,08	0,093	0,094	0,092	0,63	0,102	0,099	0,112	0,139	0,09	0,093	0,091	0,1	0,103	0,686	0,099	0,102	0,102	0,099	0,108	0,134	0,101	0,105	0,084	0,095	0,097	0,102	0,095	0,091	0,108	0,102	0,097	0,105	0,099	0,398	0,089	0,088	0,102	0,681	0,093	0,096	0,104	0,101	0,106	0,108	0,103	0,107	0,102	0,094	0,102	0,105	0,111	0,103	0,107	0,467	0,097	0,089	0,1	0,437	0,537	0,441	0,099	0,105	0,103	0,108	0,112	0,102	0,109	0,09
168:00:10	0,106	0,107	0,093	0,102	0,099	0,106	0,087	0,1	0,098	0,098	0,104	0,123	0,102	0,108	0,095	0,099	0,409	0,11	0,409	0,457	0,118	0,119	0,119	0,105	0,114	0,112	0,122	0,115	0,128	0,117	0,115	0,438	0,128	0,12	0,122	0,09	0,113	0,111	0,127	0,117	0,12	0,578	0,101	0,131	0,123	0,126	0,124	0,118	0,106	0,106	0,116	0,115	0,114	0,126	0,121	0,121	0,124	0,122	0,13	0,121	0,116	0,447	0,131	0,111	0,113	0,5	0,129	0,12	0,124	0,15	0,141	0,115	0,109	0,135	0,129	0,11	0,108	0,126	0,127	0,115	0,108	0,345	0,118	0,104	0,11	0,486	0,406	0,383	0,126	0,114	0,109	0,115	0,126	0,112	0,121	0,119
192:21:45	0,104	0,093	0,082	0,087	0,091	0,094	0,088	0,085	0,091	0,086	0,088	0,106	0,105	0,092	0,102	0,102	0,39	0,106	0,42	0,232	0,095	0,088	0,093	0,105	0,09	0,082	0,102	0,108	0,103	0,118	0,129	0,358	0,116	0,118	0,097	0,088	0,089	0,086	0,099	0,104	0,103	0,45	0,086	0,106	0,109	0,092	0,084	0,094	0,1	0,092	0,127	0,108	0,099	0,107	0,099	0,105	0,102	0,104	0,086	0,112	0,103	0,612	0,104	0,112	0,116	0,449	0,135	0,118	0,104	0,094	0,109	0,117	0,114	0,099	0,118	0,125	0,115	0,124	0,125	0,113	0,09	0,254	0,101	0,114	0,111	0,495	0,224	0,257	0,126	0,123	0,13	0,126	0,114	0,1	0,107	0,123
216:04:52	0,098	0,099	0,103	0,105	0,113	0,107	0,104	0,109	0,102	0,113	0,112	0,106	0,101	0,113	0,115	0,13	0,49	0,1	0,507	0,502	0,114	0,117	0,112	0,099	0,108	0,128	0,117	0,114	0,118	0,12	0,121	0,502	0,111	0,114	0,106	0,12	0,124	0,122	0,12	0,114	0,13	0,522	0,113	0,113	0,116	0,115	0,111	0,111	0,141	0,12	0,107	0,113	0,115	0,116	0,119	0,115	0,11	0,114	0,113	0,108	0,119	0,504	0,12	0,114	0,12	0,435	0,113	0,11	0,122	0,109	0,117	0,496	0,117	0,123	0,463	0,119	0,117	0,137	0,112	0,119	0,12	0,556	0,111	0,139	0,119	0,37	0,275	0,276	0,477	0,107	0,102	0,113	0,123	0,113	0,111	0,107
