# Supplementary material for: Adaptation dynamics between copy-number and point mutations
Source: eLife. 2022 Dec 22;11:e82240. doi: 10.7554/eLife.82240 (PMC9833825; doi:10.7554/eLife.82240)
Supplement: Figure 6—source data 1. [file elife-82240-fig6-data1.zip › figure 6 - source data 1/EE25_E_OD.txt]

Time	A1	A2	A3	A4	A5	A6	A7	A8	A9	A10	A11	A12	B1	B2	B3	B4	B5	B6	B7	B8	B9	B10	B11	B12	C1	C2	C3	C4	C5	C6	C7	C8	C9	C10	C11	C12	D1	D2	D3	D4	D5	D6	D7	D8	D9	D10	D11	D12	E1	E2	E3	E4	E5	E6	E7	E8	E9	E10	E11	E12	F1	F2	F3	F4	F5	F6	F7	F8	F9	F10	F11	F12	G1	G2	G3	G4	G5	G6	G7	G8	G9	G10	G11	G12	H1	H2	H3	H4	H5	H6	H7	H8	H9	H10	H11	H12
00:00:11	0,174	0,178	0,167	0,18	0,175	0,185	0,253	0,162	0,167	0,165	0,166	0,207	0,175	0,163	0,179	0,174	0,169	0,158	0,172	0,161	0,16	0,157	0,154	0,154	0,169	0,184	0,199	0,168	0,213	0,22	0,305	0,188	0,158	0,185	0,161	0,157	0,179	0,197	0,23	0,235	0,211	0,163	0,187	0,172	0,181	0,17	0,164	0,158	0,323	0,356	0,257	0,233	0,258	0,222	0,222	0,224	0,229	0,222	0,217	0,173	0,203	0,263	0,259	0,242	0,26	0,238	0,182	0,234	0,186	0,185	0,178	0,17	0,177	0,104	0,117	0,125	0,129	0,16	0,409	0,171	0,209	0,235	0,217	0,165	0,124	0,094	0,12	0,097	0,097	0,147	0,179	0,178	0,165	0,173	0,174	0,197
24:18:12	0,147	0,153	0,146	0,156	0,159	0,151	0,148	0,157	0,159	0,16	0,158	0,177	0,168	0,171	0,156	0,177	0,159	0,173	0,141	0,143	0,157	0,148	0,16	0,162	0,177	0,191	0,24	0,205	0,204	0,181	0,162	0,157	0,161	0,167	0,154	0,152	0,168	0,163	0,29	0,221	0,231	0,168	0,161	0,176	0,167	0,184	0,153	0,157	0,202	0,235	0,303	0,25	0,263	0,248	0,305	0,298	0,266	0,232	0,163	0,164	0,201	0,262	0,307	0,212	0,233	0,225	0,211	0,229	0,286	0,215	0,159	0,156	0,112	0,088	0,107	0,116	0,103	0,135	0,256	0,173	0,173	0,194	0,174	0,164	0,1	0,11	0,1	0,124	0,11	0,113	0,163	0,163	0,172	0,167	0,168	0,177
48:19:02	0,13	0,161	0,159	0,162	0,181	0,171	0,157	0,166	0,152	0,157	0,166	0,162	0,223	0,14	0,164	0,15	0,14	0,148	0,17	0,21	0,219	0,176	0,171	0,188	0,171	0,146	0,186	0,191	0,157	0,175	0,148	0,162	0,169	0,193	0,178	0,156	0,195	0,168	0,187	0,192	0,163	0,156	0,123	0,147	0,181	0,162	0,167	0,185	0,139	0,179	0,19	0,174	0,142	0,165	0,174	0,172	0,164	0,166	0,169	0,162	0,148	0,141	0,145	0,126	0,129	0,153	0,18	0,18	0,178	0,163	0,167	0,151	0,123	0,11	0,133	0,118	0,108	0,123	0,165	0,133	0,161	0,165	0,159	0,153	0,09	0,121	0,102	0,077	0,11	0,116	0,15	0,154	0,152	0,159	0,153	0,175
72:03:58	0,225	0,199	0,226	0,161	0,149	0,171	0,157	0,15	0,143	0,165	0,146	0,137	0,186	0,166	0,134	0,131	0,137	0,114	0,123	0,141	0,135	0,142	0,121	0,138	0,171	0,186	0,156	0,182	0,141	0,124	0,138	0,134	0,127	0,178	0,13	0,133	0,167	0,153	0,197	0,161	0,176	0,132	0,134	0,121	0,122	0,142	0,137	0,14	0,176	0,182	0,126	0,163	0,145	0,151	0,149	0,115	0,121	0,123	0,124	0,115	0,113	0,16	0,106	0,093	0,088	0,094	0,114	0,122	0,116	0,117	0,113	0,12	0,092	0,083	0,087	0,092	0,095	0,094	0,108	0,105	0,109	0,112	0,114	0,116	0,114	0,11	0,092	0,091	0,095	0,093	0,108	0,118	0,125	0,129	0,112	0,113
95:55:48	0,325	0,277	0,381	0,331	0,207	0,209	0,151	0,114	0,111	0,15	0,119	0,116	0,204	0,129	0,143	0,104	0,094	0,107	0,118	0,105	0,101	0,104	0,095	0,105	0,331	0,203	0,173	0,141	0,175	0,161	0,137	0,14	0,124	0,118	0,113	0,107	0,365	0,166	0,142	0,184	0,239	0,16	0,156	0,13	0,127	0,124	0,112	0,114	0,31	0,228	0,245	0,256	0,216	0,115	0,135	0,145	0,125	0,123	0,13	0,128	0,319	0,188	0,153	0,155	0,201	0,219	0,12	0,121	0,12	0,137	0,113	0,115	0,314	0,264	0,168	0,213	0,231	0,285	0,151	0,169	0,132	0,14	0,138	0,156	0,349	0,323	0,273	0,383	0,34	0,233	0,179	0,171	0,144	0,123	0,126	0,111
120:33:41	0,114	0,104	0,089	0,162	0,108	0,153	0,117	0,125	0,109	0,101	0,133	0,116	0,143	0,103	0,116	0,121	0,121	0,108	0,089	0,126	0,128	0,111	0,114	0,101	0,096	0,12	0,11	0,091	0,136	0,13	0,111	0,114	0,116	0,149	0,118	0,123	0,127	0,108	0,116	0,139	0,142	0,136	0,144	0,159	0,132	0,115	0,115	0,114	0,106	0,101	0,103	0,104	0,087	0,128	0,1	0,098	0,098	0,096	0,12	0,122	0,088	0,103	0,083	0,104	0,08	0,106	0,096	0,095	0,103	0,094	0,102	0,104	0,095	0,112	0,111	0,095	0,106	0,09	0,096	0,104	0,108	0,096	0,094	0,084	0,099	0,091	0,113	0,085	0,104	0,105	0,096	0,102	0,106	0,099	0,099	0,105
144:19:47	0,093	0,092	0,09	0,094	0,103	0,112	0,092	0,088	0,083	0,086	0,085	0,116	0,105	0,101	0,102	0,106	0,104	0,114	0,097	0,099	0,105	0,094	0,107	0,126	0,095	0,093	0,105	0,111	0,118	0,12	0,085	0,091	0,102	0,11	0,123	0,097	0,104	0,093	0,103	0,112	0,11	0,107	0,096	0,096	0,11	0,092	0,1	0,131	0,095	0,095	0,1	0,104	0,099	0,095	0,1	0,103	0,093	0,088	0,101	0,099	0,084	0,097	0,107	0,115	0,104	0,095	0,089	0,093	0,096	0,092	0,1	0,102	0,095	0,088	0,089	0,088	0,085	0,081	0,093	0,091	0,098	0,099	0,097	0,101	0,097	0,096	0,084	0,088	0,081	0,086	0,097	0,104	0,119	0,116	0,116	0,11
168:10:44	0,104	0,105	0,104	0,087	0,112	0,116	0,114	0,123	0,113	0,116	0,111	0,113	0,13	0,117	0,125	0,119	0,136	0,129	0,101	0,125	0,123	0,118	0,13	0,129	0,105	0,12	0,126	0,135	0,138	0,143	0,135	0,13	0,142	0,132	0,141	0,149	0,113	0,144	0,137	0,149	0,143	0,147	0,14	0,151	0,138	0,136	0,153	0,14	0,12	0,134	0,127	0,154	0,151	0,155	0,146	0,141	0,137	0,143	0,124	0,146	0,118	0,144	0,155	0,146	0,171	0,155	0,14	0,155	0,134	0,127	0,131	0,141	0,128	0,125	0,162	0,17	0,173	0,181	0,132	0,134	0,134	0,121	0,133	0,127	0,109	0,101	0,122	0,113	0,132	0,134	0,135	0,136	0,138	0,132	0,152	0,123
192:31:59	0,097	0,079	0,077	0,095	0,087	0,093	0,114	0,112	0,102	0,112	0,113	0,141	0,12	0,083	0,107	0,112	0,097	0,094	0,083	0,102	0,11	0,122	0,127	0,113	0,083	0,111	0,114	0,102	0,107	0,102	0,093	0,106	0,097	0,119	0,105	0,121	0,129	0,117	0,127	0,121	0,108	0,097	0,094	0,098	0,105	0,101	0,107	0,128	0,109	0,119	0,093	0,124	0,128	0,094	0,104	0,104	0,108	0,101	0,134	0,113	0,098	0,101	0,108	0,098	0,102	0,117	0,101	0,105	0,099	0,108	0,124	0,119	0,113	0,119	0,119	0,11	0,121	0,113	0,107	0,101	0,11	0,099	0,116	0,103	0,108	0,101	0,11	0,09	0,115	0,119	0,117	0,111	0,099	0,106	0,111	0,115
216:15:23	0,292	0,438	0,392	0,341	0,337	0,342	0,111	0,119	0,13	0,14	0,112	0,143	0,217	0,228	0,28	0,182	0,259	0,366	0,111	0,116	0,134	0,13	0,136	0,122	0,26	0,242	0,337	0,331	0,306	0,224	0,141	0,113	0,117	0,14	0,109	0,112	0,325	0,19	0,194	0,184	0,299	0,256	0,113	0,107	0,111	0,126	0,132	0,129	0,219	0,189	0,28	0,295	0,313	0,396	0,118	0,12	0,123	0,138	0,139	0,115	0,231	0,206	0,216	0,176	0,225	0,189	0,113	0,104	0,173	0,109	0,111	0,111	0,268	0,176	0,217	0,298	0,206	0,257	0,106	0,107	0,111	0,102	0,109	0,11	0,111	0,177	0,161	0,205	0,217	0,355	0,108	0,108	0,109	0,107	0,132	0,124
