# Supplementary material for: Adaptation dynamics between copy-number and point mutations
Source: eLife. 2022 Dec 22;11:e82240. doi: 10.7554/eLife.82240 (PMC9833825; doi:10.7554/eLife.82240)
Supplement: Figure 6—source data 1. [file elife-82240-fig6-data1.zip › figure 6 - source data 1/EE25_49-0_CFP2.txt]

Time	A1	A2	A3	A4	A5	A6	A7	A8	A9	A10	A11	A12	B1	B2	B3	B4	B5	B6	B7	B8	B9	B10	B11	B12	C1	C2	C3	C4	C5	C6	C7	C8	C9	C10	C11	C12	D1	D2	D3	D4	D5	D6	D7	D8	D9	D10	D11	D12	E1	E2	E3	E4	E5	E6	E7	E8	E9	E10	E11	E12	F1	F2	F3	F4	F5	F6	F7	F8	F9	F10	F11	F12	G1	G2	G3	G4	G5	G6	G7	G8	G9	G10	G11	G12	H1	H2	H3	H4	H5	H6	H7	H8	H9	H10	H11	H12
00:00:15	437	424	427	400	441	390	390	383	391	382	337	319	425	476	427	347	391	413	409	378	373	376	308	356	398	417	393	469	414	419	413	384	407	394	324	352	382	425	428	391	369	393	364	417	415	442	340	342	382	366	397	373	375	386	372	375	424	373	331	354	361	377	358	385	376	349	463	357	362	349	340	327	372	384	395	378	386	371	401	382	342	326	355	362	395	333	336	322	330	338	345	348	350	333	318	336
24:07:56	275	262	257	283	262	263	267	266	259	272	254	236	258	312	279	266	267	315	264	277	276	279	254	259	255	275	365	318	283	277	249	296	317	284	241	257	266	270	267	293	270	250	285	239	249	258	230	238	285	212	270	270	345	244	269	269	312	312	212	220	271	268	292	265	330	325	278	261	276	276	270	252	282	268	281	249	282	251	274	249	260	263	230	273	261	238	267	553	270	237	263	275	274	289	289	262
48:08:34	230	227	218	207	222	210	187	241	187	199	180	177	212	196	210	264	594	207	211	595	209	217	206	210	223	206	226	208	212	229	210	220	206	204	203	243	219	166	244	201	230	257	218	211	197	211	220	234	231	225	198	232	215	224	199	208	207	203	214	222	197	236	208	204	225	213	220	209	216	195	177	223	221	226	241	217	232	234	217	213	164	237	200	231	206	245	215	525	205	218	221	217	250	258	226	211
71:53:29	268	230	206	231	203	240	249	235	196	252	227	262	237	231	221	261	697	236	268	589	232	243	239	228	246	247	223	236	222	218	191	386	195	246	225	265	224	205	246	245	216	618	224	232	233	224	229	274	227	242	224	229	244	230	231	239	228	228	234	237	233	254	221	235	213	575	234	251	237	265	216	236	241	269	230	228	223	245	217	228	236	256	228	235	272	258	357	563	249	250	263	270	227	262	236	263
95:45:17	235	239	210	221	249	251	202	214	243	279	209	230	272	196	260	231	802	252	656	688	238	225	245	237	238	202	189	235	220	246	227	623	245	246	204	251	217	230	267	271	236	612	244	223	242	227	238	234	230	230	232	243	213	246	248	226	242	220	229	267	252	230	184	229	257	664	247	236	215	223	254	249	267	227	257	245	236	217	181	182	232	235	233	233	249	276	615	595	235	229	259	256	248	217	227	245
120:23:11	197	213	216	209	221	216	205	220	229	194	239	259	196	188	216	207	612	214	541	499	214	234	242	243	204	229	202	223	203	234	215	515	218	204	189	223	201	222	207	203	205	530	199	219	171	205	206	224	222	230	216	223	264	215	231	216	224	204	204	236	187	230	262	221	221	490	227	228	228	250	272	288	257	196	202	246	199	221	230	201	218	451	203	247	257	223	537	538	246	243	209	235	246	224	235	252
144:09:24	193	216	210	186	214	208	224	191	207	230	196	229	222	185	216	224	892	225	662	631	198	212	218	245	206	233	208	211	149	208	205	665	218	218	227	236	198	181	186	215	210	655	194	227	221	215	248	238	195	203	191	192	207	200	190	210	232	217	211	258	214	458	202	222	222	596	203	215	224	244	209	229	204	221	221	250	208	206	197	216	219	532	210	260	226	601	582	518	212	198	232	218	233	218	241	240
168:00:13	206	226	230	225	235	235	211	227	229	233	223	236	188	154	193	158	577	218	552	434	178	198	195	215	280	245	210	211	219	212	212	537	244	252	223	251	220	202	245	231	246	562	211	213	215	217	185	246	223	244	223	191	204	218	218	276	234	220	241	236	250	544	212	244	236	556	234	249	255	227	245	247	234	243	218	217	243	229	247	226	228	539	279	257	238	595	556	559	230	232	270	251	240	232	224	264
192:21:48	224	212	212	218	218	191	277	227	232	224	244	235	222	230	234	223	546	234	545	484	218	238	221	239	198	204	229	166	185	204	209	421	193	220	199	200	192	199	203	231	221	456	287	221	202	212	191	212	225	210	230	230	222	222	229	225	227	222	232	258	223	540	230	251	231	533	231	239	260	229	211	243	256	224	216	219	217	205	249	281	245	525	185	250	231	595	511	474	261	248	282	232	249	286	259	210
216:04:55	280	286	289	302	267	299	310	313	287	238	291	276	297	310	296	371	623	260	516	534	313	300	280	297	294	259	269	311	324	287	264	537	245	305	302	335	338	259	298	271	304	558	327	240	246	289	328	308	325	268	306	316	259	312	311	324	237	260	263	296	277	592	296	296	271	556	272	249	295	291	298	702	270	285	542	275	284	301	298	349	236	529	242	295	315	621	654	580	628	280	383	316	296	364	350	303
