# Supplementary material for: Adaptation dynamics between copy-number and point mutations
Source: eLife. 2022 Dec 22;11:e82240. doi: 10.7554/eLife.82240 (PMC9833825; doi:10.7554/eLife.82240)
Supplement: Figure 6—source data 1. [file elife-82240-fig6-data1.zip › figure 6 - source data 1/EE25_49-1_CFP2.txt]

Time	A1	A2	A3	A4	A5	A6	A7	A8	A9	A10	A11	A12	B1	B2	B3	B4	B5	B6	B7	B8	B9	B10	B11	B12	C1	C2	C3	C4	C5	C6	C7	C8	C9	C10	C11	C12	D1	D2	D3	D4	D5	D6	D7	D8	D9	D10	D11	D12	E1	E2	E3	E4	E5	E6	E7	E8	E9	E10	E11	E12	F1	F2	F3	F4	F5	F6	F7	F8	F9	F10	F11	F12	G1	G2	G3	G4	G5	G6	G7	G8	G9	G10	G11	G12	H1	H2	H3	H4	H5	H6	H7	H8	H9	H10	H11	H12
00:00:15	302	309	309	310	341	321	329	341	315	310	313	336	293	327	342	323	314	319	288	326	318	317	304	318	293	325	335	338	347	306	308	359	341	313	309	344	314	371	362	302	304	272	312	299	300	292	298	318	352	358	314	303	300	281	329	343	344	274	301	323	278	322	323	291	281	287	306	288	302	309	292	323	291	282	276	259	268	287	285	292	326	300	296	334	277	277	299	259	276	295	302	285	305	293	270	326
24:08:06	286	280	263	312	280	267	274	260	247	281	274	275	301	309	318	290	280	276	255	250	254	238	227	246	326	370	367	341	328	314	297	337	324	291	251	269	324	312	330	313	292	311	291	298	339	277	242	238	289	388	360	357	326	309	329	314	333	336	257	240	284	318	326	364	308	277	283	310	292	273	226	253	286	315	329	327	251	291	279	301	283	269	251	275	272	296	284	266	246	285	288	294	283	287	258	267
48:08:42	259	283	267	276	300	285	270	244	235	241	246	241	176	200	187	237	219	187	171	183	187	175	180	208	331	345	294	305	277	276	249	229	232	259	220	267	314	324	397	334	269	246	261	251	255	241	231	250	316	370	358	326	254	232	255	246	205	213	229	248	297	286	289	288	265	245	249	223	231	248	237	253	300	274	292	259	214	244	243	245	216	251	214	240	290	281	248	263	253	266	275	254	237	236	246	247
71:53:34	244	246	217	230	222	213	234	230	242	234	242	249	231	244	255	239	240	260	232	227	206	204	238	228	255	245	229	205	211	241	244	237	231	223	202	243	232	229	218	226	225	245	231	185	272	227	260	247	238	224	239	204	222	230	247	220	256	247	228	214	254	236	222	237	217	237	215	252	249	183	232	259	238	259	237	250	216	246	215	246	233	242	219	245	230	218	235	230	238	259	233	241	263	251	257	264
95:45:22	255	213	241	231	226	243	217	267	226	250	243	238	230	225	244	227	214	196	250	226	182	209	251	246	235	222	212	255	256	222	211	237	224	190	228	231	224	226	236	246	231	240	259	220	205	222	219	235	227	260	214	255	237	209	251	225	231	201	243	236	224	232	237	253	213	235	224	250	176	249	208	255	255	245	234	230	263	239	229	258	230	219	234	261	266	252	270	250	248	257	238	267	234	251	236	254
120:23:15	215	201	212	193	203	177	200	180	192	217	201	198	216	222	219	192	212	224	197	250	206	258	239	244	214	227	229	209	238	229	207	219	238	244	267	276	184	181	207	214	228	177	230	198	195	222	225	234	194	236	235	186	117	207	207	225	231	232	228	238	214	230	206	220	201	204	221	208	218	238	217	242	227	237	212	203	217	219	222	239	216	235	233	236	237	231	209	206	261	218	229	263	254	255	222	238
144:09:29	273	244	241	231	229	239	231	228	226	231	221	253	252	237	220	238	243	233	234	209	223	227	165	250	250	260	234	221	231	222	220	210	216	227	213	244	244	238	231	229	225	215	229	220	197	250	233	227	200	224	220	224	230	213	230	226	231	238	228	235	217	196	247	188	171	243	208	233	195	215	214	246	239	232	251	222	268	262	180	216	227	200	223	253	237	251	247	247	284	255	223	222	256	239	237	260
168:00:22	208	227	239	222	219	235	225	231	204	226	230	273	206	234	238	219	221	223	215	238	223	221	214	243	220	231	242	249	258	223	237	232	246	216	234	245	255	228	220	241	204	237	198	247	188	212	209	231	250	220	241	210	210	215	202	221	237	219	199	239	239	234	223	236	166	229	240	221	210	240	206	248	265	271	219	221	247	222	221	209	235	224	247	240	232	254	234	270	243	211	262	250	251	219	215	266
192:21:57	257	216	227	219	216	230	230	216	199	227	213	227	269	217	222	212	227	216	225	225	207	231	218	231	212	211	233	213	217	218	225	219	237	192	227	213	189	227	208	229	211	221	221	238	224	200	221	219	181	223	243	202	215	228	220	230	279	211	209	233	217	221	237	240	228	216	212	185	230	220	213	238	252	234	227	206	215	242	247	254	232	237	210	217	256	215	231	209	245	231	235	247	285	237	236	229
216:05:02	300	308	262	303	321	326	327	333	345	275	267	253	223	259	274	305	310	341	347	341	306	312	296	332	271	305	293	309	240	281	248	260	266	283	253	269	309	341	284	269	296	275	311	273	295	315	299	289	286	370	351	337	297	265	291	297	337	272	256	289	263	294	255	251	276	301	294	254	295	276	303	340	261	272	276	370	286	307	255	283	269	323	294	312	290	322	322	295	347	336	332	361	332	305	271	229
