# Supplementary material for: Adaptation dynamics between copy-number and point mutations
Source: eLife. 2022 Dec 22;11:e82240. doi: 10.7554/eLife.82240 (PMC9833825; doi:10.7554/eLife.82240)
Supplement: Figure 6—source data 1. [file elife-82240-fig6-data1.zip › figure 6 - source data 1/EE25_22-3_YFP2.txt]

Time	A1	A2	A3	A4	A5	A6	A7	A8	A9	A10	A11	A12	B1	B2	B3	B4	B5	B6	B7	B8	B9	B10	B11	B12	C1	C2	C3	C4	C5	C6	C7	C8	C9	C10	C11	C12	D1	D2	D3	D4	D5	D6	D7	D8	D9	D10	D11	D12	E1	E2	E3	E4	E5	E6	E7	E8	E9	E10	E11	E12	F1	F2	F3	F4	F5	F6	F7	F8	F9	F10	F11	F12	G1	G2	G3	G4	G5	G6	G7	G8	G9	G10	G11	G12	H1	H2	H3	H4	H5	H6	H7	H8	H9	H10	H11	H12
00:00:15	2289	1508	1912	2077	1989	2170	1680	1922	2065	2000	1930	1820	1993	1721	2097	1930	1837	1657	1692	1689	2156	1989	2072	1521	1654	1954	1803	2451	2094	1715	1847	2172	1743	2008	2199	1867	2008	1998	2140	1637	1711	1727	1779	1836	1951	1972	1790	1999	2040	2036	1923	1438	2096	2105	1618	2013	2084	2239	2122	2296	1621	1585	2332	2203	1942	1753	1807	1833	1899	1798	1774	1796	1708	1374	1790	2043	2384	2301	2435	2049	2026	1486	1874	1656	1823	1553	1542	1652	1629	1655	1744	1715	1503	1809	1545	1882
24:10:42	1833	1613	1734	1505	1729	1799	1772	1701	1653	1654	1587	1333	1541	1700	1246	1838	1515	1428	1167	1876	1588	1596	1804	1969	1476	1603	1834	1496	1850	1905	1591	1554	1516	1437	1436	1409	1825	1351	1498	1810	1583	1611	1521	1307	1561	1656	1587	1061	1545	1694	1439	1772	1606	1703	1394	1205	1417	1526	1534	1321	1353	1552	1646	1682	1462	1651	1716	1282	1361	1657	1635	1402	1663	1444	1505	1935	1285	1337	1394	1486	1587	1644	1760	1197	1846	1224	1118	1587	1772	1501	1768	1426	1586	1669	1647	1761
48:11:31	1592	1248	1855	1553	1605	1399	1651	1512	1461	1437	1549	1598	1543	1839	1643	1795	1314	1862	1434	1361	1509	1591	1412	1347	1923	1680	1435	1331	1185	1636	1730	1660	1836	1656	1302	1615	1565	1223	1445	1525	1613	1873	1561	1524	1438	1504	1312	1727	1335	1604	1534	1529	1587	1660	1419	1608	1451	1203	1480	1909	1732	1507	1427	1381	1291	1755	1617	1551	1614	1627	1254	1611	1593	1491	1423	1672	1967	1282	1135	1822	1631	1398	1461	1300	1283	1505	1739	1495	1518	1414	1367	1750	1368	1656	1841	1422
71:56:27	1473	1492	1622	1496	1763	1692	1455	1572	2020	1419	1360	1529	1204	1895	1383	1629	1506	1435	1544	1343	1574	1425	1513	1539	1574	2009	1515	2157	1347	1791	1409	1490	1714	1707	1591	1715	1581	1016	1456	1491	2081	1780	1242	1190	1464	1848	1503	1611	1505	1714	1835	1625	1452	1266	1923	1728	1892	1381	1875	1558	1458	1811	1624	1805	1487	1589	1720	1560	1893	1533	1622	1674	1685	1768	1549	1875	1975	1375	1714	1544	1702	1790	1387	1550	1892	1981	1340	1733	1638	1568	1616	1525	1506	1410	1853	1780
95:48:14	1566	1587	1369	1526	1767	1656	1478	1433	1284	1487	1338	1340	1577	1727	1634	1551	1492	1660	1772	1750	1803	1457	1516	1350	1429	1549	1445	1561	1318	1696	1637	1563	1867	1641	1997	1823	1788	1340	1934	1329	1685	1380	1405	1824	1224	1554	1623	1707	1249	1800	1308	1494	1532	1527	1419	1565	1334	1933	1634	1513	1182	1929	1450	1521	1357	1673	1773	1425	1404	1608	1550	1642	1697	1410	1638	1460	1405	1533	1603	1481	1562	1225	1390	1205	1655	1488	1672	1622	1547	1256	1395	1417	1452	1666	1462	1558
120:26:12	1716	1156	1577	1201	1458	1656	1723	1671	1658	1725	1545	1512	1817	1837	1805	1824	1549	1742	1716	1643	1534	1843	1944	1475	1918	1533	1519	2037	1647	1182	1653	1602	1461	1566	1591	1355	1611	1464	1313	1621	1475	1400	1112	1672	1370	1852	1431	1323	1470	1413	1609	1381	1648	1784	1600	1696	1162	1817	1337	1837	1486	1683	1877	1171	1786	1777	1558	1444	1499	1661	1740	1424	1679	1401	1700	1562	1764	1764	1563	1568	1505	1137	1560	1375	1733	2029	1618	1454	1848	1526	1398	1470	1635	1474	1706	1611
144:12:22	1607	1604	1372	1303	1384	1653	1622	1317	1367	1388	1661	1422	1398	1825	1174	1310	1582	1409	1742	1544	1785	1234	1081	1763	1806	1692	1471	1786	1891	1697	1583	1460	1848	1509	1722	1586	1762	1477	1473	1672	1634	1486	1602	1606	1521	1862	1819	1662	1559	1449	1415	1459	1618	1417	1630	1840	1683	1612	1552	1664	1843	1517	1533	1740	1392	1457	1616	1647	1419	1383	1357	2037	1419	1653	1485	1318	1397	1329	1307	1546	1983	1636	1494	1347	1659	1661	1123	1813	1677	1781	1761	1613	1376	1944	1638	1810
168:03:18	1710	2006	1313	1399	1376	1680	2000	1449	1796	1295	1490	1875	1301	1368	1413	1701	1654	1456	1572	1385	1448	1321	1728	1413	1363	1869	1433	1944	1957	1660	2009	2001	1677	1738	1504	1636	1629	1682	1685	1526	1435	1468	1612	1534	1791	1519	1746	1783	1677	2000	1860	2039	1925	1243	1505	1402	1713	1752	1782	1382	1453	1765	1689	1685	1613	1727	1210	1372	1458	1692	1677	1570	1352	1547	1595	1643	1636	1501	1642	1954	1827	1648	1748	1430	1859	1482	1876	1602	1498	1665	1761	1408	1908	1713	1670	1442
192:24:14	1518	1700	1664	1273	1419	1360	1419	1479	1455	1717	1221	1539	1661	1649	1279	1703	1407	1543	1798	1530	1372	1562	1292	1267	1078	1396	1821	1425	1785	1633	1708	1427	1579	1521	1536	1385	1388	1745	1325	1580	1621	1666	1327	1888	1798	1710	1714	1627	1690	1513	1938	1399	1499	1486	1565	1902	1676	1578	1469	1786	1038	1233	1378	1276	1433	1644	1329	1271	1911	1423	1502	1432	1585	1321	1393	1610	1349	1527	1780	1585	1463	1704	1648	1600	1525	1689	1581	1665	2024	1701	1303	1509	1286	1767	1514	1541
216:07:58	1898	2181	1883	1504	1428	1338	2296	1710	1737	1793	1475	1937	1898	1765	1623	1890	1612	1754	1594	1671	1589	1437	1825	1293	1867	1804	1850	2105	1709	1483	1844	1768	1823	1703	1658	2450	1411	1886	2067	1957	1997	1452	1790	1447	1832	1775	1986	1698	2007	2079	1811	1979	1937	1961	1978	2076	1713	1807	1690	1930	1837	1899	1834	2384	1769	2252	2062	1486	1946	1596	1756	2036	1740	1600	2009	1821	1888	1456	1655	1742	1399	1067	1282	1267	1746	1766	1753	2333	2009	1787	2092	2215	1555	1472	1876	1374
