# Supplementary material for: Adaptation dynamics between copy-number and point mutations
Source: eLife. 2022 Dec 22;11:e82240. doi: 10.7554/eLife.82240 (PMC9833825; doi:10.7554/eLife.82240)
Supplement: Figure 6—source data 1. [file elife-82240-fig6-data1.zip › figure 6 - source data 1/EE25_22-2_YFP2.txt]

Time	A1	A2	A3	A4	A5	A6	A7	A8	A9	A10	A11	A12	B1	B2	B3	B4	B5	B6	B7	B8	B9	B10	B11	B12	C1	C2	C3	C4	C5	C6	C7	C8	C9	C10	C11	C12	D1	D2	D3	D4	D5	D6	D7	D8	D9	D10	D11	D12	E1	E2	E3	E4	E5	E6	E7	E8	E9	E10	E11	E12	F1	F2	F3	F4	F5	F6	F7	F8	F9	F10	F11	F12	G1	G2	G3	G4	G5	G6	G7	G8	G9	G10	G11	G12	H1	H2	H3	H4	H5	H6	H7	H8	H9	H10	H11	H12
00:00:15	2769	2231	2649	2343	2773	3209	2664	2713	3108	1981	2738	2614	2871	2562	2422	2075	2604	2506	3159	2941	2604	2761	2358	3285	2656	2915	2440	2678	2778	3124	2482	2173	3207	2687	2508	2757	2673	2709	2648	2829	2727	2647	2779	2448	2541	2482	2804	2250	2923	2891	2705	2544	2898	2761	2819	2961	2945	2835	2572	2318	2681	2551	2461	2645	2320	2544	2637	2484	2622	2376	2000	2550	2599	2728	2905	2718	2402	2904	2738	2327	2218	2967	2523	2661	2677	2762	2602	2996	2039	3005	2847	2453	2372	2979	2754	3054
24:10:44	3471	2174	2194	2351	4642	2125	3590	2107	3200	4107	4398	2709	3307	2124	2454	1771	3099	1958	2659	5201	3724	1946	3517	2040	4222	3028	2645	2806	3652	2287	4506	3398	2193	2706	2795	2087	4643	2470	2270	3314	3060	3477	3578	2319	2218	2673	3232	2183	2144	2324	2240	2846	2396	2604	1873	4804	3988	2474	2110	2232	1670	5006	1591	3555	3728	2242	2145	2421	4393	1972	1694	3883	2319	2257	2133	3651	4267	4620	2735	2252	2593	2363	4164	2478	2652	3555	3525	3953	1929	2299	2229	2529	2281	4807	2049	2031
48:11:38	5064	2321	5014	3012	6279	2926	7908	2838	5668	6493	7370	5708	7125	3128	4240	2381	6424	2681	2391	6873	8066	2682	5643	2746	5181	6774	4221	4164	6601	2721	7113	7212	2436	6098	7478	4493	7759	4484	2694	4635	7050	6475	5638	3981	2404	2532	6644	2934	3170	2220	4798	5433	2514	4810	3709	6693	5217	2491	3027	2166	2854	7680	2726	5306	10270	2491	2518	2641	5982	2277	2008	5662	5941	2099	2842	7112	6606	6183	4030	3712	4757	4216	7144	4872	2920	8770	7184	6012	2798	3231	4886	5020	2916	5965	3156	2190
71:56:35	6445	2578	6193	4926	6945	4993	9836	6025	5938	7608	8542	7099	7291	7407	4563	2343	6739	4460	2076	7780	9495	5156	7311	4297	4973	9311	6676	3990	8212	2008	6953	7965	2441	7206	7927	6987	8152	7540	5092	6232	6859	7037	5850	6486	2403	2525	7361	4891	5817	2599	7954	9467	6016	6587	6908	7648	5286	6720	5277	2255	7623	9019	4577	6218	11506	3198	5603	3896	7502	2524	4674	7950	10838	5878	2722	7979	8087	7366	6049	5731	5659	5979	7437	5865	3956	7278	9028	6637	3088	5313	8846	7575	6268	6755	8534	5244
95:48:05	6118	2770	6026	7130	7544	5918	9103	6876	6106	6638	6980	7794	6704	8932	4868	4304	7466	8662	2151	8109	7635	5691	5924	6270	4721	9583	6845	5245	8116	3924	6924	6650	2626	7441	7892	6496	8096	6432	7760	6220	5875	6105	6159	7491	2463	3704	6527	6027	7336	2560	8985	10630	6865	7689	6703	7265	7234	8316	6454	7642	8941	9128	6942	5741	9906	6655	7784	6985	8330	4356	6791	7403	10330	7460	2784	7535	9022	8608	7010	6891	6777	6516	7794	5733	6679	8368	8838	6839	9325	6850	10078	7877	6677	7773	7320	7647
120:26:15	7174	6404	6597	8710	7538	7580	9498	6805	7242	7711	7971	7101	7795	9095	5007	6834	6904	9940	5219	8156	9422	5781	8194	8539	3976	9050	6765	5898	8637	7408	5788	8037	3574	7904	7420	7479	7560	6961	7944	7198	4709	5903	5543	7261	3485	4955	7256	5508	5598	2257	7445	6597	6944	6357	6967	6836	5896	6887	6857	8579	7610	8867	7339	5761	8356	6762	6661	6391	6588	6017	7064	6635	9550	6685	5903	6218	8163	7046	5669	7111	5797	6387	8608	5984	6723	6138	8180	7233	9728	6157	7596	7369	6446	7993	7331	8370
144:12:30	7770	7290	6706	8835	7682	7661	9846	7396	6751	7423	7830	6936	7090	9264	6825	8994	7624	10255	6609	7952	8636	7322	6502	7006	9894	9021	7804	5940	8340	7950	6280	6708	3123	7471	7389	8178	8830	8197	7444	7502	7449	7410	6430	7807	4751	5840	7596	6445	7137	2573	9266	8680	7641	7093	7655	7017	6637	7740	7490	9664	8701	8036	7055	6525	8115	6411	8254	7182	7875	5771	7830	7729	9517	7690	7894	5482	8626	6596	6463	8298	6813	7886	8865	10819	7139	10517	8111	7822	10370	7382	9299	7039	7569	8083	7463	8401
168:02:42	5419	6407	5736	7057	6690	6449	7346	7323	6250	6322	6687	6408	6345	7040	4410	6897	5985	8196	6305	6823	7838	4005	5877	7163	5579	7380	5120	4740	7791	6708	4900	6283	3249	6309	6313	6793	5928	5979	6448	6232	5357	5810	5053	6921	5145	5375	6200	5920	6379	2511	7206	7612	5623	6818	6935	6954	6619	6459	6271	7869	6496	7840	6604	6480	6217	6722	7311	6497	7199	5728	7895	7604	7354	6419	6874	4514	6803	6875	4956	6999	5862	6765	7824	8048	6013	6238	7460	5954	7841	7861	8975	6336	6122	7235	6512	8054
192:24:19	5407	5444	5364	5880	4679	5529	6514	5036	4634	4881	5965	4093	4742	6061	4928	5569	5122	6528	5193	5303	6914	3716	5089	4797	4430	6591	4823	3487	5322	6700	4669	5233	3372	5421	5145	4726	4877	4999	6019	4746	4113	3774	4162	6319	5350	4361	5049	4150	4840	2638	5708	6746	5396	6020	5616	4885	5162	5369	4565	5578	4629	5829	4130	5255	4788	6069	6553	5734	6515	5736	5976	5405	5783	6089	5422	4403	6003	5020	4933	5305	5451	4961	5994	4487	5846	5260	6353	5146	6773	5756	7486	5335	4900	5451	4449	5504
216:08:01	6573	5801	5924	6255	6046	5288	7082	6395	5148	5558	6627	6067	7012	7442	5519	6121	5713	7023	5673	5662	6283	4850	4618	5688	6502	7541	6136	5833	6614	6862	5490	5337	3296	6235	4966	5637	7043	6054	6621	5634	5866	6513	5283	6127	4978	4523	4823	5676	7210	5084	6900	6414	6421	5510	5431	5151	5438	5487	4719	5876	6403	7564	5739	5996	6483	5855	6325	6148	6486	6451	5886	6477	6591	6617	5560	4677	5985	5206	5309	5932	4719	5284	5110	6903	6337	7101	7352	6352	6674	6762	7361	5475	5668	6475	5426	5981
