# Supplementary material for: Adaptation dynamics between copy-number and point mutations
Source: eLife. 2022 Dec 22;11:e82240. doi: 10.7554/eLife.82240 (PMC9833825; doi:10.7554/eLife.82240)
Supplement: Figure 6—source data 1. [file elife-82240-fig6-data1.zip › figure 6 - source data 1/EE25_49-3_OD.txt]

Time	A1	A2	A3	A4	A5	A6	A7	A8	A9	A10	A11	A12	B1	B2	B3	B4	B5	B6	B7	B8	B9	B10	B11	B12	C1	C2	C3	C4	C5	C6	C7	C8	C9	C10	C11	C12	D1	D2	D3	D4	D5	D6	D7	D8	D9	D10	D11	D12	E1	E2	E3	E4	E5	E6	E7	E8	E9	E10	E11	E12	F1	F2	F3	F4	F5	F6	F7	F8	F9	F10	F11	F12	G1	G2	G3	G4	G5	G6	G7	G8	G9	G10	G11	G12	H1	H2	H3	H4	H5	H6	H7	H8	H9	H10	H11	H12
00:00:11	0,148	0,154	0,159	0,185	0,193	0,171	0,182	0,214	0,198	0,202	0,226	0,225	0,213	0,227	0,222	0,204	0,182	0,16	0,171	0,182	0,204	0,201	0,201	0,214	0,207	0,262	0,172	0,222	0,207	0,188	0,223	0,256	0,235	0,185	0,199	0,203	0,241	0,29	0,3	0,297	0,217	0,147	0,186	0,266	0,227	0,182	0,247	0,202	0,243	0,29	0,331	0,322	0,282	0,171	0,278	0,23	0,209	0,203	0,273	0,288	0,245	0,291	0,311	0,277	0,278	0,179	0,224	0,236	0,276	0,294	0,295	0,238	0,214	0,199	0,218	0,199	0,233	0,231	0,265	0,282	0,293	0,278	0,272	0,224	0,156	0,151	0,206	0,174	0,178	0,168	0,215	0,19	0,227	0,229	0,196	0,205
24:08:08	0,107	0,118	0,104	0,105	0,108	0,104	0,11	0,105	0,109	0,109	0,108	0,123	0,107	0,095	0,096	0,104	0,106	0,107	0,11	0,112	0,107	0,112	0,113	0,111	0,112	0,113	0,114	0,108	0,116	0,102	0,114	0,116	0,117	0,118	0,114	0,111	0,105	0,113	0,116	0,114	0,118	0,118	0,119	0,121	0,122	0,121	0,114	0,114	0,112	0,12	0,137	0,142	0,165	0,13	0,127	0,123	0,121	0,115	0,115	0,107	0,11	0,116	0,126	0,174	0,152	0,123	0,121	0,121	0,122	0,116	0,115	0,107	0,11	0,119	0,163	0,145	0,153	0,166	0,143	0,111	0,111	0,112	0,106	0,112	0,118	0,113	0,111	0,113	0,111	0,116	0,114	0,117	0,115	0,113	0,114	0,123
48:08:43	0,116	0,111	0,148	0,096	0,121	0,103	0,115	0,116	0,116	0,095	0,094	0,105	0,123	0,118	0,089	0,107	0,157	0,135	0,191	0,171	0,124	0,107	0,097	0,091	0,128	0,115	0,161	0,114	0,118	0,121	0,139	0,135	0,126	0,208	0,176	0,094	0,099	0,134	0,115	0,104	0,163	0,122	0,141	0,105	0,175	0,139	0,107	0,097	0,1	0,105	0,118	0,119	0,128	0,125	0,101	0,124	0,114	0,107	0,099	0,102	0,107	0,101	0,105	0,127	0,115	0,122	0,306	0,114	0,107	0,115	0,109	0,098	0,093	0,09	0,104	0,126	0,106	0,247	0,105	0,108	0,102	0,124	0,104	0,099	0,088	0,112	0,114	0,107	0,105	0,109	0,102	0,156	0,144	0,097	0,112	0,137
71:53:31	0,075	0,077	0,076	0,076	0,08	0,077	0,081	0,08	0,082	0,083	0,077	0,1	0,078	0,08	0,075	0,076	0,08	0,083	0,086	0,091	0,084	0,086	0,092	0,094	0,087	0,089	0,086	0,084	0,082	0,074	0,081	0,087	0,083	0,088	0,085	0,091	0,079	0,077	0,078	0,083	0,084	0,084	0,079	0,083	0,087	0,088	0,086	0,109	0,079	0,077	0,082	0,075	0,078	0,079	0,081	0,072	0,084	0,088	0,094	0,094	0,084	0,081	0,077	0,076	0,08	0,083	0,077	0,073	0,081	0,089	0,1	0,074	0,085	0,082	0,078	0,075	0,071	0,093	0,098	0,078	0,077	0,092	0,089	0,077	0,098	0,075	0,077	0,074	0,077	0,082	0,092	0,081	0,101	0,097	0,094	0,102
95:45:23	0,102	0,127	0,114	0,11	0,107	0,127	0,101	0,095	0,095	0,096	0,092	0,085	0,105	0,106	0,128	0,091	0,093	0,089	0,094	0,087	0,086	0,087	0,081	0,086	0,134	0,119	0,139	0,12	0,101	0,098	0,095	0,094	0,088	0,095	0,092	0,083	0,108	0,098	0,12	0,105	0,095	0,097	0,092	0,091	0,092	0,093	0,088	0,089	0,101	0,123	0,093	0,107	0,102	0,102	0,102	0,103	0,108	0,097	0,099	0,087	0,093	0,123	0,115	0,091	0,097	0,087	0,09	0,088	0,09	0,09	0,086	0,089	0,123	0,115	0,135	0,095	0,113	0,095	0,093	0,092	0,093	0,113	0,092	0,096	0,089	0,125	0,107	0,096	0,094	0,095	0,113	0,087	0,098	0,099	0,095	0,093
120:24:08	0,077	0,072	0,07	0,075	0,075	0,077	0,08	0,083	0,079	0,071	0,089	0,104	0,086	0,078	0,084	0,082	0,081	0,078	0,07	0,086	0,089	0,082	0,091	0,087	0,074	0,088	0,09	0,082	0,088	0,085	0,084	0,094	0,084	0,085	0,087	0,087	0,089	0,085	0,093	0,088	0,091	0,088	0,089	0,089	0,092	0,087	0,091	0,094	0,082	0,08	0,093	0,085	0,084	0,084	0,089	0,085	0,09	0,088	0,087	0,096	0,083	0,084	0,086	0,083	0,081	0,087	0,082	0,088	0,094	0,082	0,09	0,083	0,084	0,082	0,084	0,081	0,084	0,083	0,092	0,088	0,097	0,098	0,094	0,074	0,078	0,076	0,077	0,078	0,073	0,085	0,086	0,085	0,088	0,077	0,084	0,078
144:09:30	0,081	0,082	0,078	0,087	0,083	0,081	0,093	0,087	0,091	0,088	0,081	0,091	0,082	0,087	0,082	0,089	0,092	0,09	0,089	0,087	0,087	0,093	0,093	0,09	0,092	0,093	0,089	0,083	0,094	0,081	0,086	0,091	0,087	0,089	0,089	0,101	0,088	0,081	0,081	0,09	0,092	0,087	0,089	0,09	0,087	0,093	0,094	0,094	0,09	0,087	0,087	0,089	0,087	0,089	0,085	0,079	0,087	0,095	0,087	0,096	0,091	0,094	0,091	0,083	0,086	0,086	0,087	0,084	0,087	0,086	0,097	0,095	0,091	0,093	0,093	0,09	0,084	0,089	0,099	0,099	0,092	0,091	0,089	0,082	0,095	0,085	0,103	0,109	0,106	0,098	0,098	0,1	0,102	0,103	0,092	0,087
168:00:25	0,079	0,101	0,11	0,096	0,089	0,1	0,091	0,081	0,078	0,079	0,077	0,074	0,075	0,088	0,081	0,086	0,081	0,077	0,078	0,075	0,076	0,074	0,072	0,074	0,069	0,11	0,114	0,097	0,089	0,088	0,082	0,081	0,078	0,08	0,076	0,074	0,1	0,103	0,089	0,093	0,077	0,085	0,085	0,081	0,084	0,08	0,075	0,077	0,092	0,098	0,093	0,092	0,092	0,087	0,09	0,087	0,09	0,077	0,087	0,079	0,091	0,096	0,081	0,079	0,088	0,101	0,085	0,082	0,083	0,086	0,078	0,083	0,077	0,108	0,091	0,107	0,103	0,102	0,11	0,1	0,102	0,101	0,101	0,098	0,113	0,113	0,109	0,118	0,094	0,093	0,106	0,093	0,095	0,089	0,092	0,081
192:21:53	0,08	0,079	0,073	0,08	0,088	0,084	0,088	0,087	0,083	0,079	0,091	0,107	0,094	0,077	0,087	0,09	0,086	0,089	0,083	0,091	0,094	0,087	0,093	0,081	0,081	0,099	0,099	0,085	0,099	0,096	0,094	0,1	0,097	0,099	0,099	0,097	0,099	0,099	0,095	0,105	0,094	0,096	0,101	0,099	0,1	0,107	0,108	0,102	0,089	0,084	0,077	0,084	0,086	0,096	0,087	0,103	0,107	0,09	0,105	0,104	0,092	0,086	0,089	0,093	0,097	0,095	0,097	0,106	0,107	0,107	0,111	0,093	0,09	0,097	0,093	0,088	0,092	0,097	0,099	0,107	0,107	0,103	0,111	0,089	0,08	0,077	0,084	0,084	0,091	0,095	0,099	0,106	0,103	0,101	0,106	0,089
216:05:03	0,096	0,1	0,096	0,114	0,094	0,11	0,106	0,093	0,093	0,11	0,098	0,099	0,102	0,106	0,104	0,108	0,1	0,13	0,096	0,091	0,085	0,093	0,084	0,084	0,095	0,117	0,099	0,099	0,098	0,118	0,096	0,094	0,104	0,099	0,101	0,09	0,102	0,112	0,106	0,096	0,094	0,096	0,103	0,104	0,1	0,103	0,092	0,09	0,106	0,111	0,105	0,096	0,101	0,174	0,127	0,105	0,093	0,086	0,093	0,102	0,116	0,109	0,107	0,096	0,098	0,101	0,107	0,101	0,095	0,092	0,096	0,099	0,102	0,107	0,113	0,097	0,103	0,097	0,104	0,118	0,104	0,102	0,106	0,096	0,093	0,095	0,1	0,091	0,098	0,096	0,098	0,098	0,098	0,1	0,101	0,1
