# Supplementary material for: Adaptation dynamics between copy-number and point mutations
Source: eLife. 2022 Dec 22;11:e82240. doi: 10.7554/eLife.82240 (PMC9833825; doi:10.7554/eLife.82240)
Supplement: Figure 6—source data 1. [file elife-82240-fig6-data1.zip › figure 6 - source data 1/sequenced_EE25_colonies.txt]

colony phenotype	strain	promoter mutation	total	population phenotype	ID	counts	P0-2_sequence
YFP+	IS+	4	6	YFP+	1	2	ancestral
YFP+	IS+	0	0	YFP+	2	0	ancestral
YFP+CFP+	IS+	0	17	YFP+CFP+	3	17	ancestral
ancestral	IS+	0	14	YFP+CFP+	4	14	ancestral
YFP+	IS-	11	21	YFP+	5	10	ancestral
ancestral	IS-	0	20	YFP+	6	20	ancestral
YFP+CFP+	IS-	0	1	YFP+CFP+	7	1	ancestral
ancestral	IS-	0	1	YFP+CFP+	8	1	ancestral
YFP+	IS+	4	6	YFP+	1	4	mutant
YFP+	IS+	0	0	YFP+	2	0	mutant
YFP+CFP+	IS+	0	17	YFP+CFP+	3	0	mutant
ancestral	IS+	0	14	YFP+CFP+	4	0	mutant
YFP+	IS-	11	21	YFP+	5	11	mutant
ancestral	IS-	0	20	YFP+	6	0	mutant
YFP+CFP+	IS-	0	1	YFP+CFP+	7	0	mutant
ancestral	IS-	0	1	YFP+CFP+	8	0	mutant
