# Supplementary material for: Adaptation dynamics between copy-number and point mutations
Source: eLife. 2022 Dec 22;11:e82240. doi: 10.7554/eLife.82240 (PMC9833825; doi:10.7554/eLife.82240)
Supplement: Figure 6—source data 1. [file elife-82240-fig6-data1.zip › figure 6 - source data 1/EE25_49-1_OD.txt]

Time	A1	A2	A3	A4	A5	A6	A7	A8	A9	A10	A11	A12	B1	B2	B3	B4	B5	B6	B7	B8	B9	B10	B11	B12	C1	C2	C3	C4	C5	C6	C7	C8	C9	C10	C11	C12	D1	D2	D3	D4	D5	D6	D7	D8	D9	D10	D11	D12	E1	E2	E3	E4	E5	E6	E7	E8	E9	E10	E11	E12	F1	F2	F3	F4	F5	F6	F7	F8	F9	F10	F11	F12	G1	G2	G3	G4	G5	G6	G7	G8	G9	G10	G11	G12	H1	H2	H3	H4	H5	H6	H7	H8	H9	H10	H11	H12
00:00:11	0,128	0,146	0,22	0,228	0,187	0,207	0,218	0,214	0,228	0,204	0,238	0,211	0,123	0,195	0,175	0,249	0,254	0,259	0,223	0,237	0,238	0,26	0,27	0,225	0,149	0,308	0,332	0,323	0,329	0,239	0,316	0,341	0,295	0,336	0,31	0,26	0,23	0,201	0,348	0,306	0,359	0,29	0,354	0,379	0,356	0,349	0,233	0,201	0,177	0,276	0,367	0,332	0,349	0,333	0,368	0,354	0,374	0,318	0,281	0,246	0,176	0,239	0,297	0,266	0,297	0,299	0,332	0,327	0,34	0,331	0,315	0,215	0,14	0,175	0,223	0,221	0,21	0,218	0,249	0,231	0,249	0,278	0,261	0,205	0,174	0,15	0,155	0,136	0,159	0,148	0,192	0,173	0,174	0,202	0,219	0,241
24:08:03	0,148	0,142	0,134	0,144	0,164	0,159	0,137	0,102	0,108	0,127	0,103	0,164	0,199	0,158	0,178	0,169	0,169	0,188	0,191	0,121	0,177	0,148	0,111	0,125	0,166	0,114	0,203	0,203	0,221	0,227	0,191	0,207	0,214	0,209	0,142	0,124	0,17	0,173	0,262	0,303	0,272	0,336	0,222	0,247	0,314	0,234	0,116	0,195	0,137	0,174	0,254	0,299	0,321	0,285	0,327	0,335	0,282	0,301	0,188	0,143	0,16	0,239	0,305	0,343	0,325	0,305	0,336	0,353	0,343	0,258	0,212	0,109	0,168	0,227	0,28	0,298	0,282	0,321	0,283	0,322	0,252	0,275	0,182	0,127	0,191	0,246	0,161	0,169	0,177	0,215	0,246	0,221	0,162	0,177	0,152	0,135
48:08:39	0,124	0,109	0,112	0,123	0,137	0,138	0,143	0,122	0,118	0,119	0,124	0,165	0,118	0,115	0,112	0,112	0,115	0,11	0,112	0,113	0,106	0,107	0,106	0,115	0,102	0,13	0,141	0,214	0,175	0,194	0,16	0,14	0,124	0,123	0,13	0,125	0,107	0,138	0,214	0,228	0,205	0,199	0,242	0,137	0,132	0,156	0,148	0,13	0,119	0,126	0,154	0,267	0,274	0,115	0,131	0,127	0,127	0,118	0,146	0,137	0,12	0,151	0,246	0,307	0,259	0,153	0,15	0,13	0,135	0,132	0,137	0,13	0,127	0,142	0,2	0,174	0,112	0,129	0,128	0,128	0,133	0,124	0,122	0,131	0,137	0,153	0,174	0,183	0,126	0,129	0,151	0,131	0,135	0,121	0,127	0,138
71:53:31	0,104	0,108	0,112	0,104	0,097	0,104	0,104	0,094	0,106	0,106	0,093	0,114	0,132	0,127	0,114	0,099	0,104	0,106	0,098	0,097	0,1	0,102	0,118	0,107	0,117	0,114	0,108	0,091	0,101	0,101	0,101	0,106	0,11	0,115	0,119	0,113	0,106	0,1	0,117	0,106	0,106	0,106	0,113	0,108	0,11	0,126	0,126	0,13	0,112	0,087	0,11	0,113	0,111	0,101	0,112	0,111	0,116	0,115	0,113	0,115	0,109	0,117	0,106	0,103	0,107	0,11	0,1	0,101	0,104	0,103	0,109	0,11	0,12	0,11	0,104	0,102	0,106	0,09	0,113	0,106	0,127	0,115	0,113	0,117	0,092	0,092	0,092	0,11	0,104	0,097	0,097	0,114	0,11	0,122	0,119	0,12
95:45:19	0,088	0,086	0,104	0,089	0,089	0,092	0,101	0,101	0,099	0,118	0,093	0,123	0,092	0,092	0,096	0,101	0,103	0,111	0,108	0,112	0,105	0,105	0,106	0,103	0,102	0,102	0,103	0,113	0,112	0,11	0,1	0,11	0,123	0,103	0,111	0,105	0,089	0,086	0,109	0,105	0,117	0,103	0,102	0,112	0,108	0,112	0,119	0,099	0,113	0,116	0,112	0,153	0,11	0,126	0,111	0,154	0,122	0,13	0,117	0,132	0,115	0,119	0,12	0,11	0,112	0,113	0,118	0,116	0,118	0,129	0,129	0,114	0,116	0,131	0,125	0,118	0,121	0,117	0,128	0,137	0,127	0,123	0,128	0,105	0,108	0,088	0,097	0,086	0,105	0,113	0,12	0,125	0,117	0,117	0,108	0,112
120:23:12	0,082	0,078	0,077	0,075	0,073	0,077	0,078	0,073	0,082	0,076	0,078	0,153	0,083	0,08	0,073	0,083	0,076	0,088	0,07	0,069	0,076	0,076	0,077	0,078	0,084	0,086	0,082	0,083	0,081	0,081	0,082	0,088	0,077	0,085	0,086	0,091	0,084	0,076	0,084	0,076	0,082	0,076	0,092	0,085	0,079	0,088	0,075	0,085	0,078	0,08	0,08	0,076	0,101	0,076	0,079	0,08	0,086	0,08	0,083	0,084	0,078	0,076	0,074	0,103	0,077	0,081	0,079	0,083	0,087	0,087	0,082	0,088	0,078	0,077	0,076	0,073	0,082	0,081	0,086	0,077	0,083	0,085	0,085	0,081	0,076	0,077	0,073	0,076	0,075	0,073	0,08	0,078	0,08	0,08	0,081	0,097
144:09:26	0,123	0,12	0,108	0,125	0,132	0,125	0,126	0,12	0,119	0,112	0,117	0,119	0,121	0,137	0,12	0,122	0,125	0,119	0,126	0,12	0,117	0,115	0,112	0,112	0,126	0,12	0,126	0,125	0,124	0,127	0,124	0,116	0,121	0,119	0,118	0,123	0,123	0,137	0,125	0,127	0,13	0,13	0,135	0,121	0,126	0,123	0,113	0,127	0,122	0,117	0,114	0,119	0,161	0,115	0,124	0,123	0,122	0,121	0,124	0,113	0,114	0,125	0,128	0,132	0,125	0,125	0,127	0,117	0,121	0,115	0,125	0,126	0,117	0,12	0,124	0,115	0,123	0,127	0,122	0,124	0,119	0,117	0,118	0,119	0,094	0,123	0,13	0,123	0,138	0,119	0,116	0,119	0,128	0,119	0,123	0,119
168:00:18	0,115	0,124	0,11	0,115	0,108	0,121	0,111	0,127	0,109	0,11	0,124	0,116	0,127	0,129	0,121	0,119	0,125	0,122	0,116	0,115	0,116	0,113	0,115	0,117	0,211	0,132	0,119	0,118	0,121	0,132	0,118	0,121	0,118	0,155	0,113	0,112	0,144	0,128	0,121	0,139	0,119	0,126	0,119	0,121	0,155	0,112	0,112	0,152	0,124	0,122	0,119	0,122	0,151	0,114	0,116	0,119	0,122	0,115	0,112	0,136	0,126	0,128	0,128	0,148	0,125	0,119	0,164	0,116	0,152	0,155	0,179	0,167	0,113	0,121	0,12	0,112	0,117	0,12	0,113	0,115	0,119	0,11	0,108	0,106	0,106	0,134	0,116	0,11	0,139	0,144	0,114	0,112	0,176	0,114	0,119	0,108
192:21:51	0,12	0,139	0,12	0,108	0,106	0,12	0,116	0,096	0,095	0,098	0,095	0,101	0,119	0,11	0,126	0,104	0,098	0,098	0,097	0,09	0,089	0,085	0,085	0,086	0,129	0,129	0,131	0,12	0,11	0,114	0,114	0,104	0,095	0,096	0,092	0,085	0,119	0,116	0,118	0,104	0,109	0,102	0,104	0,096	0,095	0,094	0,09	0,092	0,126	0,115	0,129	0,111	0,119	0,116	0,118	0,104	0,105	0,097	0,096	0,084	0,118	0,128	0,115	0,114	0,111	0,115	0,111	0,097	0,097	0,093	0,09	0,084	0,125	0,124	0,122	0,119	0,138	0,116	0,128	0,104	0,111	0,098	0,097	0,087	0,094	0,121	0,112	0,128	0,104	0,118	0,115	0,114	0,121	0,098	0,095	0,09
216:04:58	0,118	0,145	0,119	0,119	0,146	0,12	0,114	0,108	0,113	0,109	0,104	0,105	0,131	0,115	0,129	0,121	0,114	0,115	0,118	0,113	0,119	0,113	0,111	0,109	0,143	0,12	0,123	0,141	0,118	0,128	0,12	0,115	0,117	0,115	0,115	0,105	0,116	0,127	0,108	0,105	0,104	0,105	0,109	0,106	0,108	0,109	0,108	0,103	0,111	0,117	0,121	0,147	0,115	0,112	0,123	0,165	0,109	0,111	0,112	0,103	0,122	0,128	0,116	0,112	0,107	0,106	0,137	0,115	0,115	0,11	0,11	0,105	0,116	0,115	0,109	0,129	0,166	0,113	0,163	0,115	0,117	0,111	0,127	0,112	0,111	0,113	0,111	0,107	0,101	0,116	0,108	0,108	0,142	0,13	0,114	0,102
