# Supplementary material for: Adaptation dynamics between copy-number and point mutations
Source: eLife. 2022 Dec 22;11:e82240. doi: 10.7554/eLife.82240 (PMC9833825; doi:10.7554/eLife.82240)
Supplement: Figure 6—source data 1. [file elife-82240-fig6-data1.zip › figure 6 - source data 1/EE25_22-3_OD.txt]

Time	A1	A2	A3	A4	A5	A6	A7	A8	A9	A10	A11	A12	B1	B2	B3	B4	B5	B6	B7	B8	B9	B10	B11	B12	C1	C2	C3	C4	C5	C6	C7	C8	C9	C10	C11	C12	D1	D2	D3	D4	D5	D6	D7	D8	D9	D10	D11	D12	E1	E2	E3	E4	E5	E6	E7	E8	E9	E10	E11	E12	F1	F2	F3	F4	F5	F6	F7	F8	F9	F10	F11	F12	G1	G2	G3	G4	G5	G6	G7	G8	G9	G10	G11	G12	H1	H2	H3	H4	H5	H6	H7	H8	H9	H10	H11	H12
00:00:11	0,481	0,628	0,39	0,708	0,813	0,732	0,689	0,738	0,869	0,85	0,858	0,634	0,585	0,727	0,548	0,749	0,831	0,843	0,805	0,826	0,836	0,867	0,815	0,793	0,461	0,534	0,545	0,671	0,749	0,777	0,787	0,814	0,88	0,877	0,864	0,847	0,487	0,694	0,696	0,817	0,75	0,811	0,842	0,872	0,871	0,889	0,864	0,824	0,371	0,458	0,444	0,617	0,639	0,61	0,662	0,771	0,816	0,884	0,878	0,84	0,214	0,437	0,66	0,717	0,711	0,607	0,702	0,819	0,867	0,883	0,88	0,837	0,17	0,341	0,489	0,439	0,541	0,644	0,652	0,741	0,677	0,702	0,815	0,781	0,162	0,16	0,341	0,41	0,529	0,716	0,636	0,817	0,606	0,637	0,503	0,177
24:10:38	0,109	0,12	0,103	0,126	0,14	0,131	0,118	0,135	0,14	0,142	0,168	0,163	0,111	0,135	0,121	0,135	0,134	0,136	0,125	0,132	0,141	0,144	0,139	0,154	0,116	0,126	0,113	0,124	0,127	0,16	0,124	0,133	0,135	0,139	0,141	0,139	0,122	0,153	0,126	0,14	0,143	0,141	0,134	0,135	0,136	0,141	0,131	0,1	0,12	0,117	0,116	0,132	0,126	0,126	0,127	0,139	0,142	0,148	0,138	0,129	0,111	0,137	0,128	0,155	0,143	0,133	0,121	0,131	0,137	0,14	0,141	0,127	0,114	0,129	0,125	0,127	0,121	0,148	0,129	0,134	0,134	0,146	0,148	0,144	0,115	0,141	0,148	0,135	0,169	0,134	0,113	0,108	0,141	0,133	0,099	0,128
48:11:27	0,092	0,089	0,09	0,089	0,092	0,088	0,091	0,097	0,086	0,081	0,091	0,089	0,093	0,096	0,092	0,091	0,098	0,094	0,094	0,096	0,095	0,093	0,088	0,088	0,093	0,088	0,104	0,1	0,094	0,097	0,098	0,098	0,101	0,094	0,092	0,087	0,09	0,092	0,095	0,097	0,1	0,099	0,1	0,097	0,098	0,095	0,093	0,093	0,1	0,102	0,102	0,103	0,101	0,099	0,097	0,097	0,092	0,092	0,082	0,097	0,103	0,102	0,105	0,098	0,091	0,099	0,101	0,094	0,094	0,099	0,096	0,095	0,108	0,108	0,11	0,11	0,113	0,104	0,104	0,1	0,085	0,102	0,102	0,091	0,085	0,078	0,105	0,106	0,101	0,092	0,109	0,089	0,089	0,094	0,087	0,094
71:56:23	0,093	0,095	0,094	0,092	0,11	0,095	0,099	0,089	0,086	0,088	0,085	0,098	0,094	0,092	0,087	0,09	0,1	0,099	0,096	0,092	0,091	0,093	0,094	0,094	0,106	0,103	0,106	0,092	0,101	0,096	0,101	0,101	0,107	0,11	0,105	0,092	0,097	0,101	0,098	0,097	0,108	0,104	0,095	0,103	0,102	0,105	0,093	0,084	0,1	0,108	0,109	0,118	0,115	0,118	0,102	0,117	0,113	0,109	0,104	0,11	0,1	0,117	0,108	0,106	0,098	0,105	0,109	0,107	0,115	0,124	0,12	0,092	0,095	0,11	0,104	0,106	0,109	0,11	0,121	0,115	0,084	0,108	0,1	0,089	0,09	0,084	0,096	0,102	0,116	0,099	0,094	0,094	0,105	0,103	0,092	0,091
95:48:10	0,145	0,132	0,128	0,105	0,11	0,112	0,114	0,099	0,121	0,103	0,101	0,111	0,135	0,143	0,123	0,107	0,112	0,104	0,122	0,11	0,104	0,097	0,092	0,098	0,127	0,128	0,12	0,12	0,116	0,107	0,114	0,1	0,1	0,106	0,106	0,09	0,143	0,109	0,11	0,103	0,112	0,11	0,104	0,116	0,102	0,101	0,096	0,093	0,111	0,163	0,124	0,112	0,13	0,116	0,107	0,106	0,107	0,105	0,101	0,096	0,113	0,123	0,113	0,109	0,107	0,11	0,105	0,119	0,102	0,1	0,093	0,09	0,117	0,124	0,108	0,114	0,112	0,105	0,105	0,095	0,104	0,106	0,094	0,1	0,114	0,12	0,119	0,109	0,104	0,104	0,1	0,097	0,1	0,094	0,096	0,146
120:26:08	0,129	0,137	0,134	0,123	0,105	0,126	0,121	0,094	0,095	0,085	0,075	0,083	0,112	0,115	0,118	0,108	0,096	0,094	0,101	0,09	0,089	0,085	0,074	0,074	0,119	0,125	0,123	0,111	0,108	0,112	0,109	0,097	0,088	0,081	0,083	0,072	0,122	0,108	0,11	0,103	0,108	0,108	0,104	0,094	0,091	0,081	0,072	0,075	0,112	0,116	0,115	0,117	0,105	0,12	0,114	0,099	0,091	0,083	0,083	0,078	0,104	0,111	0,104	0,101	0,107	0,106	0,11	0,106	0,09	0,09	0,079	0,077	0,111	0,119	0,113	0,108	0,125	0,114	0,124	0,099	0,099	0,095	0,086	0,078	0,125	0,118	0,118	0,121	0,11	0,104	0,115	0,094	0,096	0,087	0,086	0,075
144:12:18	0,084	0,081	0,091	0,083	0,086	0,086	0,102	0,08	0,106	0,104	0,095	0,128	0,088	0,09	0,086	0,084	0,092	0,093	0,091	0,101	0,09	0,103	0,085	0,085	0,108	0,098	0,098	0,1	0,101	0,098	0,101	0,103	0,111	0,11	0,119	0,107	0,098	0,084	0,098	0,097	0,104	0,095	0,106	0,112	0,103	0,102	0,116	0,099	0,096	0,093	0,099	0,101	0,094	0,103	0,099	0,106	0,108	0,11	0,106	0,107	0,104	0,093	0,09	0,091	0,094	0,09	0,097	0,099	0,097	0,106	0,118	0,11	0,098	0,095	0,09	0,097	0,094	0,095	0,093	0,097	0,097	0,104	0,116	0,081	0,102	0,087	0,083	0,091	0,104	0,098	0,095	0,101	0,102	0,105	0,108	0,103
168:03:14	0,086	0,085	0,078	0,089	0,092	0,094	0,106	0,1	0,101	0,096	0,094	0,104	0,097	0,098	0,095	0,099	0,097	0,098	0,088	0,105	0,102	0,102	0,096	0,096	0,085	0,085	0,102	0,103	0,116	0,104	0,112	0,102	0,121	0,097	0,099	0,11	0,084	0,105	0,1	0,11	0,111	0,095	0,108	0,104	0,11	0,124	0,122	0,104	0,095	0,092	0,1	0,106	0,111	0,103	0,099	0,102	0,089	0,102	0,102	0,105	0,089	0,099	0,1	0,1	0,107	0,096	0,099	0,091	0,101	0,101	0,108	0,11	0,095	0,095	0,099	0,097	0,101	0,103	0,099	0,098	0,091	0,096	0,093	0,084	0,085	0,083	0,087	0,091	0,102	0,106	0,085	0,097	0,089	0,087	0,094	0,105
192:24:10	0,145	0,15	0,129	0,197	0,092	0,116	0,103	0,087	0,095	0,09	0,086	0,092	0,111	0,123	0,116	0,103	0,089	0,091	0,095	0,08	0,081	0,079	0,079	0,073	0,118	0,115	0,122	0,124	0,122	0,108	0,11	0,103	0,092	0,111	0,079	0,077	0,1	0,123	0,149	0,112	0,12	0,075	0,125	0,087	0,1	0,091	0,081	0,08	0,108	0,135	0,168	0,166	0,108	0,165	0,146	0,121	0,113	0,108	0,106	0,089	0,087	0,097	0,102	0,107	0,096	0,119	0,12	0,115	0,109	0,117	0,095	0,088	0,094	0,101	0,126	0,121	0,127	0,126	0,144	0,105	0,144	0,14	0,107	0,098	0,1	0,099	0,087	0,131	0,102	0,15	0,099	0,108	0,097	0,112	0,11	0,09
216:07:54	0,11	0,106	0,121	0,141	0,111	0,096	0,122	0,095	0,143	0,126	0,124	0,302	0,134	0,128	0,105	0,116	0,108	0,125	0,123	0,114	0,089	0,137	0,102	0,091	0,135	0,136	0,156	0,2	0,146	0,15	0,201	0,117	0,124	0,132	0,158	0,21	0,134	0,15	0,167	0,117	0,136	0,108	0,13	0,111	0,126	0,116	0,123	0,157	0,11	0,154	0,135	0,148	0,141	0,145	0,142	0,13	0,134	0,144	0,126	0,128	0,179	0,157	0,145	0,18	0,124	0,115	0,121	0,15	0,138	0,142	0,198	0,136	0,17	0,182	0,183	0,149	0,121	0,121	0,083	0,085	0,106	0,131	0,079	0,112	0,117	0,129	0,107	0,117	0,173	0,148	0,111	0,099	0,141	0,105	0,102	0,09
