# Supplementary material for: Adaptation dynamics between copy-number and point mutations
Source: eLife. 2022 Dec 22;11:e82240. doi: 10.7554/eLife.82240 (PMC9833825; doi:10.7554/eLife.82240)
Supplement: Figure 6—source data 1. [file elife-82240-fig6-data1.zip › figure 6 - source data 1/EE25_22-3_CFP2.txt]

Time	A1	A2	A3	A4	A5	A6	A7	A8	A9	A10	A11	A12	B1	B2	B3	B4	B5	B6	B7	B8	B9	B10	B11	B12	C1	C2	C3	C4	C5	C6	C7	C8	C9	C10	C11	C12	D1	D2	D3	D4	D5	D6	D7	D8	D9	D10	D11	D12	E1	E2	E3	E4	E5	E6	E7	E8	E9	E10	E11	E12	F1	F2	F3	F4	F5	F6	F7	F8	F9	F10	F11	F12	G1	G2	G3	G4	G5	G6	G7	G8	G9	G10	G11	G12	H1	H2	H3	H4	H5	H6	H7	H8	H9	H10	H11	H12
00:00:15	465	412	499	393	445	488	444	408	461	460	441	356	460	459	418	433	431	441	410	424	428	421	431	385	444	488	501	457	490	491	410	483	446	467	463	465	438	496	460	423	482	443	472	513	480	465	455	438	373	485	553	524	546	523	493	491	542	487	487	484	306	337	510	453	385	382	395	425	470	447	427	482	292	367	447	496	577	582	564	501	425	400	485	477	301	294	300	401	407	476	412	441	360	376	330	319
24:10:42	271	262	277	277	282	274	261	259	252	264	278	273	265	266	294	263	270	258	264	258	251	276	251	274	295	297	286	288	267	257	277	265	274	270	271	264	308	293	279	243	245	270	277	250	232	268	280	233	290	284	250	263	319	277	228	260	261	275	284	258	270	275	267	288	290	293	299	264	263	263	259	229	291	295	275	260	285	275	273	283	264	277	260	250	303	321	275	298	300	285	280	284	281	239	225	267
48:11:31	241	234	237	201	213	234	220	228	207	232	214	233	266	232	209	242	226	180	199	225	222	225	237	240	213	219	229	227	225	265	231	204	233	225	257	263	251	224	225	220	212	216	212	226	209	218	218	220	226	218	232	226	227	224	212	228	231	212	223	255	220	192	227	232	226	218	207	216	217	220	233	200	269	198	222	212	235	206	225	208	206	225	239	238	239	263	235	233	216	235	237	215	200	255	232	228
71:56:27	239	252	233	251	240	236	277	259	252	248	258	259	254	232	244	241	250	236	241	244	258	239	269	249	240	250	222	250	242	247	224	236	282	254	247	263	243	249	253	236	260	251	220	236	229	233	230	253	253	257	246	223	252	238	255	250	251	249	265	258	244	265	231	252	258	244	239	265	211	242	247	252	261	233	228	235	258	275	268	240	229	259	258	260	273	252	259	249	240	301	254	229	244	299	283	265
95:48:14	242	250	292	253	241	233	242	236	219	224	244	247	246	251	235	229	246	243	242	260	239	236	220	247	231	240	251	243	244	243	245	230	222	235	231	252	314	202	233	276	230	234	250	273	237	235	242	226	254	276	241	224	232	226	240	257	227	198	254	254	253	252	258	219	227	254	274	254	243	243	215	228	245	259	245	240	238	235	243	246	243	229	248	252	306	264	249	257	240	250	232	254	240	240	237	254
120:26:12	296	248	261	242	230	257	248	265	247	224	222	232	261	258	245	239	255	236	261	227	274	222	218	272	243	203	230	255	255	216	259	247	226	255	270	202	256	241	242	232	249	185	222	227	221	222	209	235	192	277	246	235	266	211	239	236	238	231	274	233	239	232	231	246	237	235	232	263	240	233	237	256	259	246	236	277	234	251	224	222	246	234	227	250	259	241	255	285	216	246	243	230	235	233	241	229
144:12:22	204	223	239	214	229	249	225	252	232	220	236	233	238	211	209	215	225	216	209	162	183	185	179	213	241	234	203	211	204	240	246	240	239	282	258	230	267	231	221	275	227	152	200	243	239	231	225	246	199	218	237	202	216	244	238	236	232	239	244	232	213	221	214	239	215	233	211	262	212	223	255	250	197	215	215	214	235	232	242	222	241	255	242	251	238	229	248	236	226	258	263	237	211	256	246	243
168:03:18	235	223	216	191	219	291	250	268	210	231	259	232	196	248	216	236	244	253	229	228	228	211	244	276	206	240	241	232	241	239	221	234	260	245	247	204	259	233	242	270	223	149	237	244	181	237	254	225	223	328	262	234	221	226	226	231	231	216	227	236	237	251	245	255	225	224	260	263	237	243	231	261	204	250	231	230	253	250	260	249	253	248	260	236	252	235	295	287	246	254	288	215	288	253	266	261
192:24:14	245	224	286	197	234	280	230	268	221	223	260	251	223	230	256	233	249	280	229	217	244	190	233	249	186	264	253	250	290	255	250	259	256	272	268	238	277	268	234	267	185	150	238	257	212	252	183	205	297	287	323	249	217	240	242	289	269	231	233	248	196	179	208	250	226	280	231	295	175	231	228	270	233	244	250	265	244	276	337	262	322	254	279	274	291	236	294	291	236	273	288	264	254	263	240	272
216:07:58	285	316	398	212	324	402	296	253	328	289	316	306	329	269	305	237	333	315	291	240	291	269	181	240	281	336	353	319	313	316	402	344	346	368	376	296	375	363	318	317	300	163	322	386	286	364	297	280	327	348	307	283	331	267	356	319	302	305	334	304	276	259	328	329	262	318	333	325	277	335	259	283	283	252	266	331	206	388	272	264	282	298	252	245	360	243	310	369	308	368	315	318	347	302	303	295
