# Supplementary material for: Adaptation dynamics between copy-number and point mutations
Source: eLife. 2022 Dec 22;11:e82240. doi: 10.7554/eLife.82240 (PMC9833825; doi:10.7554/eLife.82240)
Supplement: Figure 6—source data 1. [file elife-82240-fig6-data1.zip › figure 6 - source data 1/EE25_22-2_CFP2.txt]

Time	A1	A2	A3	A4	A5	A6	A7	A8	A9	A10	A11	A12	B1	B2	B3	B4	B5	B6	B7	B8	B9	B10	B11	B12	C1	C2	C3	C4	C5	C6	C7	C8	C9	C10	C11	C12	D1	D2	D3	D4	D5	D6	D7	D8	D9	D10	D11	D12	E1	E2	E3	E4	E5	E6	E7	E8	E9	E10	E11	E12	F1	F2	F3	F4	F5	F6	F7	F8	F9	F10	F11	F12	G1	G2	G3	G4	G5	G6	G7	G8	G9	G10	G11	G12	H1	H2	H3	H4	H5	H6	H7	H8	H9	H10	H11	H12
00:00:15	575	575	574	566	534	588	559	545	561	565	579	572	593	589	565	528	535	531	552	567	538	530	513	555	632	622	588	545	587	585	577	618	573	569	539	585	597	607	561	549	537	575	547	544	560	548	502	574	671	612	579	537	526	551	577	573	563	549	511	542	609	527	523	549	510	509	578	558	562	560	518	561	595	589	551	569	512	560	508	555	525	545	548	583	630	593	570	575	568	571	552	574	574	565	589	596
24:10:45	898	664	684	685	1653	651	1111	703	1213	1819	691	1101	1234	690	896	671	1196	652	674	1870	1219	672	1390	646	1393	1012	692	643	1315	649	1698	1244	669	995	1056	752	1685	689	661	908	938	941	1239	735	652	667	1202	718	715	677	687	698	658	754	659	1591	659	670	755	685	698	2046	661	719	1161	649	668	669	1571	649	652	1376	727	681	683	1201	1623	1449	768	668	771	745	1470	765	718	1125	1194	1285	698	719	711	816	711	1718	709	561
48:11:39	1625	488	1251	537	2003	643	2431	560	1733	2291	474	1912	2118	599	994	500	1944	498	502	2287	2474	515	1644	558	1443	2274	1194	558	1925	450	2249	1911	439	1903	2094	1376	2514	1229	511	1401	2087	2159	1631	1251	460	503	1974	894	631	493	1153	1592	471	1227	1076	2039	454	554	947	521	613	2278	495	510	3240	461	485	510	1792	439	491	1788	1850	499	479	1889	1968	1848	1255	914	1300	1242	2163	1590	570	2711	2117	1675	497	644	1369	1516	688	2071	698	563
71:56:36	2141	423	2052	1472	2253	1646	3016	1894	2078	2416	497	2280	2093	2417	1232	365	2154	1198	407	2298	2637	501	2039	1434	1348	2850	1932	531	2335	382	2075	2174	383	2294	2569	2210	2288	1848	1481	1894	2199	2199	1785	2105	416	462	2070	1443	670	440	2430	2713	1608	1839	2003	2244	489	1926	1714	541	2417	2645	1416	541	3248	870	1525	1267	2387	470	1498	2478	3236	1886	481	2303	2402	2125	1901	1808	1790	1815	2470	2104	1207	2354	2825	2237	603	1801	2819	2467	1971	2314	2314	1623
95:48:05	2189	697	1981	2289	2122	1914	2631	2141	1962	2188	483	2279	2157	2854	1355	1203	2027	2618	422	2287	2456	442	1930	2158	1369	2828	2085	531	2564	824	1873	2237	558	2157	2442	2301	2367	1992	2084	1941	1742	1764	1584	2170	485	861	1944	1384	605	454	2675	2663	2236	2191	2277	2315	575	2119	1948	2331	2814	2815	2090	562	2889	2131	2338	2125	2637	1317	2063	2190	3077	2109	678	2280	2784	2412	2109	2304	2082	2099	2443	1977	2113	2568	2787	2465	2946	2165	3112	2437	2113	2337	2321	2435
120:26:16	2165	1607	1876	2559	2331	2055	2795	2362	2092	2356	503	2387	2219	2753	1298	1929	2141	2764	1702	2476	2798	502	2322	2526	1140	2571	1889	512	2319	2112	1679	2170	629	2390	2336	2348	2268	2044	2240	2036	1260	1478	1467	2014	694	1434	1864	1324	451	344	1973	2016	1809	1868	1893	1937	488	1776	1805	2865	2404	2500	1966	439	2160	1797	1986	1808	2032	1846	1951	2256	2839	1955	1677	1580	2222	1861	1578	1869	1787	1943	2410	1884	2049	1773	2465	1948	2707	1853	2478	2178	2016	2280	2115	2535
144:12:30	2310	2117	2168	2593	2285	2275	2765	2351	2062	2312	558	2301	2450	2940	2083	2487	2237	2869	1941	2361	2612	654	2082	2412	3196	2741	2266	530	2403	2270	1894	2098	738	2271	2308	2521	2630	2241	2280	2059	2143	2159	2013	2161	1348	1768	2304	1564	628	542	2695	2600	2274	2120	2150	2105	557	2165	2132	3157	2690	2760	2116	545	2379	2176	2350	2078	2465	1996	2361	2432	2820	2276	2472	1752	2592	2317	1800	2313	2011	2236	2693	3264	2321	3180	2849	2428	3046	2165	2838	2531	2259	2569	2472	2791
168:02:42	1945	1791	1623	2090	1879	1875	2193	2093	1667	1751	582	1899	1747	2255	1193	1923	1660	2346	1884	2031	2328	497	1801	2439	1400	2208	1480	434	1917	2044	1420	1794	786	2003	1897	2338	1652	1666	1901	1695	1367	1468	1399	2061	1536	1469	1797	1692	547	434	2134	2178	2070	2080	2049	2000	553	2064	2194	2420	1993	2230	1864	563	1931	1973	2146	2031	2190	1967	2222	2477	2355	2023	1877	1273	2114	1815	1510	2018	1792	2068	2404	2563	2169	1828	2405	1946	2623	2158	2690	2400	1935	2475	1849	2673
192:24:20	1556	1447	1528	1617	1589	1561	1899	1547	1204	1286	472	1058	1477	1920	1181	1501	1338	1874	1598	1381	1660	385	1147	1331	1272	1779	1157	407	1443	1642	1422	1399	769	1452	1185	1208	1392	1170	1527	1124	1007	1004	1040	1579	1358	1014	1146	1066	446	412	1445	1595	1427	1385	1428	1275	521	1547	1329	1411	1342	1457	1200	484	1266	1572	1844	1485	1527	1565	1558	1564	1625	1558	1418	974	1520	1258	1178	1639	1353	1355	1547	1276	1898	1611	1869	1512	1925	1685	2103	1651	1274	1635	1069	1658
216:08:01	1875	1573	1597	1784	1505	1661	1818	1719	1333	1551	569	1773	1764	2138	1649	1597	1611	1736	1541	1566	1700	598	1428	1635	1962	2017	1572	588	1629	1722	1618	1485	744	1685	1407	1640	1832	1530	1651	1458	1615	1573	1371	1636	1356	1270	1533	1722	753	1224	1731	1683	1504	1402	1298	1277	560	1517	1389	1721	2074	1709	1588	534	1755	1704	1929	1630	1918	1620	1508	1820	1763	1543	1527	1174	1564	1407	1406	1507	1306	1367	1644	1898	2018	2127	1990	1713	1943	1878	2100	1697	1888	2032	1319	1714
