# Supplementary material for: Adaptation dynamics between copy-number and point mutations
Source: eLife. 2022 Dec 22;11:e82240. doi: 10.7554/eLife.82240 (PMC9833825; doi:10.7554/eLife.82240)
Supplement: Figure 6—source data 1. [file elife-82240-fig6-data1.zip › figure 6 - source data 1/EE25_49-0_YFP2.txt]

Time	A1	A2	A3	A4	A5	A6	A7	A8	A9	A10	A11	A12	B1	B2	B3	B4	B5	B6	B7	B8	B9	B10	B11	B12	C1	C2	C3	C4	C5	C6	C7	C8	C9	C10	C11	C12	D1	D2	D3	D4	D5	D6	D7	D8	D9	D10	D11	D12	E1	E2	E3	E4	E5	E6	E7	E8	E9	E10	E11	E12	F1	F2	F3	F4	F5	F6	F7	F8	F9	F10	F11	F12	G1	G2	G3	G4	G5	G6	G7	G8	G9	G10	G11	G12	H1	H2	H3	H4	H5	H6	H7	H8	H9	H10	H11	H12
00:00:15	1965	2090	1778	2133	2061	1894	1560	2122	2092	1812	1554	1874	1708	2031	2006	1688	1574	1985	1807	2274	1850	1747	1590	1820	1722	1785	1666	2388	2075	1860	1804	1788	1858	1754	1854	1720	2226	2045	2050	2000	2015	1538	1653	1938	2018	1923	1511	2137	2117	1953	2033	1620	2082	1753	1962	2069	1768	1963	1576	1673	2059	2199	2132	2179	1743	2392	1724	1599	2401	1843	1634	1946	2227	2532	2205	2178	1848	1752	2395	2031	1900	2075	1851	1545	2142	1901	1905	1621	1785	1783	1640	2247	1747	1947	1315	1854
24:07:56	1382	1281	1509	1534	2099	1884	1563	1424	1334	1561	1524	1136	1722	1799	1468	1507	1594	1332	1744	1680	1950	1326	1724	1776	1172	1610	1545	1713	1378	1726	1830	1565	1490	1694	1296	1522	1227	1270	1420	1159	1661	1348	1702	1331	1277	1614	1396	1280	1546	1745	1915	1447	1956	1142	1650	1334	1489	1381	1301	1215	1482	1377	1666	1592	1638	1863	1423	1619	1410	1533	1674	1689	1603	1656	1575	1246	1739	1456	1488	1681	1642	1705	1112	1498	1408	1516	1713	8282	1836	1488	1768	1450	1317	1418	1275	1458
48:08:34	1551	1672	1505	1330	1441	1408	1584	1598	1416	1392	1607	1253	1610	1482	1268	1707	7893	1788	1391	5565	1552	1601	1261	1545	1633	1149	1481	1121	1198	1957	1654	1454	1413	1943	1491	1411	1561	1384	1472	1682	1244	1364	1383	1643	1151	1496	1817	1323	1554	1337	1480	1752	1375	1573	1706	1797	1565	1929	1478	1364	1469	1500	1441	1628	1975	1501	1551	1770	1650	1721	1453	1537	1531	1938	1634	1323	1762	1687	1481	1519	1431	1398	1611	1588	1683	1540	2010	13642	1488	2024	1585	1593	1535	1849	1511	1255
71:53:30	1697	1663	1921	1796	1481	1486	1589	1615	1903	1738	1547	1704	1398	1435	2146	1355	10860	1937	2353	7927	1500	1225	1483	1715	1758	1761	1502	1256	2089	1377	1732	3093	1730	1559	2074	1485	1715	1678	1769	1494	1598	4893	1583	1376	1599	1736	1206	1896	1578	1790	1634	1514	1472	1591	1327	1819	1503	1461	1791	1564	1817	1795	1880	1784	1988	5285	1706	1674	1422	1497	1480	1304	2076	1723	1940	1776	1573	1574	2033	1460	1480	1588	1325	1601	1909	2082	2604	12585	1841	1655	1205	1641	1867	2105	1653	1572
95:45:17	1628	1820	1719	1667	1450	1579	1884	1724	1591	1242	1437	1633	1612	1725	1603	1806	13508	1787	6062	10392	1326	1909	1739	1967	1431	1680	1407	1591	1888	1615	1511	8489	1334	1490	1676	1925	1620	1638	1485	1710	1746	5049	1572	1693	1358	1715	1582	1607	1574	1861	1560	1519	1505	1460	1738	1695	1566	1769	1795	1319	1350	1878	1542	1687	1790	7311	1573	1577	1928	1713	1678	1725	1657	1808	1570	1408	1698	1649	1428	1644	1386	1913	1497	1428	1659	1689	4636	14184	1643	1821	1593	1547	1836	1707	1464	1667
120:23:11	1573	1026	1420	1427	1317	1589	1346	1451	1655	1596	1490	1670	1014	1330	1518	1870	10814	1557	6220	8307	1569	1915	1630	1544	1283	1581	1435	1456	1658	1721	1527	9343	1643	1663	1645	1637	1600	1383	1362	1329	1864	5493	1740	1433	1922	1436	1283	1257	1377	1489	1749	1764	1414	1744	1436	1542	1495	1578	1621	1575	1425	1533	1453	1042	1531	5487	1458	1682	1322	1670	1876	1567	1543	1504	1556	1929	1425	1511	1512	1751	1605	4882	1438	1563	1385	1558	5880	13998	1562	1611	1267	1436	1714	1658	1661	1789
144:09:25	1528	1533	1438	1389	1431	1984	1417	2153	1781	1505	1561	1685	1340	1379	1684	1409	16710	1860	7678	10326	1573	1739	1422	1727	1476	1845	1392	2019	1796	1336	1372	11681	2055	1514	1802	1491	2073	1268	1832	1466	1505	7464	1925	1542	1719	1153	1110	1557	1441	2130	1934	1678	1334	1988	1680	1213	1921	1796	1710	1940	1527	6215	1932	1643	1814	5775	1408	1360	1460	1610	1744	1436	1790	1208	1371	2096	1843	1531	1753	1413	1512	7281	1648	1539	1742	5640	5600	11861	1877	1625	1775	1889	2121	1236	1843	1605
168:00:13	1219	1370	1608	1849	1981	1499	1694	1791	1652	1297	1562	1681	1465	1688	1380	1438	9581	1612	5568	7200	1487	1034	1247	1448	1649	1804	1532	1581	1829	1961	1586	6606	1645	1852	1369	1715	1552	1522	1745	1606	1556	6244	1515	1871	1262	1782	1454	1534	1631	1526	1578	1764	1405	1919	1485	1780	2094	1693	1570	2108	1657	13069	1264	2008	1923	5456	1397	1631	1461	1508	1389	1550	1706	1354	1590	1811	1397	1754	1481	1256	1209	6751	1637	1495	1530	6255	5257	11480	1916	1556	1592	1737	1369	1979	1440	1712
192:21:48	1607	1740	1518	1403	1667	1831	1450	1311	1405	1303	1961	1591	1513	1466	1493	1464	10738	1893	5911	7051	1811	1739	1487	1351	1249	1226	1420	1760	1585	1560	1278	6905	1389	1313	1432	1491	1583	1702	1366	1408	1183	5623	1803	1617	1311	1703	1246	1588	1049	1346	1421	1424	1874	1392	1478	1543	1625	1492	1656	1732	1474	14326	1568	1714	1654	5549	1586	1804	1432	1538	1476	1586	1549	1628	1918	1240	1305	1448	1770	1804	1972	7268	1562	1849	1562	5906	4676	9998	1636	1804	1845	1732	1621	1470	1784	1638
216:04:55	1834	1912	1943	2557	2214	1504	1796	1656	1842	1636	1984	1453	1422	1749	2199	1487	10024	1610	5681	6983	1775	1955	1743	2176	2112	2295	1926	1918	1802	1669	1775	8172	1973	1875	1852	1778	1205	1754	1749	1838	1720	7294	1954	1675	1834	1870	1794	1568	2455	2070	1826	1739	2054	1599	1618	1991	1892	1738	2198	2135	1733	13487	1565	1420	1708	7061	2549	1497	1589	1819	1842	8845	2033	2033	4044	2332	1452	1884	2149	2106	1579	7503	1626	1854	1654	5793	8251	13439	9480	1966	1840	2034	1971	1565	1609	1621
