# Supplementary material for: Adaptation dynamics between copy-number and point mutations
Source: eLife. 2022 Dec 22;11:e82240. doi: 10.7554/eLife.82240 (PMC9833825; doi:10.7554/eLife.82240)
Supplement: Figure 6—source data 1. [file elife-82240-fig6-data1.zip › figure 6 - source data 1/EE25_49-1_YFP2.txt]

Time	A1	A2	A3	A4	A5	A6	A7	A8	A9	A10	A11	A12	B1	B2	B3	B4	B5	B6	B7	B8	B9	B10	B11	B12	C1	C2	C3	C4	C5	C6	C7	C8	C9	C10	C11	C12	D1	D2	D3	D4	D5	D6	D7	D8	D9	D10	D11	D12	E1	E2	E3	E4	E5	E6	E7	E8	E9	E10	E11	E12	F1	F2	F3	F4	F5	F6	F7	F8	F9	F10	F11	F12	G1	G2	G3	G4	G5	G6	G7	G8	G9	G10	G11	G12	H1	H2	H3	H4	H5	H6	H7	H8	H9	H10	H11	H12
00:00:15	2137	1578	2473	1449	1643	1774	1915	2079	1658	1995	1815	2013	1731	2023	2043	1876	1406	1661	1622	1914	1677	1647	1975	2033	1827	1555	1618	1715	2309	1920	1721	1676	1820	1708	1904	2297	1933	1895	1644	1618	1578	1267	2152	1798	1970	1722	1767	1717	1775	2209	1937	2183	1874	1451	1944	1803	1609	1856	1904	2020	1965	1928	1665	1477	1640	1276	1634	1852	1865	1632	1759	2076	1869	1769	1474	1469	1774	1894	1577	1650	2022	1528	1576	1523	1513	1548	1805	1943	1811	1943	1497	1809	2136	1911	2031	1626
24:08:06	1398	1382	1527	1827	1432	2035	1491	1423	1502	1569	1442	1602	1495	1596	1939	1497	1596	1731	1636	1425	1512	1506	1575	1766	1409	1925	1770	1831	1717	1314	1477	1327	1600	1626	1673	1671	1714	1474	1386	1293	1590	1635	1488	1268	1854	1448	1627	1548	1611	1621	1677	1653	1809	1479	1851	1450	1261	1718	1666	1314	1749	1681	1532	2125	1283	1816	1607	1646	1198	1545	1539	1507	1525	1500	1372	1769	1790	1607	1662	1627	1417	1921	1530	1740	1588	1570	1561	1489	1247	1808	1486	1982	1592	1549	1254	1500
48:08:42	1412	1810	1467	1824	1645	1939	1727	1537	1437	1716	1312	1566	1181	1560	1353	1400	1645	1217	1708	1527	1106	1231	1182	1569	2020	2025	1985	1771	1978	1512	1734	1588	1506	1817	1438	1883	1842	1534	1535	1484	1786	1286	1784	1536	1869	1475	1375	1558	1252	1605	1922	1455	1597	1122	1683	1842	1301	1866	1703	1737	1979	1838	1902	1733	1642	1631	1618	1823	1549	1454	1205	1537	1754	1965	1308	1725	1437	1589	1657	1492	1491	1611	1851	1822	1561	1815	1318	2072	1347	1808	1821	1716	1628	1799	1358	1563
71:53:34	1327	1507	1909	1090	1859	1432	1668	1920	1745	1602	1661	1556	1779	1422	1561	1538	1600	1943	1768	1713	1539	1180	1578	1500	1947	1435	1304	1532	1396	1789	1313	1535	1653	1548	1604	1555	1670	1621	1559	1984	1459	1817	1377	1562	1714	1487	1588	1919	1634	1642	1530	1440	1307	2059	1455	1869	1733	1776	1544	1592	1898	1643	1759	2041	1465	1495	1832	1456	1727	1659	1499	1672	1667	1644	1569	1472	1343	1486	1751	1674	1217	1405	1612	1417	1844	1842	1680	1345	1583	1658	1347	1654	1568	2455	1606	1571
95:45:23	1394	1632	1903	1520	1721	1604	1587	1836	1532	1516	1592	1454	1415	1793	1709	1413	1839	1442	2066	1379	1429	1321	1454	1536	1684	1787	1671	1904	1665	1385	1266	1307	1337	1638	2041	1585	1488	1750	1791	1603	1661	1304	1384	1522	1306	1567	1541	1514	1298	1915	1686	1462	1435	1636	1614	1576	1474	1334	1501	1867	1559	1620	1670	1542	1475	1638	1523	1488	1317	1509	1433	1438	1396	1276	1673	1520	1317	1743	1838	1781	1594	1598	1764	1514	1869	1568	1374	1950	1672	1660	2301	1498	1642	1942	1619	1649
120:23:15	1580	1661	1260	1168	1672	1071	1340	1265	1410	1801	1741	1593	1399	1904	1561	1455	1959	1795	1510	1670	1476	2168	1448	1640	1833	1849	1327	1560	1815	1539	1757	1487	1637	1581	1123	1567	1392	1475	1772	1680	1520	1537	1825	1543	1596	1705	1672	1570	1909	1703	1641	1902	1069	1542	1611	1451	1587	1430	1682	1642	1584	1399	1570	1358	1523	1239	1463	1517	1522	1577	1511	2147	1471	1391	1669	1222	1514	1692	2323	1305	1121	1266	1355	1718	1337	1697	1593	1522	1743	1230	1602	1408	1659	996	1911	1704
144:09:30	1623	1480	1924	1553	1572	1528	1520	1238	1793	1225	1566	1534	1310	1788	1261	1579	1328	1439	1238	1614	1558	1605	1685	1445	1299	1414	1672	1775	1281	1446	1525	1584	1134	1279	1408	1487	1989	1729	1404	1349	1225	1354	1723	2032	1262	1751	1418	1482	1694	1768	1899	1607	1606	1707	1749	1718	1582	1536	1807	1633	1602	1390	1718	1599	1305	1725	1779	1367	1671	1872	1569	1710	1458	1569	1645	1973	2007	1614	1528	1518	1458	1646	1503	1732	1532	1704	1779	1532	1514	2044	1617	1513	1759	1987	1635	1665
168:00:22	1702	1487	1344	1230	1464	1472	1674	1879	1617	1587	1970	1776	1759	1599	1245	1613	1695	1851	1691	1287	1474	1674	1065	1506	1579	1741	1453	1730	1421	1446	1405	1488	1411	1034	1578	1628	1694	1840	1545	1665	1753	1589	1614	1634	1543	1612	1320	1480	1328	1570	1356	1310	1673	1358	1524	1611	1621	1939	1542	1493	1768	1106	1674	1644	1366	1455	1886	1530	1778	1789	1501	1192	1882	1422	1539	1534	1429	1708	1775	1636	1565	1696	1430	1601	1536	1919	1514	1525	1333	1283	1634	1473	1708	1676	1456	1410
192:21:54	1827	1834	1514	1836	1726	1628	1371	1626	1501	1857	1559	1369	2061	2061	1625	2071	1693	1363	1619	1613	1585	1919	1350	1504	1375	1715	1717	1636	1740	1699	1501	1409	1796	1412	1705	1754	1561	1448	1392	1600	1233	1544	1582	1667	1284	1466	1516	1106	1670	1344	1729	1537	1423	1397	1523	1427	1889	1429	1433	1600	1616	1763	1715	1386	1268	1290	1468	1562	1559	1679	1486	1213	1396	1438	1441	1906	1691	1670	1351	1481	1547	1311	1913	1897	1593	1917	1882	1590	1552	1639	1873	1541	1364	1542	1691	1460
216:05:02	2213	1670	1439	2011	1431	1530	1725	1510	2170	1790	2013	2012	1617	1888	2068	2021	1784	2012	2243	1841	1822	1396	1884	1608	1778	1991	1756	1696	2196	2114	1750	1944	1767	1991	1758	1958	1453	1458	1502	1577	2002	1840	1908	1864	2009	2205	1607	1991	1976	1558	1767	1955	1773	2449	1869	2574	2127	1798	2004	2119	2052	1685	1822	2069	2375	2372	1770	1745	1721	1835	1568	1789	1970	1803	1667	2129	1931	2287	1649	1578	1725	2015	1617	2021	1993	1611	1886	2048	1698	1707	1731	1840	1875	1937	1677	1759
