# Supplementary material for: Adaptation dynamics between copy-number and point mutations
Source: eLife. 2022 Dec 22;11:e82240. doi: 10.7554/eLife.82240 (PMC9833825; doi:10.7554/eLife.82240)
Supplement: Figure 6—source data 2. [file elife-82240-fig6-data2.zip]

Archive with 11 entries (8 files):
- Figure 6 - source data 2/
- Figure 6 - source data 2/p02_reconst_YFP.txt
- __MACOSX/
- __MACOSX/Figure 6 - source data 2/
- __MACOSX/Figure 6 - source data 2/._p02_reconst_YFP.txt
- Figure 6 - source data 2/p02_reconst_CFP.txt
- __MACOSX/Figure 6 - source data 2/._p02_reconst_CFP.txt
- Figure 6 - source data 2/Figure_6_DE_analysis.R
- __MACOSX/Figure 6 - source data 2/._Figure_6_DE_analysis.R
- Figure 6 - source data 2/p02_reconst_OD600.txt
- __MACOSX/Figure 6 - source data 2/._p02_reconst_OD600.txt
