# Supplementary material for: Adaptation dynamics between copy-number and point mutations
Source: eLife. 2022 Dec 22;11:e82240. doi: 10.7554/eLife.82240 (PMC9833825; doi:10.7554/eLife.82240)
Supplement: Figure 6—source data 2. [file elife-82240-fig6-data2.zip › Figure 6 - source data 2/p02_reconst_YFP.txt]

Time	A1	A2	A3	A4	A5	A6	A7	A8	A9	A10	A11	A12	B1	B2	B3	B4	B5	B6	B7	B8	B9	B10	B11	B12	C1	C2	C3	C4	C5	C6	C7	C8	C9	C10	C11	C12	D1	D2	D3	D4	D5	D6	D7	D8	D9	D10	D11	D12	E1	E2	E3	E4	E5	E6	E7	E8	E9	E10	E11	E12	F1	F2	F3	F4	F5	F6	F7	F8	F9	F10	F11	F12	G1	G2	G3	G4	G5	G6	G7	G8	G9	G10	G11	G12	H1	H2	H3	H4	H5	H6	H7	H8	H9	H10	H11	H12
00:09:22	134	222	182	182	153	153	112	292	148	159	253	90	204	94	225	253	252	312	265	329	173	129	181	239	165	200	242	169	269	248	270	283	254	220	243	173	192	299	121	154	289	220	256	270	192	180	179	249	93	157	128	221	267	312	246	206	97	207	152	167	202	195	164	136	264	265	217	204	179	245	268	162	209	237	162	149	244	268	250	215	300	175	164	158	161	208	232	174	142	104	254	179	133	143	200	161
00:19:22	184	216	246	114	236	203	97	211	156	223	190	213	208	206	131	250	269	291	281	220	193	202	157	231	169	202	184	220	212	329	230	225	262	215	271	176	171	191	174	216	272	186	245	216	184	168	116	170	222	215	285	145	217	358	275	196	175	227	165	161	149	109	103	188	284	308	323	232	114	219	195	201	171	167	228	129	260	256	351	257	255	187	251	161	175	268	204	147	212	200	203	207	178	167	102	176
00:29:22	134	181	205	131	108	223	116	163	202	201	243	236	140	247	142	166	234	249	210	318	94	154	169	202	131	175	195	176	240	265	200	227	247	195	212	193	156	123	151	174	258	236	249	167	192	118	176	169	253	144	233	184	392	263	272	319	235	226	183	178	181	161	210	175	286	274	243	251	200	167	251	221	190	196	227	150	295	228	223	328	319	171	184	180	158	179	113	170	164	117	293	169	227	156	184	199
00:39:22	137	197	230	193	245	100	158	186	145	221	216	156	239	78	226	170	235	268	240	272	146	176	156	142	116	155	167	223	247	223	156	273	207	126	147	217	209	158	169	155	252	272	265	231	170	128	238	153	183	210	145	251	269	206	304	253	221	154	221	191	139	188	120	211	257	193	268	313	206	189	215	183	257	167	147	168	235	329	294	238	293	208	223	295	166	114	173	150	208	177	124	193	140	191	205	145
00:49:22	244	154	188	185	218	195	189	130	209	135	200	166	223	168	194	219	301	229	241	324	196	149	152	220	165	65	258	215	260	325	270	202	233	190	257	145	145	212	177	164	202	312	239	273	121	249	154	153	154	151	196	188	203	273	297	338	140	167	175	187	212	143	208	243	256	374	263	246	162	107	119	152	203	184	241	152	214	207	293	233	215	190	183	272	148	281	216	259	179	163	88	154	143	265	203	153
00:59:22	189	189	191	131	228	112	101	221	278	93	154	156	188	147	232	223	344	349	281	172	188	159	117	188	219	100	185	262	297	174	235	172	205	188	161	166	150	158	139	141	240	199	265	249	153	203	214	192	151	192	160	177	244	175	225	265	177	162	222	139	137	198	163	178	219	224	371	243	164	187	131	252	155	142	170	164	211	335	296	252	288	239	186	235	178	155	126	147	124	204	158	150	115	149	255	194
01:09:22	169	119	256	211	174	210	233	205	180	193	196	228	154	120	182	92	289	249	208	225	172	227	228	195	211	156	183	211	274	272	196	231	176	164	200	184	160	132	94	202	262	268	252	186	152	200	323	115	294	195	249	157	256	241	168	225	188	152	278	164	182	172	200	120	225	212	241	278	94	125	229	258	218	198	147	197	237	207	272	243	365	268	171	232	132	226	159	262	185	170	204	103	145	68	145	192
01:19:22	218	145	213	115	196	166	134	170	185	173	121	142	165	143	137	148	246	225	324	245	145	151	187	134	208	234	169	131	246	296	282	323	229	207	188	178	155	184	199	191	200	142	250	221	166	189	280	185	178	191	161	149	229	211	301	255	169	119	206	211	220	146	217	175	253	240	259	271	164	171	251	140	158	149	142	185	164	210	272	248	273	173	224	176	205	170	163	158	274	163	91	145	221	157	190	251
01:29:22	207	226	165	251	115	226	198	129	172	136	175	166	210	157	224	112	206	273	272	208	102	202	217	251	190	178	243	183	207	244	258	274	166	275	72	216	166	151	125	141	254	246	212	170	183	228	90	174	178	162	233	201	241	313	190	207	165	178	221	197	192	87	157	133	229	249	268	314	182	126	163	91	68	203	213	160	227	266	269	248	228	101	189	161	109	169	266	180	204	143	233	175	117	103	143	187
01:39:22	169	123	175	164	181	154	197	132	219	143	156	107	148	137	194	206	313	282	260	188	166	102	193	175	175	147	137	117	245	195	188	182	231	205	119	203	182	184	136	125	223	332	255	261	230	208	161	165	227	170	204	223	192	203	263	220	161	139	164	204	184	180	214	130	223	240	210	289	275	286	191	171	193	207	206	206	200	266	228	259	228	145	164	191	170	118	181	117	118	88	145	141	196	125	150	177
01:49:22	190	152	170	241	95	168	172	153	208	170	113	150	141	120	132	196	251	211	272	246	121	176	141	124	159	172	144	155	324	251	218	204	194	167	252	158	129	153	151	162	181	311	229	299	181	158	229	207	107	101	192	212	170	258	274	302	189	176	187	213	125	173	176	143	271	223	199	257	201	141	211	166	237	168	149	206	197	215	230	260	212	223	236	205	159	155	212	189	146	160	210	115	152	157	196	192
01:59:22	152	149	108	160	208	214	127	122	111	207	207	212	182	180	148	100	261	257	193	217	178	149	126	130	209	150	105	174	259	285	314	205	233	206	227	112	115	166	86	123	196	263	252	284	241	161	183	144	191	143	146	212	213	286	273	244	179	196	166	161	216	267	187	149	260	258	208	218	215	207	172	149	221	161	203	246	222	205	213	198	195	184	131	174	107	151	196	135	194	163	149	220	208	203	154	149
02:09:22	152	131	191	107	173	196	176	195	93	185	205	94	228	178	192	131	263	274	262	248	153	148	132	187	200	154	90	198	244	286	280	168	239	176	190	212	182	161	195	183	224	301	220	218	140	214	177	195	247	200	216	180	213	233	171	210	210	172	312	167	167	145	220	190	268	269	207	209	202	156	180	213	149	211	202	146	227	238	194	160	209	237	116	166	167	92	143	142	195	188	164	156	147	143	124	155
02:19:22	206	144	114	211	138	192	150	121	115	167	175	125	224	231	111	168	200	252	253	273	179	202	201	188	192	93	94	135	237	247	190	232	161	65	152	160	168	181	151	160	260	245	199	270	159	160	196	175	191	182	314	160	211	178	197	187	127	169	222	155	156	190	252	176	338	242	174	276	127	246	200	160	217	154	156	181	230	287	225	268	225	123	207	152	189	163	214	168	137	124	179	138	169	189	100	87
02:29:22	133	280	213	213	216	80	296	131	190	184	166	157	162	191	204	105	299	296	131	223	172	146	145	209	182	187	246	149	307	199	249	227	221	159	137	166	215	165	107	117	225	309	184	211	184	149	279	127	143	93	210	140	202	206	234	218	186	237	217	173	186	178	165	197	322	283	259	281	164	220	218	167	229	165	226	199	197	198	324	268	300	204	118	143	121	148	158	159	183	124	122	129	201	140	166	147
02:39:22	93	206	157	203	248	145	192	188	149	198	135	178	129	178	214	220	242	284	218	236	215	209	189	201	191	193	160	209	242	266	216	213	186	191	182	179	171	160	192	80	308	179	268	218	180	220	220	234	114	134	269	164	310	182	236	240	179	137	198	146	175	218	178	110	354	225	264	180	170	160	186	179	183	186	184	155	191	187	205	152	310	130	214	221	188	219	141	157	137	149	150	145	207	240	206	158
02:49:22	165	141	231	106	163	153	141	196	160	187	107	137	250	222	162	185	229	302	328	199	184	214	133	213	131	216	178	179	293	276	209	203	193	190	159	149	154	261	200	159	231	217	247	287	176	187	159	270	184	185	161	219	224	283	301	286	218	114	213	173	229	212	144	262	259	201	177	259	141	149	201	151	171	162	221	247	259	243	263	315	290	246	223	179	173	259	138	152	153	178	174	182	106	115	163	187
02:59:22	140	120	98	160	144	108	170	132	198	183	158	190	105	203	141	179	233	100	260	165	133	156	152	191	191	199	215	128	223	249	195	275	193	243	159	184	182	209	207	213	153	223	302	247	214	177	192	155	243	146	148	113	218	191	311	267	135	212	243	203	236	197	203	237	198	198	296	146	112	138	247	235	166	204	288	184	298	288	256	276	207	129	147	177	98	169	187	106	147	122	206	130	228	267	127	112
03:09:22	218	80	151	114	195	141	181	186	152	144	177	232	185	242	253	125	277	264	220	282	122	99	148	205	162	182	202	121	266	235	298	232	154	179	146	142	142	175	220	173	248	311	179	239	165	260	164	130	219	145	165	171	154	247	230	254	173	137	180	175	251	189	173	165	251	264	260	260	159	182	181	248	229	166	242	178	156	231	263	176	266	156	142	193	162	168	169	109	217	66	128	266	129	161	105	124
03:19:22	141	173	155	132	214	132	142	129	171	95	164	103	167	174	234	268	179	212	245	234	190	192	255	126	187	135	127	228	267	241	248	240	155	159	158	194	205	105	182	215	228	234	160	234	248	242	154	245	259	225	220	215	213	282	249	253	188	195	165	212	271	245	139	273	278	218	253	263	182	135	173	128	265	227	148	200	246	244	243	282	281	116	241	141	227	166	163	192	137	102	171	159	177	167	162	151
03:29:22	174	204	140	150	271	106	163	213	112	219	147	175	176	171	211	149	213	186	214	275	194	103	213	209	221	167	259	202	228	217	276	284	187	253	167	215	202	191	146	234	136	261	290	201	239	158	175	195	305	256	273	218	185	281	200	284	192	237	197	160	271	283	183	236	283	176	288	328	155	126	239	328	180	222	238	218	254	246	267	198	267	134	175	243	206	225	133	263	146	209	153	173	177	265	148	136
03:39:22	218	161	143	178	130	176	186	218	91	217	256	153	141	127	205	151	201	276	286	235	146	208	185	166	154	177	194	107	279	285	290	229	228	183	215	159	176	187	199	244	297	201	219	231	205	207	225	177	184	174	168	222	262	230	211	263	148	171	213	220	238	92	186	155	276	256	270	258	190	188	279	138	211	227	208	260	251	290	270	215	281	238	195	147	196	150	234	148	167	185	211	171	211	164	80	184
03:49:22	175	113	191	140	206	177	174	243	167	178	168	103	204	161	169	168	254	271	202	196	128	165	110	257	171	202	210	300	198	248	173	156	201	217	142	184	157	96	151	193	240	188	191	216	177	226	211	224	200	275	245	265	167	268	197	174	142	171	196	194	341	124	275	243	260	313	208	295	193	305	139	153	209	229	217	172	217	180	228	249	308	186	196	206	209	175	186	204	215	200	145	164	187	184	216	171
03:59:22	200	126	158	157	198	103	184	92	160	123	208	126	185	185	189	191	228	248	217	305	175	160	206	141	219	229	242	188	239	209	218	245	148	195	236	230	215	287	202	269	218	178	234	212	237	138	245	162	214	221	289	212	233	243	346	293	185	220	172	120	263	163	248	205	354	304	167	247	142	266	268	235	218	202	155	168	216	299	261	242	259	217	212	160	130	105	140	141	230	108	132	191	183	173	210	248
04:09:22	142	136	97	122	133	233	200	199	132	151	139	134	137	156	221	144	241	244	189	208	147	217	182	138	288	244	208	145	197	254	277	225	115	124	206	142	196	205	213	147	236	222	324	197	195	233	234	120	209	197	315	205	224	270	230	209	195	184	218	213	208	278	237	235	156	168	236	243	124	187	248	155	293	242	254	210	270	313	191	222	312	178	125	179	123	114	158	157	149	152	159	206	203	140	187	178
04:19:22	157	105	163	161	179	189	75	196	292	181	152	197	166	129	213	265	260	157	267	196	149	144	244	138	131	207	199	209	202	187	145	399	214	231	167	198	207	225	189	160	296	261	237	258	124	146	211	216	329	201	202	223	211	194	242	226	107	175	130	183	259	300	297	224	216	173	231	308	149	175	214	182	155	215	154	163	239	225	177	261	292	178	168	166	172	124	92	149	133	166	197	111	151	194	199	147
04:29:22	251	137	109	151	140	188	106	121	117	145	157	190	197	165	112	134	234	141	330	267	165	206	173	189	238	212	203	181	193	199	196	230	206	147	141	222	157	239	224	185	206	245	193	222	290	182	165	229	198	226	195	281	222	234	199	239	146	184	142	188	246	202	265	214	217	229	280	252	184	221	195	237	233	247	131	191	189	204	192	264	308	185	130	173	235	169	129	221	169	176	146	159	125	182	137	138
04:39:22	137	155	107	126	149	217	146	184	151	95	124	177	168	212	230	140	292	287	254	262	211	134	191	238	303	213	203	191	229	186	254	169	178	223	280	121	236	218	253	220	152	246	263	172	159	147	146	188	285	199	239	265	261	267	212	215	168	169	118	177	219	330	233	230	353	230	237	283	270	160	256	188	227	158	204	217	242	174	243	366	275	142	192	198	169	171	150	133	191	192	223	188	107	147	165	186
04:49:22	159	163	141	211	106	128	253	191	164	170	206	120	189	168	182	250	283	283	264	202	187	153	207	229	217	163	248	247	242	223	216	259	238	181	190	194	239	157	225	172	202	238	316	253	186	186	235	188	216	228	259	230	171	303	165	282	137	195	175	174	259	305	231	273	267	257	223	201	167	197	187	167	231	379	201	179	307	280	321	232	238	239	167	147	218	201	199	202	206	132	128	187	216	225	151	201
04:59:22	168	239	106	167	265	147	168	127	155	194	180	211	140	114	184	179	215	246	277	269	159	188	218	170	210	222	218	139	208	283	225	246	210	148	232	213	160	236	161	225	318	258	244	229	131	198	225	289	323	222	282	248	242	300	195	235	187	192	172	275	346	231	180	298	181	260	181	277	92	215	134	201	251	220	281	284	193	234	160	266	204	203	156	169	151	111	135	155	190	172	123	186	166	151	145	128
05:09:22	203	250	231	197	170	113	166	156	147	157	180	136	195	159	115	168	308	227	212	241	204	172	119	194	226	278	256	197	174	187	270	186	238	205	222	152	280	223	201	198	227	224	265	235	174	188	196	214	177	268	197	375	244	233	293	277	182	85	176	199	316	287	268	282	294	248	261	217	217	171	215	117	228	169	236	180	215	240	188	207	373	284	303	130	198	210	156	165	148	193	113	207	177	170	117	212
05:19:22	241	161	280	202	209	167	159	132	99	159	110	148	189	186	137	148	329	239	199	285	218	227	139	195	256	379	211	230	246	195	206	225	209	167	223	111	229	303	205	201	204	296	340	329	210	203	202	152	305	315	274	307	382	214	237	295	105	152	163	168	284	359	234	191	244	223	183	255	206	142	189	119	273	229	256	279	252	225	225	245	290	184	206	214	127	219	173	129	208	146	134	139	187	150	161	215
05:29:22	120	248	158	215	168	146	137	149	141	145	145	163	206	252	199	208	258	262	272	221	127	262	144	206	215	197	287	255	269	221	229	239	233	204	197	224	161	181	294	236	205	239	251	167	201	198	237	163	285	307	293	261	195	217	135	267	216	209	223	168	340	273	317	300	287	185	250	250	194	141	231	313	229	222	334	250	181	303	223	240	228	177	258	176	171	147	169	202	165	178	128	76	181	176	147	206
05:39:22	129	178	175	155	158	211	145	190	194	174	173	195	149	234	166	187	241	278	193	207	199	144	103	154	244	329	308	163	209	239	184	237	169	140	191	181	275	222	211	174	231	193	240	255	283	169	260	206	212	284	230	288	234	244	200	204	181	204	119	248	246	290	372	286	269	249	301	211	201	190	123	192	248	251	326	289	257	270	211	242	248	193	174	232	186	172	119	124	117	56	187	160	142	150	175	183
05:49:22	205	222	205	153	119	240	152	182	158	151	153	166	195	224	286	125	203	321	240	233	121	135	152	195	286	269	298	266	245	366	300	147	184	137	181	174	179	218	131	199	234	186	274	142	254	164	200	155	327	198	221	245	210	227	286	215	155	135	198	204	293	240	215	218	275	244	194	200	183	177	198	209	303	316	261	179	200	253	254	299	236	175	249	200	145	220	188	141	156	130	190	191	130	221	172	210
05:59:22	129	177	179	147	169	180	136	182	105	186	209	142	278	291	167	175	260	234	192	253	193	214	188	175	286	346	223	165	229	249	231	240	168	164	179	197	201	253	183	274	203	291	316	245	199	205	159	200	371	254	248	292	209	196	215	245	131	160	185	187	337	262	374	331	255	232	224	187	163	158	196	202	226	364	285	258	235	233	274	254	291	264	176	212	203	204	110	195	177	168	189	157	123	108	126	184
06:09:22	149	173	165	151	187	165	137	98	192	156	134	181	121	216	159	226	234	254	260	301	180	192	163	160	250	255	300	265	167	283	185	239	159	188	232	156	322	190	265	134	237	241	175	202	308	137	211	152	333	392	230	316	256	271	222	293	266	131	142	194	325	371	403	219	277	305	251	245	70	188	138	177	302	212	292	272	210	269	272	237	281	216	218	244	177	93	130	148	125	220	206	127	152	104	98	176
06:19:22	163	190	142	141	187	95	208	178	151	140	195	203	188	202	216	171	205	231	251	239	190	160	162	175	231	261	180	267	301	231	208	253	190	213	195	131	253	148	217	250	265	260	215	221	201	179	183	157	287	282	283	315	282	244	277	270	151	189	218	157	355	359	324	364	195	192	315	276	140	162	240	181	300	277	306	320	237	192	153	275	255	164	209	289	186	193	198	179	212	165	154	212	179	60	96	161
06:29:22	166	138	177	238	213	208	168	154	153	186	204	174	217	237	197	151	221	357	189	185	189	154	148	214	303	266	360	165	136	241	288	170	202	129	132	184	223	293	254	240	172	217	214	216	364	179	183	200	294	326	273	276	195	242	258	179	104	272	209	225	370	309	339	377	232	257	231	252	208	197	176	227	329	352	308	242	296	159	222	178	348	145	216	210	244	164	125	182	212	153	141	146	229	116	207	237
06:39:22	168	159	236	162	167	128	164	171	190	184	114	127	182	148	124	159	261	165	201	242	180	169	155	253	328	304	243	313	211	156	173	309	188	192	183	191	279	315	264	197	254	297	279	289	257	145	228	139	382	331	279	326	305	255	232	208	162	154	206	168	430	364	256	311	246	269	256	191	199	193	228	157	297	327	255	269	232	272	240	260	385	294	258	196	217	221	212	213	189	213	174	192	185	199	171	179
06:49:22	223	197	161	158	178	197	112	191	152	137	203	117	162	202	184	223	278	319	248	249	171	271	242	151	354	329	319	257	275	161	230	233	191	129	209	142	223	281	302	277	316	260	233	290	261	142	212	192	305	421	333	313	193	302	300	194	204	224	216	188	370	421	414	446	278	207	254	158	222	213	274	246	410	358	278	303	317	285	283	279	371	252	282	183	174	145	199	182	117	243	263	104	205	90	139	165
06:59:22	124	194	249	153	164	147	205	157	166	175	182	143	257	221	136	265	258	266	246	231	183	178	255	123	264	357	326	287	295	259	144	201	232	135	110	177	248	281	304	334	240	271	238	313	312	211	208	207	437	420	411	352	240	141	253	265	153	228	177	195	350	266	368	361	194	267	263	265	192	268	210	267	302	227	306	294	244	281	165	298	407	299	226	284	199	193	121	270	123	211	176	196	185	174	162	152
07:09:22	213	176	101	119	185	167	212	202	159	183	162	149	188	197	198	207	262	299	188	230	193	269	217	242	354	293	370	174	255	196	223	228	312	207	229	193	287	291	292	286	285	235	246	144	243	241	230	177	334	441	402	346	201	289	212	173	213	175	179	234	414	344	384	333	175	248	217	178	154	283	225	262	356	388	278	265	236	259	251	261	373	252	231	244	149	121	94	120	155	186	187	187	124	169	123	207
07:19:22	200	206	215	144	86	223	161	175	138	175	151	177	202	231	202	146	330	210	271	291	172	180	190	248	269	369	235	310	260	222	217	210	218	249	262	261	249	337	253	169	262	220	239	301	282	282	268	204	332	292	330	344	184	236	207	277	140	192	167	221	428	400	303	293	280	295	148	227	288	220	227	361	250	256	286	300	225	260	205	328	378	211	365	216	158	151	257	177	120	141	227	171	208	137	192	138
07:29:22	136	131	185	140	167	203	147	196	157	192	207	183	198	201	163	250	217	287	201	249	162	235	186	164	287	263	337	271	262	281	192	235	252	213	148	205	249	294	291	331	245	275	266	219	272	241	232	227	419	410	403	350	285	263	270	234	190	207	142	193	357	351	446	286	235	230	275	295	268	268	243	270	426	227	264	296	270	204	263	294	314	266	329	287	212	143	173	127	245	159	137	150	164	118	170	137
07:39:22	203	73	95	111	89	157	124	152	174	196	215	104	187	146	174	230	229	237	285	282	245	146	157	211	380	315	294	300	248	236	209	210	194	155	164	205	259	255	345	227	276	185	190	213	275	216	239	263	305	368	348	351	325	282	242	198	158	274	181	194	298	343	422	311	233	189	206	260	210	264	256	168	343	308	296	336	250	226	244	354	221	258	306	342	150	153	286	194	135	105	183	220	150	183	164	169
07:49:22	158	179	158	229	216	142	142	226	193	117	175	134	224	226	209	154	176	244	307	287	240	212	236	227	350	261	245	316	244	179	235	290	311	238	217	222	388	295	258	205	259	202	252	181	251	343	201	314	328	458	429	379	223	158	294	205	180	211	212	221	417	369	411	378	224	196	245	216	301	352	201	275	345	276	287	329	227	289	343	297	307	247	307	331	258	132	197	158	193	169	126	125	142	151	210	238
07:59:22	128	169	188	167	230	189	129	129	182	165	146	182	173	193	246	150	217	236	282	245	301	157	186	249	376	337	244	281	211	265	231	252	236	223	131	257	387	286	302	281	267	280	303	230	250	294	191	278	337	239	388	476	184	240	238	224	126	174	182	114	414	428	508	384	206	232	228	241	289	335	355	333	316	310	325	293	232	308	229	368	401	328	231	303	105	174	133	131	155	135	192	161	180	174	171	117
08:09:22	195	142	117	165	109	220	217	209	124	158	148	129	196	290	272	188	298	254	193	231	231	135	217	238	387	381	328	304	252	191	210	136	305	179	213	254	289	319	224	414	184	260	172	261	363	339	183	246	566	337	337	481	233	288	225	298	203	176	264	252	445	388	439	415	224	242	191	281	259	195	233	317	334	317	263	332	299	232	330	298	379	304	286	285	167	177	173	221	108	125	157	216	169	296	113	168
08:19:22	207	175	157	97	147	168	142	184	243	153	179	166	205	195	141	242	285	241	295	205	170	185	243	271	397	232	364	283	190	239	254	201	220	233	270	189	333	295	334	176	318	298	201	257	302	225	285	314	419	411	491	366	207	301	214	231	144	206	161	201	526	391	397	452	274	235	178	247	293	290	324	330	371	380	381	375	280	223	233	252	368	294	397	318	264	184	158	238	128	232	263	162	243	143	137	183
08:29:22	172	138	175	264	154	131	169	135	131	159	148	204	216	180	223	208	364	236	282	254	271	227	225	185	403	333	337	397	170	190	246	268	187	203	265	291	285	342	347	317	264	296	295	292	242	274	316	287	442	450	511	469	319	243	221	273	132	160	245	158	529	453	492	528	273	306	256	269	258	213	322	372	387	324	435	303	259	262	290	321	405	374	292	390	189	181	162	131	174	163	166	172	154	212	181	163
08:39:22	167	169	114	199	204	162	133	191	142	103	157	149	191	198	263	209	204	252	215	344	173	177	215	250	349	400	304	313	281	288	283	254	264	170	250	263	247	367	331	339	280	266	249	134	303	341	236	261	413	423	393	503	236	236	290	300	288	233	237	173	416	337	483	434	292	234	200	227	260	347	374	287	482	389	351	316	305	290	380	284	436	235	383	373	192	161	159	194	231	240	181	172	182	202	211	136
08:49:22	143	248	126	171	189	159	183	177	141	263	169	150	237	251	189	235	288	291	171	290	272	252	244	278	370	315	394	337	397	239	234	267	255	293	228	237	341	388	313	415	262	254	280	175	378	242	371	348	433	457	474	594	272	186	232	229	111	206	185	224	546	419	535	388	263	181	299	231	273	236	290	282	404	264	438	361	219	227	292	262	407	327	249	406	156	138	132	196	155	116	172	191	131	210	164	150
08:59:22	174	97	136	254	266	129	181	149	112	230	171	100	227	198	173	297	378	203	256	177	212	187	212	259	347	414	342	310	252	265	261	241	353	279	301	234	335	319	280	394	223	257	275	234	301	287	323	279	419	391	470	497	270	162	266	254	173	128	224	284	462	390	448	440	291	243	265	333	248	340	316	420	371	385	366	339	344	372	302	308	405	306	343	308	201	192	285	134	207	146	223	121	134	271	173	133
09:09:22	150	226	195	214	182	169	209	137	162	190	207	149	219	214	234	175	217	324	236	266	244	224	196	249	299	358	347	265	251	241	275	314	214	171	237	301	325	277	357	314	227	231	225	237	229	267	261	278	443	398	486	608	218	160	307	245	197	239	233	225	576	562	497	420	217	246	190	252	274	291	402	321	356	363	281	381	312	279	309	252	316	385	369	493	160	162	271	183	175	211	167	180	121	240	172	137
09:19:22	167	178	162	188	124	100	207	140	164	144	102	159	270	206	216	246	246	261	238	215	156	239	243	239	469	378	324	284	298	142	288	228	276	241	279	338	355	359	259	344	268	382	303	247	350	308	300	330	565	427	515	527	237	226	176	202	249	244	236	206	652	385	526	383	309	184	285	274	352	429	428	358	390	329	422	332	440	322	358	258	408	386	344	352	161	129	207	187	125	150	144	242	139	177	155	212
09:29:22	175	124	114	93	153	196	131	193	167	209	70	143	167	169	202	221	243	279	325	269	188	238	242	234	463	399	334	271	296	358	316	298	263	233	277	340	298	226	239	277	299	339	367	319	261	272	367	335	437	425	493	408	237	265	184	281	258	201	184	231	575	526	406	343	248	259	355	201	316	309	315	489	339	274	253	310	294	363	299	184	410	370	312	341	172	190	114	208	126	151	198	224	168	140	146	137
09:39:22	144	164	144	146	173	90	160	193	150	176	139	175	157	274	287	162	312	319	270	232	193	277	242	315	526	399	402	316	246	215	224	232	303	254	345	383	276	362	347	358	254	237	330	349	364	257	260	376	520	411	438	433	224	355	192	159	239	171	280	267	486	467	536	378	235	261	272	260	381	301	344	351	425	423	277	358	336	383	343	371	404	453	280	372	151	91	113	147	160	183	142	128	155	157	130	188
09:49:22	137	124	78	159	202	200	129	141	163	155	182	119	244	194	155	120	289	249	204	235	282	318	300	211	489	436	424	321	311	182	243	310	455	224	268	341	335	319	331	295	289	254	233	235	392	277	273	377	552	357	488	489	159	295	296	308	277	267	285	191	551	481	543	387	339	251	243	326	324	477	385	548	508	298	324	303	349	368	333	383	548	434	274	373	243	242	177	159	150	186	99	197	88	174	114	188
09:59:22	128	223	154	147	152	224	120	184	181	147	95	193	195	280	268	208	261	373	208	236	173	232	328	215	567	378	431	436	312	295	289	263	331	331	428	336	289	269	350	361	242	247	265	351	335	302	303	434	430	342	473	618	281	323	249	163	245	315	313	225	475	533	470	400	313	244	354	286	394	431	433	597	298	323	481	318	376	330	403	329	520	485	402	400	235	241	263	227	187	207	154	170	126	179	152	150
10:09:22	172	175	155	152	188	165	114	163	162	195	221	154	236	235	237	234	298	269	241	294	232	242	225	279	394	347	334	319	288	301	322	314	329	331	361	363	283	323	368	419	362	432	246	301	336	351	366	401	330	398	447	592	174	205	296	243	220	359	313	283	481	454	484	469	318	272	246	271	382	409	393	404	372	330	458	229	360	462	423	345	460	277	467	394	153	188	203	153	168	83	175	211	171	130	209	188
10:19:22	117	132	158	173	198	163	156	188	187	212	214	161	162	257	205	252	315	315	314	272	263	170	290	277	354	306	363	429	315	307	249	265	318	348	367	356	460	287	300	353	274	245	234	271	353	290	335	338	491	460	549	451	276	252	220	209	212	234	310	377	540	442	538	479	343	303	328	377	324	382	433	536	380	277	301	348	414	376	303	296	442	441	355	411	216	168	189	169	183	132	208	200	177	247	249	156
10:29:22	135	146	120	196	252	175	178	183	94	164	124	153	182	234	254	186	230	246	255	347	267	264	226	278	367	363	457	388	256	319	245	194	271	360	237	303	231	350	277	251	286	304	349	408	384	266	317	310	572	395	529	396	252	240	250	218	341	317	264	315	608	433	477	405	296	319	295	309	405	456	416	487	412	330	354	520	392	515	270	367	500	373	334	490	161	228	268	201	147	185	142	211	191	166	188	182
10:39:22	157	123	135	119	172	225	119	154	194	163	130	137	271	253	308	224	266	217	265	375	251	225	326	290	424	438	409	428	372	303	175	266	331	284	316	374	352	244	393	346	312	365	317	302	418	397	328	478	544	517	464	544	272	224	308	272	314	408	349	264	435	410	411	542	306	256	412	199	445	365	437	439	395	386	357	438	490	426	375	385	380	551	387	385	196	179	154	170	219	118	107	200	143	176	253	146
10:49:22	100	216	176	132	249	103	155	186	196	177	139	227	186	176	255	240	316	225	244	322	216	239	248	201	450	427	438	341	263	308	277	234	387	274	297	333	352	338	330	315	333	276	265	328	442	338	374	357	563	392	421	483	246	224	228	225	293	294	312	339	445	482	483	499	357	315	307	324	472	496	340	439	376	305	297	321	430	430	478	464	498	479	386	452	172	88	126	196	173	168	182	132	166	154	181	214
10:59:22	189	210	227	110	222	144	132	154	173	166	168	169	215	244	249	243	319	301	284	284	225	238	304	240	471	395	510	415	226	209	201	212	470	307	352	430	320	310	306	346	326	289	399	359	445	355	364	408	439	596	440	595	341	354	257	177	282	352	337	391	536	421	484	494	340	312	309	382	450	430	471	523	331	334	363	306	384	347	389	363	511	554	377	400	205	189	248	154	106	195	132	192	135	142	114	134
11:09:22	114	177	172	206	168	203	170	138	151	168	161	209	221	135	217	272	234	288	265	186	232	275	234	209	499	552	451	468	384	297	229	178	333	269	338	363	323	424	384	364	344	289	401	421	454	329	409	396	450	553	431	558	247	255	245	253	262	313	366	427	574	444	531	520	312	345	323	310	442	516	429	451	385	331	294	374	477	461	300	474	454	374	386	341	164	184	98	113	124	212	124	126	188	167	183	133
11:19:22	184	186	69	156	148	162	213	259	208	176	125	187	249	201	259	232	257	324	344	274	250	307	207	264	370	429	414	472	301	284	326	297	282	362	323	471	354	357	299	423	358	350	389	343	411	395	255	403	391	478	516	515	236	308	293	216	376	341	335	369	636	406	456	550	296	365	375	429	373	459	364	414	419	328	320	381	450	497	356	453	485	414	514	509	226	176	112	96	198	165	143	172	173	249	91	131
11:29:22	220	220	169	94	199	241	144	203	145	220	124	173	259	290	276	259	298	263	182	326	222	263	263	272	524	473	457	452	271	287	258	251	418	348	358	350	292	292	391	372	468	423	391	327	501	427	336	404	517	436	667	523	279	313	247	232	314	403	317	291	536	595	528	461	258	263	241	325	479	486	454	486	405	365	363	320	530	421	438	474	517	485	429	472	126	211	132	123	178	169	171	208	250	196	112	169
11:39:22	144	194	131	112	213	143	130	225	133	158	129	198	197	247	221	219	231	305	342	274	291	212	302	263	519	532	456	441	318	310	301	258	405	449	325	402	398	364	365	292	463	365	391	424	460	415	365	468	516	405	416	591	214	279	169	286	363	501	470	297	508	412	469	333	363	317	355	329	440	427	427	479	511	388	392	331	483	597	522	384	444	349	489	591	227	148	78	217	153	128	187	182	201	153	113	183
11:49:22	231	165	141	163	155	202	144	155	169	119	160	282	196	269	223	170	245	302	306	317	198	290	249	287	396	423	518	439	159	358	351	274	392	264	370	349	346	323	300	300	393	493	447	606	381	400	384	322	442	533	564	563	267	218	330	356	375	387	339	421	476	429	503	525	427	348	461	358	413	358	498	524	453	407	350	337	550	540	594	406	425	497	471	475	164	189	115	190	162	199	154	223	135	176	155	151
11:59:22	165	133	183	200	203	226	144	178	178	166	207	201	272	199	277	290	234	238	209	291	262	171	244	351	490	407	471	447	240	345	264	274	376	340	452	376	379	486	340	310	368	490	404	373	381	396	394	399	521	501	510	607	273	272	268	297	368	442	446	527	484	333	563	490	303	428	388	390	494	324	414	588	488	399	373	432	579	538	438	544	432	511	475	585	140	143	215	60	152	194	165	187	166	173	210	103
12:09:22	124	185	186	196	201	153	209	156	187	191	146	200	242	268	249	188	346	303	295	292	278	209	239	269	484	388	432	606	365	303	308	398	394	368	319	489	355	440	373	345	409	382	434	400	335	424	318	411	552	490	510	676	304	225	285	369	349	442	414	507	523	516	466	491	280	420	367	442	440	424	389	484	388	333	412	392	677	566	562	573	471	473	484	486	131	161	263	148	212	124	200	206	140	183	163	150
12:19:22	185	193	136	116	159	193	73	204	128	193	125	135	255	210	291	148	360	273	279	273	253	319	335	249	428	482	497	424	355	303	308	251	294	234	357	383	411	385	364	327	495	370	395	474	382	380	384	408	538	541	490	589	219	282	319	321	342	371	413	455	579	514	622	546	347	440	432	391	423	307	559	459	420	320	318	350	550	525	556	554	462	434	412	422	202	129	198	79	86	164	141	110	154	156	123	137
12:29:22	186	194	170	113	188	178	164	92	184	190	180	149	243	257	319	240	251	152	280	245	306	239	228	232	462	485	348	431	352	309	335	278	279	325	350	414	333	340	346	356	411	518	532	446	389	407	409	460	584	433	554	452	314	230	246	305	475	530	460	451	588	434	526	472	560	329	479	293	458	506	498	484	411	330	357	361	676	543	628	530	467	434	408	371	155	196	129	110	169	164	238	225	137	157	128	217
12:39:22	160	179	133	124	136	163	198	197	163	197	96	133	203	238	213	264	327	299	267	303	228	270	153	201	353	518	408	518	355	313	233	351	403	439	352	301	357	427	394	352	522	491	468	410	476	384	350	373	464	474	544	526	357	267	289	231	453	473	586	475	581	472	427	436	446	441	471	436	425	422	493	529	449	272	410	336	553	529	582	536	412	480	435	393	220	145	205	153	187	225	169	125	176	181	270	199
12:49:22	200	139	157	208	137	188	126	167	142	127	122	130	220	188	231	213	398	318	281	284	225	223	234	260	352	426	412	428	293	305	307	333	376	329	368	277	278	297	379	299	580	421	547	519	364	561	329	438	567	425	421	567	298	328	302	284	458	392	502	367	412	488	563	385	397	441	556	563	407	575	441	564	431	441	431	310	574	666	643	533	671	395	368	449	207	162	180	217	185	181	149	163	189	142	241	111
12:59:22	195	179	138	228	118	210	140	150	189	207	201	187	220	165	201	205	349	242	254	284	224	141	310	326	499	408	593	457	388	378	341	356	310	367	387	374	371	351	346	407	594	525	525	457	363	493	443	499	455	473	601	614	402	238	248	278	397	338	471	547	462	573	489	482	458	541	534	456	402	420	431	625	424	394	431	387	711	695	437	464	377	443	502	433	151	162	220	156	253	155	203	171	176	282	116	221
13:09:22	141	125	155	189	220	102	230	178	161	208	183	141	249	209	246	210	369	295	304	280	304	199	249	269	388	457	395	328	453	420	359	363	387	351	303	404	313	324	330	397	519	279	542	533	459	428	516	496	589	509	414	605	338	195	250	311	451	449	474	555	608	572	545	551	593	465	538	586	487	498	540	535	467	272	307	394	564	693	645	643	448	468	495	550	187	218	128	144	217	130	155	187	215	105	201	195
13:19:22	158	181	140	246	253	175	152	164	157	139	253	176	207	238	285	209	303	284	369	331	282	293	307	295	378	339	435	466	451	324	323	417	452	444	432	508	373	399	388	299	604	565	559	594	393	479	466	382	545	510	533	633	428	361	271	404	386	443	513	611	592	505	583	471	475	556	538	447	537	548	470	583	501	389	358	370	661	596	712	604	446	465	424	420	119	180	196	194	183	165	232	162	210	247	198	193
13:29:22	180	131	153	212	207	293	157	132	184	163	111	187	198	259	360	259	210	363	284	325	274	251	371	391	359	477	409	510	438	323	403	386	439	342	487	434	245	291	433	368	431	419	519	483	507	459	398	480	524	560	461	712	364	301	291	426	350	465	460	555	582	393	510	423	493	414	541	636	316	488	494	609	469	426	274	466	581	493	805	680	644	418	374	484	210	191	188	109	171	278	239	187	164	178	144	229
13:39:22	146	165	196	170	137	108	153	142	91	204	131	220	197	267	238	276	248	295	252	352	233	302	198	352	467	480	554	524	469	427	475	417	438	391	419	469	376	405	322	493	532	461	473	555	412	473	472	616	682	417	526	580	452	300	193	347	478	481	608	584	452	506	526	539	586	560	684	578	603	412	508	538	381	328	383	373	677	693	660	701	642	513	499	466	152	177	262	192	284	180	168	208	209	137	105	251
13:49:22	133	222	114	160	118	187	167	184	151	168	191	162	255	164	325	222	399	303	262	328	169	159	289	392	585	462	496	440	428	400	476	357	397	461	374	395	425	431	355	398	559	503	555	572	546	374	429	477	730	401	433	591	255	242	334	397	525	477	433	639	619	506	576	534	605	586	717	647	480	420	515	512	523	304	256	388	562	639	633	556	503	446	472	501	202	152	110	195	149	224	137	165	201	165	175	242
13:59:22	160	137	116	178	176	165	154	247	116	158	142	187	191	271	247	200	413	263	338	318	209	299	234	245	430	423	455	438	353	380	450	470	381	464	424	464	320	368	415	399	448	519	570	641	398	460	487	448	586	438	518	672	363	316	319	429	445	500	551	482	579	557	488	572	595	551	690	520	394	505	473	564	309	307	389	386	561	593	605	654	589	513	456	371	206	149	188	191	217	97	164	192	184	180	155	186
14:09:22	84	170	169	156	150	187	234	123	202	202	137	118	255	277	185	234	400	303	248	321	313	235	335	279	446	417	455	512	531	420	400	412	367	413	353	396	333	329	323	322	601	442	612	516	431	423	385	405	552	493	513	549	366	336	288	392	520	582	520	502	514	550	593	523	642	577	627	585	423	489	472	437	421	428	317	353	669	616	621	681	536	552	513	525	172	97	259	175	207	155	178	192	183	193	166	192
14:19:22	142	213	187	238	171	103	225	157	197	190	197	211	211	222	343	260	257	211	260	239	350	256	341	280	479	412	541	510	351	484	454	408	426	300	396	315	373	375	379	386	548	593	581	498	409	463	342	490	609	455	514	545	392	278	357	420	494	486	470	555	547	530	519	470	610	581	566	564	405	383	551	664	449	407	288	350	648	587	609	729	612	534	573	522	170	155	149	170	143	151	112	118	178	171	138	133
14:29:22	161	114	139	145	178	211	125	109	233	196	166	118	222	238	246	200	364	249	344	318	232	309	351	298	451	482	435	395	545	579	468	416	452	330	387	362	390	215	303	267	606	563	555	555	353	437	443	450	670	445	489	625	386	390	315	453	545	602	485	564	663	575	513	521	655	625	598	620	498	457	472	552	451	368	465	308	847	673	577	680	558	532	432	484	190	194	165	184	171	197	242	148	166	212	222	216
14:39:22	163	194	168	198	111	130	230	191	134	121	150	204	241	234	370	312	329	349	338	285	228	284	323	345	446	469	495	504	459	462	435	565	357	379	448	480	370	370	261	366	521	641	472	594	452	378	457	550	701	457	523	525	497	361	450	375	512	575	611	636	579	524	693	496	573	524	618	601	431	378	552	578	343	358	364	352	653	613	687	593	651	503	488	595	165	114	163	160	123	211	144	176	204	172	204	144
14:49:22	199	125	144	90	133	145	162	123	135	132	149	164	287	191	273	233	282	306	318	346	294	274	279	410	541	426	475	438	602	477	433	519	519	400	430	476	430	359	379	441	654	618	617	550	520	358	525	555	603	615	611	583	585	345	445	421	603	611	516	558	697	582	527	426	742	564	742	673	475	513	479	766	376	378	425	374	657	595	616	720	524	567	483	535	147	186	181	193	249	236	232	191	133	161	197	179
14:59:22	138	172	203	180	178	187	144	195	243	149	153	167	149	278	237	226	368	293	365	381	186	293	250	289	502	468	470	447	452	330	509	408	447	409	390	498	346	369	482	293	583	611	645	526	501	448	478	517	579	468	563	749	428	345	309	407	549	531	597	749	546	519	484	490	715	629	762	544	439	406	601	786	403	449	442	405	690	733	632	879	625	643	464	351	147	221	110	249	145	104	164	158	267	135	125	152
15:09:22	248	151	210	208	228	171	201	126	151	252	119	98	262	237	224	172	313	267	276	292	241	253	292	335	440	503	485	367	508	468	500	532	459	400	504	384	358	311	352	455	664	501	604	687	515	488	512	476	586	385	452	598	477	454	475	425	628	600	770	614	747	592	559	530	627	625	710	567	486	467	453	660	469	423	405	446	700	713	735	751	646	489	508	518	163	197	156	158	256	114	153	134	116	142	185	207
15:19:22	194	178	114	149	135	214	168	157	182	132	116	242	285	240	245	276	409	385	322	308	361	329	306	358	461	462	467	424	550	414	477	552	492	438	404	460	356	369	311	362	590	590	515	587	510	504	575	441	732	518	685	539	679	385	548	520	578	568	722	674	619	514	581	486	612	607	734	487	473	429	638	745	403	381	375	373	689	693	660	622	672	470	590	614	127	134	121	121	244	186	227	190	139	170	72	163
15:29:22	141	157	141	152	208	195	191	130	248	208	184	210	220	324	199	232	398	463	376	310	247	367	315	331	445	509	446	478	614	453	508	453	408	256	413	494	428	389	314	422	579	513	621	539	471	453	396	414	627	535	469	579	568	418	407	491	633	686	656	615	525	556	520	627	618	391	666	664	576	505	561	576	337	359	402	401	702	685	693	732	645	565	526	619	180	170	155	139	121	173	213	255	235	199	176	161
15:39:22	166	171	141	164	148	177	227	179	161	193	138	131	227	259	311	252	294	364	282	314	250	215	255	418	486	326	480	463	591	525	507	488	426	495	450	428	431	359	391	330	503	494	658	752	536	488	454	464	526	493	486	659	512	432	595	435	655	594	648	694	628	591	577	502	787	662	685	577	554	427	595	623	427	290	327	379	816	580	686	581	534	585	501	443	194	129	240	219	249	140	206	161	213	201	158	170
15:49:22	129	195	172	128	171	202	157	144	148	201	134	176	205	272	272	237	365	327	348	298	353	324	284	246	564	431	515	514	441	538	447	611	487	442	456	528	385	327	327	348	499	529	605	675	533	536	403	445	583	406	494	677	625	395	505	517	632	597	614	718	702	593	439	427	674	534	738	741	475	474	633	666	470	392	375	375	717	576	733	647	535	589	492	483	163	185	212	149	190	110	160	169	170	221	59	221
15:59:22	168	137	129	182	187	164	147	182	196	160	181	148	235	277	191	259	320	316	221	330	250	221	310	311	528	667	669	598	503	441	558	555	471	454	516	492	472	341	387	393	622	578	565	613	507	472	372	548	549	468	580	638	536	557	551	639	641	628	690	578	565	530	630	404	669	619	800	702	638	532	692	897	414	305	308	433	674	531	884	674	679	561	413	579	187	179	134	175	161	139	121	155	163	237	173	163
16:09:22	186	203	195	138	175	185	139	126	149	137	200	116	280	214	274	156	276	322	299	320	227	284	240	358	329	416	582	441	525	578	417	534	338	457	418	576	368	259	386	381	704	560	592	585	398	479	449	528	623	568	552	653	671	422	504	609	535	724	758	702	482	554	650	380	816	669	727	650	620	648	703	704	471	355	392	364	703	633	653	632	640	494	509	515	108	236	183	182	147	138	166	221	198	177	214	181
16:19:22	166	137	147	155	237	170	193	130	156	169	125	214	243	215	226	178	321	385	297	277	278	277	309	409	524	530	403	450	584	560	727	527	509	425	354	502	431	405	372	380	570	609	645	706	527	522	517	517	660	530	530	602	616	491	476	642	621	603	735	584	538	461	495	433	713	746	627	719	634	565	613	703	399	315	313	387	798	749	815	719	573	549	571	586	227	134	128	167	305	110	182	155	214	185	151	155
16:29:22	213	153	235	191	162	172	149	187	133	145	169	181	236	254	232	216	363	463	324	298	242	269	276	298	476	452	503	552	661	523	559	481	507	466	603	656	438	374	474	357	707	670	637	639	619	434	605	392	607	602	498	586	730	628	517	789	650	691	604	701	566	482	548	645	802	693	754	690	491	605	584	709	510	360	255	317	627	709	771	685	553	546	479	591	160	230	244	259	222	194	218	170	176	178	217	224
16:39:22	145	135	206	165	190	180	227	180	205	206	165	160	309	317	258	165	239	339	285	332	168	315	308	392	496	560	546	502	583	438	574	676	429	379	544	606	387	431	282	350	598	646	774	758	474	483	452	568	665	552	566	604	724	551	589	764	520	541	677	712	556	449	687	587	802	711	910	609	548	556	695	634	447	446	339	429	642	575	838	593	586	541	537	522	226	179	177	131	230	187	180	100	165	201	173	216
16:49:22	125	143	113	172	172	95	131	140	143	176	139	174	259	254	232	214	287	283	287	359	248	245	279	326	610	518	604	691	665	537	532	551	619	455	498	591	441	410	429	431	564	658	556	610	484	465	414	466	517	510	512	646	657	580	606	647	630	615	742	614	648	457	472	497	890	725	725	657	628	633	656	789	540	331	388	352	786	825	840	659	612	617	464	619	232	184	157	195	151	134	263	168	167	243	235	200
16:59:22	127	127	104	122	153	102	226	156	77	232	149	191	291	225	184	160	321	330	346	360	288	300	370	301	424	623	517	594	536	614	625	530	446	491	602	488	443	288	355	408	624	576	652	702	564	451	475	453	629	597	451	610	812	611	640	763	734	684	735	753	623	531	643	450	774	729	788	881	599	692	573	682	459	365	297	276	649	780	798	743	470	591	408	562	181	136	176	166	164	156	235	159	135	170	146	211
17:09:22	121	181	206	181	173	223	124	197	222	145	142	265	289	174	282	291	361	255	266	441	278	298	303	353	479	461	561	486	601	530	621	570	611	557	526	551	315	322	320	268	558	520	611	521	533	471	482	460	642	562	432	559	636	610	660	706	708	579	559	746	699	550	548	441	762	694	906	813	666	628	560	698	400	391	492	457	758	617	760	676	578	499	591	476	148	226	140	194	189	209	204	211	171	174	152	171
17:19:22	187	203	266	162	129	186	214	175	157	193	95	246	285	300	264	179	281	317	377	281	245	198	232	301	478	564	548	487	510	662	557	577	602	587	581	574	328	381	435	405	636	562	708	667	590	548	508	473	741	535	524	712	627	596	589	581	643	651	673	634	566	493	573	529	758	787	746	632	654	737	624	849	358	208	412	388	802	701	634	677	617	583	542	550	172	208	181	143	153	233	163	230	124	165	180	250
17:29:22	159	163	196	181	204	173	84	232	229	146	213	210	265	268	332	231	382	371	319	403	267	316	300	301	452	527	553	528	537	497	666	593	605	550	466	466	365	352	377	321	557	521	608	595	547	515	479	431	652	534	553	740	795	690	766	690	699	584	626	679	623	603	614	660	691	906	917	758	509	550	624	718	350	419	484	348	656	747	780	739	683	545	414	491	146	101	168	179	127	193	98	147	131	134	152	138
17:39:22	163	132	165	225	147	134	198	131	216	224	153	173	189	208	254	193	390	384	283	324	234	309	329	246	525	501	538	465	558	540	794	711	516	540	609	579	405	375	471	362	625	511	601	651	479	454	478	498	605	572	584	644	794	683	679	768	748	779	741	667	534	483	566	445	695	856	870	772	681	727	651	637	517	309	354	459	794	715	766	718	575	528	606	574	237	143	131	173	202	139	117	191	139	126	183	197
17:49:22	171	193	245	118	248	160	204	71	190	104	198	148	288	385	265	193	349	318	310	348	290	283	233	357	488	409	561	519	625	503	673	685	665	559	458	557	421	331	359	354	651	625	657	631	554	415	485	516	740	547	483	723	710	699	788	793	687	640	679	750	579	602	565	482	733	788	808	763	587	686	571	706	491	374	377	307	727	716	762	577	579	471	508	485	184	170	135	202	223	212	193	188	146	172	139	211
17:59:22	252	230	154	148	109	129	92	190	213	175	181	193	261	247	286	218	430	308	359	297	298	269	237	323	408	532	479	503	594	603	567	613	610	529	561	576	386	289	316	311	678	631	662	618	596	490	546	519	733	613	542	725	922	841	741	729	662	880	600	737	653	580	538	444	780	804	846	807	623	657	596	655	459	317	329	391	666	755	684	725	613	526	490	448	171	199	192	162	142	149	140	192	178	216	115	171
18:09:22	188	174	244	180	144	253	147	220	234	166	87	232	262	238	383	232	277	344	286	363	203	261	307	300	560	490	586	476	550	652	625	703	584	542	591	667	429	340	271	383	713	626	591	664	459	503	534	400	726	602	575	593	864	741	728	750	716	669	708	722	499	540	570	524	858	831	889	794	683	709	680	641	401	411	373	501	665	682	872	702	673	532	461	449	156	215	205	170	137	132	177	180	140	126	147	174
18:19:22	197	133	248	163	170	132	170	213	163	201	195	157	264	268	354	255	322	379	371	351	342	293	291	364	505	630	569	514	608	603	641	718	691	437	600	639	442	467	276	401	734	571	591	781	538	426	429	488	829	726	510	679	775	722	740	847	722	710	733	681	583	545	541	414	960	684	923	754	762	737	547	839	545	407	384	366	657	778	937	841	642	585	485	481	231	229	181	168	191	149	245	111	152	178	112	201
18:29:22	145	139	148	178	161	160	204	184	125	141	106	171	323	255	259	191	294	401	312	324	391	290	232	371	483	448	583	516	702	720	628	639	612	428	659	558	452	407	338	392	765	608	630	756	555	438	498	503	744	594	522	707	937	719	861	827	756	787	708	599	730	499	512	526	918	790	895	746	791	643	592	662	470	388	352	376	891	637	882	661	597	595	566	463	124	162	188	219	188	133	152	189	101	159	170	235
18:39:22	234	201	277	198	178	209	193	127	185	156	190	179	197	205	262	328	359	404	401	329	379	308	322	275	491	492	526	524	756	615	510	754	549	643	639	501	422	363	295	399	733	729	693	629	407	400	470	458	683	561	502	625	980	683	811	901	762	663	735	622	655	539	597	428	876	775	769	914	685	621	623	524	415	390	319	389	765	657	776	808	539	639	456	591	146	238	200	181	147	214	156	162	159	168	203	164
18:49:22	108	118	82	109	141	257	110	145	130	140	190	147	314	295	282	200	383	372	246	347	240	300	256	359	457	591	470	452	581	545	661	652	678	537	404	558	302	392	375	354	647	589	599	587	484	548	460	459	676	530	465	773	846	786	647	727	756	713	735	891	532	514	462	498	777	861	819	777	718	638	629	700	376	363	415	444	725	769	918	733	637	531	493	498	206	215	207	183	232	205	209	193	177	245	195	264
18:59:22	146	205	245	172	178	147	151	123	132	189	196	210	208	247	283	269	397	369	361	405	243	335	312	332	536	583	490	504	543	746	668	653	637	551	570	498	477	421	474	472	669	617	564	786	525	466	437	430	666	586	538	703	794	782	751	832	741	723	753	859	601	517	589	554	917	693	932	820	586	645	722	634	471	359	402	432	853	719	821	744	586	477	514	490	185	156	183	139	109	173	148	205	175	183	149	152
19:09:22	219	156	175	219	136	155	157	157	166	170	153	210	324	198	303	240	416	342	253	328	230	298	328	333	568	451	554	560	571	639	664	468	650	606	553	514	384	552	267	402	703	709	686	688	513	521	425	457	595	507	523	724	791	684	614	908	740	868	716	741	517	671	598	484	742	747	846	803	636	660	581	621	317	298	379	392	831	819	900	671	610	465	624	589	181	165	152	212	169	209	174	104	108	197	129	159
19:19:22	217	129	214	149	124	164	207	197	147	109	161	196	283	269	387	275	320	376	344	343	245	266	335	331	560	631	524	589	578	558	576	658	679	532	569	598	416	283	370	424	598	764	654	598	470	398	554	364	623	662	585	828	985	800	822	788	779	707	790	803	612	370	436	644	868	731	908	704	616	650	708	777	447	426	371	359	814	678	788	716	705	550	438	514	277	268	173	141	164	168	117	181	158	223	134	199
19:29:22	159	238	186	204	158	137	146	107	259	162	180	175	303	240	286	233	372	289	417	357	364	353	279	274	533	561	423	439	617	568	628	602	603	600	681	565	363	374	319	393	686	622	700	676	440	484	443	499	728	562	649	642	901	734	705	864	654	761	798	820	578	563	569	632	847	728	853	755	723	722	730	700	436	348	433	400	688	692	822	704	448	490	517	442	146	172	174	172	151	201	247	164	159	160	128	158
19:39:22	104	159	201	136	134	114	170	163	158	153	185	163	262	269	295	214	408	315	379	366	272	237	298	381	473	418	513	487	577	539	569	677	582	563	598	528	308	461	438	431	755	705	689	645	530	450	579	462	741	659	609	651	977	786	889	1105	770	837	816	776	546	633	408	595	751	768	820	949	647	727	692	653	305	411	451	323	711	714	883	657	569	606	538	420	210	217	151	215	149	198	149	131	167	167	190	175
19:49:22	154	189	213	167	176	162	149	126	228	177	136	195	244	191	318	253	371	302	343	304	325	264	311	294	470	452	540	534	576	634	658	652	699	585	590	595	403	384	362	447	692	711	687	672	559	533	504	530	699	601	508	671	920	811	997	928	788	715	745	678	629	626	578	493	801	869	731	773	653	623	593	733	385	435	479	410	622	782	883	709	544	610	428	532	169	200	193	210	209	122	221	193	232	165	156	101
19:59:22	175	179	226	108	224	170	191	261	162	190	104	229	249	244	289	240	340	468	335	312	359	341	289	320	560	517	472	507	584	637	750	530	701	498	557	569	414	397	402	365	740	585	788	705	549	478	452	435	648	771	741	710	952	793	981	842	750	857	782	838	618	564	553	585	941	853	1030	699	701	617	508	710	408	417	450	447	733	859	951	625	571	561	437	432	200	244	259	144	138	164	148	205	186	246	155	208
20:09:22	224	214	170	166	208	107	139	194	129	207	248	182	241	240	243	215	493	421	357	347	337	246	314	306	575	488	588	528	638	705	541	733	653	591	746	519	505	414	241	370	689	734	501	554	558	406	511	441	564	591	618	666	1024	789	810	1084	660	773	723	845	690	554	551	560	918	821	985	779	703	759	612	650	432	308	454	223	857	742	993	628	583	624	477	417	157	127	193	225	149	162	114	159	189	228	170	234
20:19:22	226	226	227	107	135	236	141	167	155	129	197	165	265	216	278	179	325	357	262	326	272	290	233	371	498	615	468	592	662	578	524	685	618	621	727	577	489	370	359	363	716	594	659	795	558	530	470	407	620	667	497	779	889	886	954	839	850	836	704	651	644	520	679	629	886	888	836	952	578	752	683	766	444	287	405	405	827	768	858	780	654	449	435	575	238	153	110	246	168	161	176	205	175	212	195	103
20:29:22	119	207	226	253	198	138	174	169	169	177	178	210	334	204	271	217	349	338	334	355	278	229	307	340	529	491	569	434	659	590	641	617	632	587	616	620	361	415	408	401	691	657	622	679	550	463	450	532	630	617	528	747	1003	816	840	1074	738	808	892	689	761	530	576	471	842	841	879	749	837	806	634	721	433	383	383	457	824	673	946	699	607	664	476	444	220	165	187	134	133	154	211	179	209	156	118	206
20:39:22	140	153	141	187	118	104	134	211	178	114	186	176	264	250	207	211	372	344	400	390	399	250	318	341	638	527	650	478	609	700	592	539	603	602	552	547	519	360	413	443	626	612	483	668	581	554	426	436	722	526	533	688	929	983	968	1020	723	834	615	764	666	506	570	604	727	769	909	876	771	795	556	682	508	420	342	440	750	711	866	835	592	672	533	452	174	146	112	196	133	163	264	153	208	263	205	161
20:49:22	169	129	106	157	182	185	174	276	190	120	175	189	341	279	349	211	421	300	309	289	392	278	277	280	533	495	704	452	748	671	693	767	621	623	541	489	434	478	467	409	628	591	560	593	541	487	496	370	476	725	559	599	856	871	1006	1013	701	724	623	602	659	681	557	485	914	846	1056	928	725	683	685	636	467	422	463	412	838	736	900	647	754	558	541	584	204	111	143	137	196	122	181	191	134	220	166	211
20:59:22	153	171	131	176	154	176	149	200	141	114	150	148	307	243	301	230	465	350	337	319	309	326	304	392	450	543	469	561	653	660	532	643	658	624	598	543	434	462	416	575	637	691	739	540	503	450	504	585	708	631	554	700	981	1030	827	865	662	759	705	729	581	541	535	516	822	696	950	686	612	673	583	780	410	384	419	424	761	779	972	759	623	549	547	557	167	196	119	95	177	186	176	190	204	158	228	155
21:09:22	141	94	115	226	235	175	124	145	225	174	180	202	217	342	268	306	300	374	331	321	365	331	351	317	475	523	548	429	551	741	655	650	703	622	639	593	427	506	397	310	709	627	758	725	542	446	379	472	576	635	607	571	1010	1019	1036	1031	659	889	677	701	682	550	479	503	860	789	768	705	714	815	580	844	451	389	432	417	611	700	1042	564	607	549	584	484	215	147	152	171	205	188	182	175	95	183	182	175
21:19:22	197	171	178	168	147	206	157	212	160	150	232	102	275	312	306	203	428	303	322	398	316	346	336	316	587	437	614	560	527	745	661	609	664	540	643	604	484	458	314	543	680	660	645	621	457	417	470	526	720	612	568	662	1091	988	934	1034	704	614	671	754	638	620	543	471	757	780	1035	899	771	778	589	758	442	400	536	402	763	733	960	750	477	547	506	432	201	148	248	187	153	146	191	150	153	148	136	193
21:29:22	97	180	227	174	147	152	194	153	148	144	156	220	287	295	294	280	293	402	274	335	307	338	301	375	505	453	520	521	640	556	685	699	598	463	613	536	365	407	343	320	619	754	689	653	527	514	407	447	715	553	642	721	1024	924	809	1026	722	778	563	712	576	501	762	646	989	764	1015	850	710	577	731	655	420	287	502	377	789	807	1058	823	608	571	599	520	245	91	274	109	215	262	174	198	143	161	112	168
21:39:22	204	239	164	160	156	188	122	157	162	211	142	193	287	228	318	270	447	301	384	413	427	424	296	396	442	442	442	539	750	579	641	668	728	591	785	537	418	444	352	496	654	587	718	595	452	515	471	609	846	510	629	699	1006	1048	977	849	763	716	714	680	638	519	605	567	976	785	859	767	648	693	680	900	508	407	448	484	895	809	1031	635	545	627	501	513	180	189	151	209	206	216	77	136	141	184	111	200
21:49:22	186	155	206	112	131	175	183	235	135	218	160	164	253	249	294	215	418	391	435	296	264	264	384	381	619	604	472	613	750	691	710	692	575	592	586	554	440	474	314	444	703	641	630	656	682	437	501	474	740	630	566	728	929	874	1053	1083	755	800	725	754	483	578	572	601	917	819	708	771	576	777	641	811	449	383	467	530	890	756	939	892	671	644	548	503	155	158	242	161	199	174	175	160	138	193	163	188
21:59:22	164	232	186	154	201	195	266	133	94	134	190	164	347	246	244	245	392	407	307	365	300	269	261	323	538	486	589	441	623	663	743	662	604	547	593	534	421	403	417	383	609	633	758	637	635	518	531	557	667	584	551	659	932	908	1076	1027	714	736	832	755	675	472	587	502	835	851	931	815	688	694	685	744	459	402	392	560	799	829	1106	737	560	575	541	582	176	206	147	104	248	267	188	197	90	218	117	200
22:09:22	195	185	146	176	230	178	120	167	151	169	162	130	259	218	263	342	397	357	396	372	228	289	270	344	472	463	516	500	590	593	626	702	699	614	586	600	410	408	407	437	674	604	786	751	585	440	575	564	843	716	546	723	896	953	990	930	784	885	714	691	632	466	571	557	921	813	966	811	628	877	675	814	371	390	385	407	631	731	1068	703	579	580	495	476	177	128	164	143	203	158	171	224	173	151	155	209
22:19:22	174	145	209	227	194	161	190	163	146	135	245	174	257	288	295	182	377	393	332	447	276	236	272	330	497	528	524	544	551	597	749	564	556	623	701	548	366	380	384	397	700	653	656	608	513	487	511	457	714	614	554	676	986	815	898	955	779	720	664	776	670	635	585	494	794	781	935	725	670	729	572	647	479	335	428	423	852	803	1091	700	655	609	417	513	150	190	242	216	186	178	221	165	105	272	167	153
22:29:22	195	221	209	143	167	129	111	216	200	179	189	161	319	302	442	207	338	422	326	402	281	411	295	276	511	549	670	573	655	654	574	611	626	646	608	545	413	464	373	380	700	677	809	696	446	545	525	457	768	502	564	676	917	889	994	929	843	730	693	715	636	684	565	483	739	874	1003	803	580	811	702	668	519	427	478	420	763	641	999	831	452	547	601	529	142	181	149	169	153	174	107	194	197	140	196	166
22:39:22	144	136	139	156	180	203	150	154	172	166	202	215	312	297	273	210	368	421	418	330	202	238	217	248	397	550	528	484	645	728	651	591	651	527	494	426	414	404	398	365	655	606	650	776	545	453	551	497	747	534	655	771	981	1005	947	1057	565	788	689	750	564	675	550	558	988	800	1006	813	614	587	512	762	460	327	529	315	761	718	961	771	599	529	447	465	178	221	225	182	293	208	137	136	161	189	165	250
22:49:22	170	209	186	101	191	181	114	178	139	148	216	166	344	258	271	303	344	372	436	334	259	300	305	283	426	675	528	488	775	720	629	617	612	436	607	493	441	328	328	373	761	747	668	731	562	462	430	498	556	632	586	650	865	1040	783	988	867	672	779	624	569	576	446	572	945	890	919	883	636	715	616	515	396	279	351	353	774	686	948	735	675	460	472	516	181	189	190	137	199	167	168	256	126	169	176	159
22:59:22	171	164	131	179	156	155	184	196	159	154	174	187	261	343	367	219	345	274	305	357	221	306	345	413	538	557	561	529	632	729	770	761	572	618	758	596	423	390	376	476	524	731	743	657	593	531	486	502	642	632	578	673	869	964	978	978	774	791	665	808	747	510	633	547	813	767	982	872	516	795	555	702	419	352	451	469	746	867	1156	776	694	420	490	498	187	220	209	175	132	192	223	211	160	203	153	244
23:09:22	120	122	160	137	202	164	184	116	211	144	199	243	290	348	376	238	434	333	279	353	244	302	367	323	472	646	702	439	665	666	763	665	654	526	564	522	503	475	353	430	616	635	610	693	553	548	535	625	793	668	625	719	1097	990	794	1122	831	776	635	760	474	536	549	585	1016	895	793	750	648	692	733	661	397	339	479	441	765	818	1032	880	527	450	559	523	114	210	237	155	202	154	97	188	175	166	186	179
23:19:22	132	242	198	138	133	165	120	183	155	209	216	177	302	232	292	194	532	365	352	368	412	293	345	374	589	524	613	460	756	755	781	648	674	661	636	557	377	437	367	426	712	662	727	661	560	466	500	488	513	597	663	695	1049	919	942	887	816	778	689	872	689	490	601	504	996	926	987	785	706	636	777	680	499	413	381	458	957	912	1044	858	565	656	588	504	241	228	101	177	198	152	183	213	186	144	217	223
23:29:22	173	154	233	175	108	189	150	131	169	120	177	185	291	228	359	232	502	397	344	372	320	363	247	366	561	526	625	489	726	702	733	659	592	618	576	589	417	461	330	389	749	658	602	719	544	519	445	481	705	609	709	747	882	973	863	1117	726	811	755	676	649	563	624	618	952	930	966	988	854	738	563	802	395	376	592	451	729	733	1024	730	553	523	457	502	206	192	217	214	180	177	200	168	151	173	209	204
23:39:22	192	160	191	205	177	136	231	158	237	239	150	241	372	293	305	252	459	401	368	344	284	296	336	244	558	490	563	536	612	712	733	711	619	542	626	505	391	502	369	472	711	657	592	623	633	604	417	536	709	570	644	617	888	994	1032	971	742	797	667	785	577	685	494	430	936	878	1115	808	712	649	590	743	435	436	392	492	761	787	1249	611	605	515	583	423	171	181	201	244	159	130	212	145	163	207	151	215
23:49:22	240	164	152	197	129	144	129	212	209	168	167	217	301	288	285	263	331	400	340	395	301	331	291	303	546	464	600	530	603	683	636	771	728	634	550	504	458	347	318	384	654	684	702	584	625	434	514	436	678	597	644	645	1013	876	906	1037	707	741	831	650	737	551	560	623	945	788	962	904	733	703	667	646	372	383	409	303	767	595	982	663	670	433	544	402	166	160	189	147	205	197	168	132	83	187	191	220
23:59:22	203	134	161	156	181	176	133	209	224	138	141	248	229	326	282	211	389	315	372	398	253	267	379	296	457	552	491	508	754	615	518	656	764	507	636	486	340	502	400	496	721	558	706	739	597	414	424	408	775	641	749	759	1064	1007	979	1099	902	787	674	729	614	566	529	547	854	816	887	713	708	715	667	569	494	445	468	406	834	626	1107	740	665	601	640	487	198	161	119	131	136	132	177	187	212	212	181	109
24:09:22	112	202	161	172	124	174	167	109	134	184	177	183	258	309	278	264	403	439	417	398	285	423	350	372	652	494	641	535	587	740	623	737	701	546	508	480	395	516	425	414	695	635	678	625	548	445	544	370	665	681	654	689	1153	1107	856	980	722	765	705	874	591	565	635	625	883	929	903	906	667	679	795	670	390	299	507	516	749	875	1105	713	706	490	460	483	179	183	118	243	129	164	155	149	125	275	255	164
24:19:22	214	201	218	124	218	172	154	216	113	206	120	139	306	354	366	237	461	420	367	334	314	312	248	391	527	528	621	569	795	583	703	605	637	483	743	617	576	447	343	472	554	658	625	622	642	493	517	429	698	551	587	596	1055	1022	853	806	816	824	630	743	568	507	729	525	753	722	1048	793	808	680	506	722	375	358	428	473	763	608	1145	774	521	532	530	551	226	167	136	143	220	192	213	114	161	186	196	227
24:29:22	176	159	171	176	145	174	192	112	192	159	144	110	280	241	291	205	465	325	330	378	322	350	333	350	559	540	627	442	795	631	669	640	726	491	552	499	374	384	375	416	578	620	681	622	441	421	418	488	636	638	627	578	947	972	1026	953	752	836	678	798	519	529	720	570	905	891	978	919	700	716	644	707	402	358	350	427	837	808	1244	803	665	544	502	480	187	193	152	185	142	136	125	187	164	113	201	222
24:39:22	227	87	205	207	192	161	207	167	169	122	148	125	333	228	311	261	439	433	325	370	278	259	253	288	563	447	715	521	743	605	665	688	555	598	572	557	314	427	361	431	797	589	616	701	582	365	400	483	496	548	534	625	940	1034	884	1173	748	807	660	907	631	634	593	543	887	910	932	781	666	678	581	738	465	421	362	327	728	732	1181	779	683	482	456	518	212	197	145	149	187	207	135	220	221	201	156	225
24:49:22	221	273	247	195	144	137	259	234	224	186	148	139	306	289	333	226	363	391	348	389	298	355	362	329	554	598	612	575	775	687	638	699	612	777	519	678	394	396	423	456	586	670	740	667	561	385	471	648	535	566	677	740	1017	1035	957	1055	627	810	756	750	626	591	568	556	906	722	1021	665	733	765	779	580	346	379	491	428	777	821	1347	737	627	507	552	554	171	244	148	79	198	120	148	159	237	206	190	191
24:59:22	202	165	127	174	174	194	178	143	148	219	88	204	311	232	277	242	426	358	389	379	366	308	247	322	507	634	574	583	641	653	706	735	667	508	644	564	489	443	460	361	723	815	558	649	536	518	611	520	533	597	765	668	988	1013	858	1108	806	757	658	727	672	441	613	655	960	1001	1018	989	671	776	624	653	516	412	465	496	778	694	1146	858	609	518	511	555	203	215	205	166	248	188	191	177	152	143	217	258
25:09:22	168	161	187	218	110	158	183	146	168	185	170	163	295	241	365	165	421	350	360	478	411	263	326	356	451	576	584	554	749	727	691	662	642	763	656	480	400	493	460	461	672	600	703	613	545	481	474	525	590	616	662	663	912	975	1186	981	763	882	666	706	783	545	601	522	827	951	1038	806	672	654	700	596	447	353	418	438	868	707	1054	852	542	587	461	465	208	184	163	185	135	126	208	175	191	186	177	245
25:19:22	208	150	217	145	217	159	208	134	113	223	154	200	227	275	307	238	393	362	363	406	347	278	359	344	629	506	582	476	594	639	661	605	557	484	666	575	379	360	345	335	699	651	736	671	623	475	446	473	642	668	607	618	830	921	966	993	570	787	785	763	670	508	565	599	1061	862	997	785	748	642	674	626	566	426	484	325	796	849	942	819	533	454	523	541	164	151	237	249	150	223	239	140	206	180	185	164
25:29:22	178	121	227	214	201	196	130	226	130	186	192	238	355	259	361	308	386	348	397	387	256	269	363	392	512	516	518	647	596	650	601	801	617	600	642	632	325	422	389	389	670	789	726	613	558	547	409	420	611	669	707	683	1113	907	926	1027	838	690	788	664	556	548	667	494	793	948	829	746	689	569	672	656	464	329	411	524	676	773	1082	780	665	688	493	558	151	204	205	163	201	149	184	133	140	165	157	181
25:39:22	227	182	229	159	120	175	192	168	164	207	171	135	368	245	275	233	447	401	462	362	212	257	290	367	435	549	514	451	700	762	665	771	594	490	663	540	428	403	400	451	627	630	599	604	577	577	428	402	589	584	791	692	1137	941	1024	1037	674	734	794	684	698	531	591	561	964	867	843	855	641	812	627	567	510	286	436	401	798	683	1050	762	679	591	580	561	210	154	135	193	220	208	145	166	167	237	183	217
25:49:22	185	161	85	116	154	174	192	193	198	90	115	152	280	280	368	316	398	463	431	451	316	304	285	321	575	461	557	513	714	738	678	620	732	601	700	520	441	412	394	471	664	716	682	595	617	468	457	453	530	701	630	749	975	1084	952	974	693	739	806	765	700	594	638	563	890	920	850	848	686	762	638	738	545	414	380	331	787	789	1131	811	671	506	425	484	228	141	187	257	171	152	130	207	114	186	125	243
25:59:22	129	222	185	206	243	216	176	179	176	238	239	181	284	302	340	325	394	250	389	414	285	219	349	405	600	512	627	520	716	582	729	872	665	626	608	644	300	321	447	428	753	706	624	674	572	371	437	524	534	676	777	836	978	979	1053	1012	711	746	715	776	532	574	646	636	930	958	847	838	666	706	587	907	454	359	371	432	816	915	1140	690	604	554	531	437	210	170	147	166	167	123	211	257	158	245	167	133
26:09:22	150	130	173	163	235	167	162	146	188	132	171	173	369	284	257	246	405	376	365	397	328	316	311	366	524	472	473	436	666	724	706	773	673	642	500	712	355	479	403	411	543	674	771	596	562	416	425	462	784	423	566	791	973	1042	989	1152	602	745	659	724	591	539	648	613	916	916	998	779	753	601	624	679	506	295	526	442	813	821	1045	736	580	417	524	415	142	246	219	188	211	229	185	217	160	204	154	196
