# Supplementary material for: Adaptation dynamics between copy-number and point mutations
Source: eLife. 2022 Dec 22;11:e82240. doi: 10.7554/eLife.82240 (PMC9833825; doi:10.7554/eLife.82240)
Supplement: Figure 6—source data 2. [file elife-82240-fig6-data2.zip › Figure 6 - source data 2/p02_reconst_CFP.txt]

Time	A1	A2	A3	A4	A5	A6	A7	A8	A9	A10	A11	A12	B1	B2	B3	B4	B5	B6	B7	B8	B9	B10	B11	B12	C1	C2	C3	C4	C5	C6	C7	C8	C9	C10	C11	C12	D1	D2	D3	D4	D5	D6	D7	D8	D9	D10	D11	D12	E1	E2	E3	E4	E5	E6	E7	E8	E9	E10	E11	E12	F1	F2	F3	F4	F5	F6	F7	F8	F9	F10	F11	F12	G1	G2	G3	G4	G5	G6	G7	G8	G9	G10	G11	G12	H1	H2	H3	H4	H5	H6	H7	H8	H9	H10	H11	H12
00:09:46	0	26	0	10	35	49	0	0	47	40	14	31	41	1	1	27	14	14	38	0	0	0	13	27	27	45	41	0	11	5	70	44	14	17	6	10	11	37	0	0	2	0	8	0	0	19	33	28	38	29	0	2	0	76	13	10	0	25	30	37	10	31	21	0	9	61	14	53	9	34	47	6	8	13	55	10	0	60	9	4	52	48	19	15	29	26	41	17	0	23	28	31	49	0	48	9
00:19:46	55	14	17	15	0	21	31	40	57	47	21	18	39	50	16	25	42	37	13	68	5	12	28	27	29	62	44	25	14	32	26	39	58	0	41	46	20	26	18	0	55	46	33	58	38	47	0	0	14	16	25	45	33	66	43	11	89	0	39	13	32	12	17	12	57	0	2	51	49	1	21	22	39	77	9	41	67	32	51	14	66	41	0	18	23	6	24	47	0	8	0	33	58	59	29	16
00:29:46	24	47	38	0	26	56	0	39	35	23	0	24	14	5	0	12	39	36	60	33	0	41	44	51	38	0	8	0	58	54	0	0	56	13	5	12	19	0	55	0	30	60	35	16	16	15	0	19	0	15	32	7	0	9	56	60	58	8	32	43	5	0	75	9	40	0	26	70	49	44	0	8	54	0	16	0	28	25	0	61	21	30	49	0	24	15	0	40	25	5	0	49	20	3	30	1
00:39:46	0	51	50	84	0	0	36	31	0	42	0	15	15	24	15	1	5	61	14	9	40	19	72	10	32	45	31	52	46	45	5	45	76	14	3	6	54	28	49	13	0	76	9	5	38	0	34	40	14	48	24	55	13	52	20	12	58	0	0	31	1	0	17	40	12	62	19	12	45	0	46	14	6	49	0	40	49	17	25	56	22	8	34	14	27	66	7	42	31	0	25	36	7	32	48	18
00:49:46	11	0	59	46	45	20	0	0	42	66	9	23	27	20	49	19	32	39	11	13	32	22	2	0	0	0	18	3	41	10	0	43	19	43	40	55	18	23	4	0	45	45	8	70	21	7	21	55	1	11	14	28	30	3	43	57	0	21	28	60	24	29	0	21	8	41	59	39	42	65	64	58	8	0	11	57	40	0	49	40	10	3	0	0	16	22	3	36	11	0	0	13	0	17	11	0
00:59:46	0	12	29	25	26	1	41	11	2	0	37	7	34	25	49	45	17	42	25	48	46	34	3	0	59	0	23	35	35	64	25	0	30	20	0	29	21	4	12	43	2	10	65	18	28	0	51	0	27	18	39	52	103	46	13	43	40	18	41	40	53	35	50	0	10	62	42	6	0	0	27	9	19	26	8	0	40	66	48	47	63	9	35	0	21	0	31	0	56	29	0	42	28	0	35	3
01:09:46	41	0	1	29	55	32	31	0	46	39	51	37	26	0	35	44	43	35	0	19	27	0	13	28	26	2	27	45	32	0	50	17	20	29	0	21	0	45	36	11	40	66	66	15	16	21	22	35	8	40	14	17	47	32	0	32	38	9	66	13	64	0	19	34	23	52	37	46	8	21	31	2	12	17	4	61	61	17	15	29	29	56	27	14	4	43	26	17	41	17	25	10	24	23	51	20
01:19:46	30	33	4	56	10	0	25	43	48	0	0	23	13	0	23	39	36	49	33	10	17	9	0	32	0	52	32	0	59	6	52	18	21	88	0	29	34	0	45	0	64	68	6	65	48	12	4	27	0	30	42	0	54	44	31	0	42	0	30	25	0	15	17	0	46	29	28	30	7	8	70	0	0	0	23	55	51	4	22	50	64	52	30	18	30	20	52	17	4	30	0	52	29	34	15	11
01:29:46	22	54	27	2	9	29	34	33	0	0	21	48	1	50	37	29	58	33	45	48	46	7	13	37	0	35	36	22	29	45	59	52	31	0	30	32	19	32	26	14	31	17	45	9	49	91	9	29	37	15	0	20	29	57	22	10	11	36	46	34	11	28	33	24	55	41	65	56	50	13	33	20	32	23	25	48	67	82	37	4	0	45	27	37	28	0	37	12	0	0	41	18	34	33	22	0
01:39:46	34	1	25	0	20	0	5	0	13	30	36	24	0	50	36	43	26	22	5	17	9	52	72	0	14	0	45	28	42	0	34	3	55	38	30	35	29	31	12	46	0	33	39	10	0	25	39	8	41	3	50	19	0	50	35	25	53	23	5	47	8	0	13	8	53	17	25	28	26	47	40	33	14	30	33	31	22	26	45	29	8	36	0	0	16	0	24	0	52	12	51	31	32	7	32	19
01:49:46	39	32	25	7	21	44	20	0	0	26	44	17	25	33	37	0	32	0	25	70	0	33	0	44	0	35	33	0	39	28	0	52	8	2	12	17	43	0	12	26	57	68	55	37	0	37	53	0	8	7	52	63	3	6	47	42	30	0	40	23	27	9	30	1	0	19	70	27	0	15	24	50	9	0	2	0	14	42	52	8	5	31	63	10	24	30	11	1	43	21	0	1	57	37	0	41
01:59:46	0	42	42	56	35	32	45	19	38	0	13	15	24	0	35	21	32	0	6	28	0	0	29	12	11	24	37	26	0	4	50	49	2	8	56	35	18	28	0	0	57	23	25	60	27	27	5	28	49	0	57	0	39	28	4	61	4	0	38	21	27	23	10	44	47	29	22	26	2	0	65	13	33	31	56	4	17	23	17	59	47	41	20	9	29	47	28	19	2	0	0	0	15	28	31	26
02:09:46	30	24	13	32	47	9	57	22	0	3	9	7	31	23	9	0	17	18	47	57	10	31	4	37	25	0	0	10	30	36	33	44	5	42	7	56	13	42	19	4	6	70	45	18	44	11	42	40	1	0	0	0	41	55	26	11	4	9	46	11	10	0	21	52	82	16	33	71	56	0	0	0	35	0	0	33	59	45	48	1	26	37	45	35	13	54	55	23	0	8	65	47	53	34	6	23
02:19:46	14	0	60	15	7	0	35	0	0	0	1	27	9	58	61	13	56	54	54	47	36	10	6	24	48	0	8	48	1	7	69	5	0	43	0	51	25	21	0	22	23	53	24	23	23	7	10	17	43	12	7	42	30	53	52	16	0	13	37	24	20	4	9	16	72	41	39	38	24	55	39	3	6	20	22	43	0	11	0	20	26	0	24	13	18	54	54	22	0	4	4	0	16	44	32	6
02:29:46	0	22	15	4	2	25	0	31	0	24	0	24	4	31	17	0	0	14	0	45	22	43	56	28	37	14	36	50	64	54	42	10	5	0	11	14	8	22	3	41	36	8	47	0	33	0	44	1	48	49	33	41	13	0	6	13	25	20	5	22	33	47	14	57	0	66	12	63	31	0	9	0	0	24	44	47	37	0	0	0	12	35	38	22	6	44	46	0	0	2	39	16	53	16	22	41
02:39:46	0	37	13	0	38	2	60	16	0	15	0	34	21	0	0	40	28	20	0	57	0	28	30	28	25	9	1	40	9	51	27	77	24	14	24	35	9	27	44	22	23	8	46	6	25	28	9	37	0	43	23	33	20	63	20	67	7	31	7	64	1	12	40	41	4	13	62	8	36	25	2	48	36	38	9	0	8	26	41	47	34	9	25	36	20	32	0	39	19	57	0	50	47	42	18	0
02:49:46	0	58	27	18	43	0	0	59	34	39	16	25	15	19	0	20	62	25	29	64	29	0	3	53	0	17	51	28	47	21	1	12	55	0	0	16	19	47	26	4	16	62	0	17	14	15	43	16	50	14	0	42	18	32	48	24	4	0	48	57	30	47	8	50	13	45	21	13	26	2	13	46	17	14	0	13	40	7	0	56	24	0	0	34	57	23	15	0	35	19	24	0	6	8	10	26
02:59:46	0	34	0	35	22	8	30	28	58	48	12	3	0	6	16	0	0	40	91	14	36	34	51	40	31	6	50	4	0	56	14	19	0	94	0	9	6	0	0	13	1	32	13	10	4	20	0	10	78	36	2	29	31	0	34	0	25	0	35	13	36	11	28	4	50	2	28	1	10	0	6	21	36	44	13	7	28	66	28	18	4	0	30	13	12	14	0	0	31	47	0	20	0	1	34	29
03:09:46	28	0	52	18	25	45	0	28	47	0	20	3	34	0	20	0	49	13	79	23	23	12	42	20	29	25	9	0	64	22	35	40	0	21	54	37	15	21	0	23	0	12	33	0	50	20	36	45	25	40	0	47	0	55	30	67	51	41	41	22	22	0	31	18	40	13	57	16	28	31	0	11	0	58	0	44	46	29	11	4	47	31	19	15	32	5	51	0	45	0	42	11	36	6	10	35
03:19:46	53	19	45	0	59	24	8	32	0	18	1	16	23	22	15	7	25	23	31	45	17	49	0	31	15	33	1	70	16	19	38	37	19	0	57	22	55	0	61	30	10	0	35	47	0	34	27	22	0	15	43	32	49	19	17	17	31	23	47	36	12	48	37	11	0	44	35	47	27	32	12	24	0	23	45	23	7	27	28	53	0	49	44	14	30	38	31	2	0	39	0	9	55	38	0	0
03:29:46	19	57	26	11	28	47	23	43	1	17	26	40	22	0	0	0	13	8	4	23	8	0	30	21	45	9	0	19	66	77	46	54	0	0	10	24	12	14	3	21	0	12	59	59	12	42	61	44	0	8	8	1	14	56	24	40	58	48	61	23	33	15	91	13	3	75	28	0	3	39	41	48	57	37	9	14	65	30	0	12	32	29	28	11	0	0	21	23	0	25	55	36	0	12	40	45
03:39:46	38	0	20	27	25	0	27	45	44	0	0	9	48	32	21	17	78	71	18	40	0	4	36	37	5	0	35	61	14	2	7	28	58	58	36	7	41	41	0	49	12	43	49	49	0	31	48	34	44	31	36	40	27	39	41	23	4	0	0	17	31	0	0	23	31	66	49	45	13	0	54	50	58	42	26	66	24	47	14	19	56	0	0	24	49	49	11	11	40	0	45	20	2	37	8	0
03:49:46	46	47	0	0	23	61	48	12	0	0	8	27	16	0	18	26	67	51	18	49	8	26	26	41	17	23	48	14	1	56	31	49	16	5	14	42	21	56	21	0	43	3	66	0	6	45	31	0	12	13	44	36	6	44	54	15	21	50	60	31	30	30	44	25	31	14	10	17	0	16	23	22	2	45	0	23	0	7	50	51	40	16	0	0	0	23	21	8	84	52	9	48	18	0	12	11
03:59:46	20	13	44	22	0	25	23	41	23	14	43	16	11	32	27	47	12	22	20	26	25	51	26	50	14	17	0	5	66	13	16	12	4	0	25	13	33	0	6	34	41	1	58	0	1	35	0	14	63	33	8	0	20	80	25	19	35	52	0	25	32	52	55	0	0	72	12	0	3	33	12	0	14	41	0	34	5	9	10	56	37	15	10	21	8	33	3	28	10	39	16	0	0	31	51	7
04:09:46	19	7	8	22	0	0	0	35	0	48	10	23	24	15	48	3	62	1	0	71	50	34	56	43	69	36	22	43	38	10	25	0	24	20	27	55	33	4	8	0	47	44	14	61	11	5	53	7	62	32	4	56	31	40	7	66	0	13	65	6	12	9	40	58	29	8	70	95	0	12	35	22	13	20	57	8	45	20	24	74	57	12	36	41	11	31	33	0	2	17	29	35	0	51	24	32
04:19:46	0	11	54	0	10	25	10	0	0	17	59	60	15	9	26	8	43	67	29	0	0	33	50	25	39	36	5	38	27	43	29	20	54	31	0	60	18	0	0	11	28	30	20	47	0	0	0	25	0	52	12	12	59	49	24	67	50	45	0	39	21	24	31	26	31	37	29	41	16	46	51	8	5	0	59	63	48	23	0	26	42	18	0	3	12	8	0	0	24	40	11	29	17	16	8	35
04:29:46	0	7	29	0	4	53	25	27	62	0	23	16	38	39	0	40	8	29	29	24	16	17	12	23	57	0	0	18	47	73	34	43	17	0	7	17	5	0	0	56	33	0	21	38	29	13	21	0	31	0	27	37	0	44	39	40	35	7	4	31	38	29	36	21	42	42	18	27	25	35	52	20	54	50	57	16	28	26	65	30	39	11	3	3	16	0	43	0	45	0	54	0	45	39	0	0
04:39:46	31	52	55	68	38	28	0	0	23	20	24	31	33	7	0	2	10	26	28	0	24	0	36	30	0	0	30	63	45	16	9	15	0	51	9	21	19	54	61	0	40	52	60	55	68	27	9	10	35	0	16	0	7	8	47	39	20	44	42	22	47	43	42	19	24	10	0	0	0	3	0	20	43	49	52	48	37	51	46	47	62	87	50	28	31	24	22	21	38	41	9	0	3	5	37	48
04:49:46	1	30	42	31	0	11	0	0	0	13	34	30	11	0	11	40	32	34	43	6	0	2	53	62	4	37	59	69	25	5	0	32	89	31	29	11	22	0	31	34	10	40	56	22	31	18	37	55	0	0	0	21	6	28	66	70	0	0	21	36	40	58	48	0	0	61	37	19	2	30	5	0	41	50	47	45	10	16	66	12	52	28	43	1	0	0	1	29	53	24	2	7	46	46	29	51
04:59:46	0	24	56	64	13	60	0	43	0	5	10	7	43	34	37	29	0	13	73	40	22	1	68	0	99	1	6	20	49	45	76	57	15	43	10	16	31	53	16	54	57	13	37	15	4	57	33	18	7	17	0	66	22	6	57	0	43	9	0	3	15	46	35	56	7	37	0	53	36	28	3	27	66	41	0	41	43	45	13	44	57	3	50	35	54	31	45	0	41	7	27	6	25	12	43	13
05:09:46	24	26	0	7	25	2	42	17	23	0	47	11	12	43	20	51	56	0	62	30	66	7	51	47	45	35	0	16	41	10	8	36	10	35	58	34	16	0	26	59	26	20	21	8	6	55	5	22	57	26	25	52	0	50	0	73	4	0	21	18	7	20	47	6	61	0	14	59	7	26	72	0	27	26	51	6	61	0	41	40	4	64	1	44	0	1	36	0	34	31	0	40	0	25	60	10
05:19:46	0	15	40	32	22	30	9	31	25	5	49	3	54	53	20	36	31	28	10	41	20	56	37	0	49	13	43	0	44	31	11	64	16	23	54	20	37	27	19	54	9	80	31	0	30	26	31	20	54	43	11	48	8	33	75	56	0	43	7	19	41	50	47	2	56	0	53	5	18	4	19	25	45	0	0	51	0	50	54	13	108	19	60	0	0	52	5	28	27	22	0	3	54	21	21	0
05:29:46	29	24	23	35	0	26	13	5	0	13	37	20	15	37	31	27	39	36	7	69	0	49	6	9	59	9	27	58	13	20	37	0	20	30	0	24	55	46	43	32	15	48	36	12	0	0	38	0	41	27	33	1	68	23	0	45	14	0	30	19	32	20	2	57	15	18	57	3	45	24	0	0	0	44	18	19	19	20	40	20	43	4	49	15	14	0	29	8	33	6	0	34	0	31	17	34
05:39:46	16	0	42	16	0	16	54	0	53	14	5	0	20	21	33	90	43	49	36	6	48	27	51	24	79	68	20	65	29	1	49	0	26	54	0	14	21	40	75	16	20	22	19	35	0	18	50	35	46	29	10	43	5	8	45	45	25	47	8	10	41	75	38	0	8	14	23	10	23	0	38	36	55	39	29	36	8	34	15	66	64	0	53	11	18	29	61	41	29	37	28	80	29	0	0	35
05:49:46	29	30	37	6	25	6	0	43	41	29	0	22	19	17	20	70	81	72	70	47	11	0	7	44	30	12	61	6	56	45	7	49	24	0	30	23	47	7	44	14	32	34	17	45	51	8	20	81	11	19	0	15	0	0	20	18	0	0	0	14	33	24	44	10	30	31	51	72	55	26	9	0	3	35	62	18	55	0	0	27	40	57	33	29	24	42	24	0	0	0	32	54	20	15	0	5
05:59:46	25	44	18	43	31	33	72	14	20	0	0	0	15	53	44	14	72	31	42	43	0	36	17	44	33	35	34	36	62	30	12	27	42	54	8	22	18	34	46	55	34	24	21	11	16	49	54	38	10	47	18	54	0	74	2	51	0	24	1	16	41	13	0	2	45	52	71	67	17	57	61	58	17	34	23	55	11	42	45	26	83	25	7	32	47	16	0	60	34	21	22	21	26	13	38	13
06:09:46	21	42	0	29	23	8	0	43	49	31	36	10	24	17	48	46	37	66	16	33	50	58	64	43	53	17	2	7	18	61	9	55	0	26	25	13	51	0	21	37	61	19	23	40	53	51	33	13	47	68	20	10	44	28	19	35	18	8	33	36	56	36	39	10	12	41	43	3	13	39	7	54	33	33	20	27	8	54	48	33	63	45	0	25	18	26	31	0	31	13	4	36	0	0	13	15
06:19:46	36	1	39	9	20	30	31	11	10	0	41	15	36	53	48	54	62	35	43	29	53	8	26	0	37	38	35	15	7	47	0	0	30	51	22	15	30	15	35	56	39	29	62	53	0	29	58	20	35	19	48	39	47	18	0	7	0	12	53	20	37	70	60	54	46	38	69	59	28	35	53	51	43	43	57	23	55	46	40	55	24	14	32	35	8	27	53	25	0	31	17	49	56	1	0	21
06:29:46	44	16	14	0	29	0	3	8	34	46	31	9	23	18	68	47	57	51	52	27	48	46	32	19	32	57	12	11	36	26	50	46	53	31	30	41	28	7	58	58	44	36	18	18	11	59	18	59	57	26	23	31	0	39	52	34	48	56	29	18	55	54	57	13	46	70	45	10	0	65	9	19	2	36	72	26	48	34	21	17	19	34	30	8	32	2	35	0	28	6	49	0	49	7	81	6
06:39:46	48	44	3	25	16	31	10	36	32	22	30	27	28	50	27	11	21	67	9	41	28	0	65	49	54	18	6	26	21	0	56	38	22	19	0	29	44	38	20	58	1	33	45	61	44	28	8	23	27	26	49	55	52	12	37	34	27	55	10	14	22	32	33	25	67	50	69	47	0	30	3	18	19	72	24	67	44	31	58	23	39	55	36	45	15	34	0	44	36	0	27	4	45	3	3	36
06:49:46	63	13	24	24	16	22	41	0	49	8	14	18	37	54	70	40	36	48	62	66	60	54	45	73	35	107	8	55	16	48	6	42	15	51	40	20	37	27	3	33	35	26	19	0	64	52	38	57	51	85	55	57	65	38	0	25	39	54	35	25	62	7	35	27	58	21	7	51	0	24	35	5	14	75	55	0	35	58	31	58	80	58	70	49	1	30	0	10	22	0	11	62	57	15	0	11
06:59:46	28	25	20	13	53	1	40	0	0	45	26	7	19	1	21	50	6	57	11	95	28	55	12	26	50	17	71	28	44	12	50	14	0	60	17	10	22	15	69	42	49	34	72	11	23	17	58	28	35	58	26	16	48	0	7	61	6	0	60	12	68	54	38	65	25	18	61	46	5	50	0	18	35	52	52	90	15	13	0	25	31	15	45	37	4	0	39	5	0	40	48	2	6	0	8	38
07:09:46	8	0	53	34	53	36	0	0	54	22	6	30	58	45	45	2	21	55	19	37	38	47	25	33	78	70	52	23	54	24	0	6	59	18	15	0	88	4	30	14	13	15	21	32	4	0	25	45	19	16	64	21	18	58	3	40	25	45	0	29	50	34	72	34	49	32	47	47	0	60	38	0	21	69	60	34	1	20	41	44	37	26	18	43	20	0	10	17	0	39	11	0	0	4	54	4
07:19:46	4	5	9	28	8	1	40	49	28	19	11	15	41	49	57	19	44	1	20	73	52	52	65	0	55	44	33	25	36	49	54	17	21	53	63	12	26	59	16	63	13	35	20	34	3	48	28	44	10	1	53	64	4	24	69	22	6	64	23	20	36	71	49	42	11	41	33	0	11	0	21	25	86	42	12	10	79	55	60	47	52	0	24	40	50	28	9	18	37	15	9	37	19	44	33	0
07:29:46	26	5	0	12	23	3	22	6	0	36	0	34	26	43	51	30	51	31	65	26	72	10	55	15	35	75	57	13	13	26	39	52	61	0	0	17	22	58	24	57	9	51	28	14	21	8	29	23	29	3	62	22	21	26	27	56	15	0	29	9	36	34	37	55	55	51	65	40	0	18	67	20	74	39	51	61	33	61	0	32	76	45	25	44	21	12	14	28	15	0	1	36	4	0	63	22
07:39:46	21	10	25	52	13	0	0	29	21	43	8	36	56	0	39	50	15	41	40	68	26	81	61	18	30	38	66	90	62	40	50	1	59	52	9	26	44	83	36	57	41	6	35	16	46	47	59	32	74	32	18	61	4	14	20	15	0	0	0	21	44	10	46	26	7	0	22	16	54	16	96	2	22	71	16	79	18	79	19	69	34	16	3	40	33	7	39	39	0	0	53	0	20	52	0	41
07:49:46	46	33	17	0	56	24	41	0	0	17	2	21	35	51	58	53	48	37	37	11	53	45	31	19	9	13	37	48	20	27	22	16	0	22	3	66	29	47	48	31	39	33	37	25	21	35	11	10	77	22	25	32	19	15	40	32	13	3	24	29	35	26	44	71	30	69	8	19	41	25	10	42	46	13	63	27	22	58	0	26	75	34	50	47	32	14	55	6	23	0	47	22	0	27	29	0
07:59:46	58	22	38	11	4	56	27	32	4	5	0	7	36	6	36	14	42	59	89	63	89	88	72	65	16	66	44	47	21	41	47	47	43	4	7	32	38	23	41	11	22	19	13	0	39	35	47	57	20	44	56	92	33	61	44	36	14	14	30	28	46	65	43	30	21	0	6	0	34	16	11	2	75	46	40	57	67	66	48	44	65	87	61	57	0	27	0	30	0	30	48	2	36	44	6	0
08:09:46	24	29	7	0	4	34	27	8	27	20	32	5	71	43	28	5	71	50	27	39	80	11	29	78	31	55	62	78	0	20	44	26	36	14	49	14	36	31	25	59	40	41	66	53	56	44	68	25	72	61	29	7	30	28	21	0	44	26	16	4	37	77	74	62	24	7	32	42	38	68	62	45	51	3	48	45	21	34	31	13	48	33	53	48	14	32	0	30	0	37	64	29	41	0	20	34
08:19:46	52	34	55	54	21	14	24	43	38	8	22	14	66	24	46	16	58	64	25	32	84	50	50	47	82	32	40	79	66	22	0	69	19	22	24	40	56	40	34	112	55	18	36	60	65	30	36	28	41	50	37	48	42	41	25	38	55	13	18	17	50	60	40	57	35	50	84	4	42	65	31	35	71	75	43	58	32	6	16	57	35	61	83	48	10	19	60	0	18	0	0	30	17	21	0	19
08:29:46	8	2	43	0	2	43	0	14	4	3	13	37	45	42	75	24	75	72	53	8	86	72	26	70	73	43	18	43	15	0	10	11	45	26	64	34	42	68	45	26	10	0	64	63	43	12	43	43	36	49	21	68	46	0	5	40	41	55	27	41	33	25	45	36	19	29	34	57	16	7	53	59	11	56	52	70	51	34	33	52	58	72	92	57	36	34	34	45	19	27	19	21	0	10	27	44
08:39:46	0	44	21	26	0	21	38	14	33	35	0	34	54	45	35	54	45	78	50	60	78	34	56	77	63	58	73	9	12	52	69	31	63	57	54	51	44	4	27	30	24	26	52	6	39	60	0	61	77	50	66	95	0	13	32	68	55	10	0	32	59	65	18	79	43	12	35	37	15	31	59	27	26	3	29	18	64	45	67	77	93	47	53	42	19	0	3	13	24	42	28	3	27	4	16	0
08:49:46	0	0	3	38	14	7	38	18	2	0	4	55	35	20	55	11	54	69	44	23	55	49	59	39	39	58	74	18	62	0	23	56	49	17	19	31	41	0	87	20	39	62	29	56	49	6	59	61	13	68	38	44	31	52	27	0	41	0	36	37	50	67	46	29	55	0	42	75	42	35	39	34	67	39	36	74	21	21	48	56	66	65	62	81	3	6	19	12	12	4	32	10	24	0	28	0
08:59:46	11	51	25	3	12	20	3	0	55	0	11	30	41	56	21	67	60	55	89	69	55	40	40	54	48	28	53	75	19	13	32	41	5	4	74	25	24	10	0	36	58	78	14	2	20	4	68	38	68	38	33	31	37	0	33	57	10	48	0	66	37	21	101	22	52	51	28	3	42	40	11	64	14	55	52	27	7	70	25	76	46	30	55	34	23	29	0	28	2	0	37	55	0	41	25	40
09:09:46	13	14	7	0	4	51	30	19	0	0	10	29	71	57	21	43	27	24	12	52	41	60	22	31	38	51	45	52	43	38	47	49	58	0	12	34	51	50	48	39	0	45	28	21	84	39	57	57	51	37	60	33	26	35	1	19	8	0	1	27	57	49	37	28	27	35	52	49	68	32	66	75	47	24	14	59	18	66	43	65	58	61	37	62	23	20	26	7	30	45	10	0	5	10	1	16
09:19:46	1	0	0	0	0	5	0	0	22	6	0	26	57	67	38	27	49	22	25	67	19	14	40	52	64	30	23	34	63	91	19	1	68	36	47	39	42	22	48	38	22	33	24	29	3	22	15	28	16	38	64	77	46	27	35	38	24	1	37	48	67	69	80	38	27	65	16	4	23	20	17	39	37	40	37	19	28	79	80	55	80	72	55	47	18	8	0	0	0	35	0	8	28	34	54	40
09:29:46	0	1	27	32	33	0	6	33	48	0	7	14	64	87	79	21	14	26	68	53	54	68	27	72	53	24	42	46	40	39	0	0	22	46	80	38	69	75	44	91	43	48	80	42	39	71	79	70	34	0	53	41	29	7	6	24	18	0	19	32	42	49	48	56	39	12	32	22	36	45	68	26	46	21	14	25	61	74	24	45	73	44	45	67	21	0	0	0	0	0	0	22	0	45	19	0
09:39:46	19	12	29	16	27	45	46	26	50	68	41	8	46	77	79	20	54	14	48	60	55	26	30	51	62	67	83	34	1	0	46	31	52	60	69	49	13	24	30	55	30	32	70	39	77	83	70	36	9	39	18	62	43	64	69	37	53	26	58	30	80	68	46	37	35	27	46	12	38	55	62	64	57	16	79	56	21	22	16	25	52	66	89	50	6	31	26	9	0	47	47	52	6	5	33	55
09:49:46	41	0	41	11	19	24	36	0	5	1	21	19	40	88	61	26	28	86	74	28	40	43	86	67	43	92	69	58	38	15	77	3	103	14	61	34	56	22	60	51	59	69	36	33	15	60	49	66	30	73	45	43	63	35	0	45	42	2	9	70	59	73	35	8	52	28	19	35	19	37	84	23	92	48	31	75	54	5	69	83	53	44	95	66	19	27	49	53	32	40	8	0	5	44	22	9
09:59:46	51	66	28	22	0	52	32	0	0	56	39	26	58	50	83	55	57	81	29	72	90	46	26	73	63	90	56	88	65	53	17	55	37	25	57	53	46	56	17	40	54	8	36	68	80	87	50	53	33	0	30	8	28	24	82	54	68	31	46	17	60	60	66	52	19	54	0	48	31	39	86	34	91	26	36	63	30	28	16	44	69	64	25	87	6	0	16	30	25	19	78	51	12	21	0	14
10:09:46	32	48	23	49	49	0	0	29	7	6	37	0	44	43	90	24	41	62	43	37	6	24	27	92	51	60	59	54	16	53	82	13	81	44	26	68	53	49	76	56	25	63	58	19	46	40	36	65	32	43	0	60	71	58	41	44	9	23	23	33	49	17	65	53	8	21	8	37	105	58	87	94	65	65	80	84	61	65	78	78	99	57	45	57	24	55	28	10	31	47	35	23	55	42	46	49
10:19:46	2	65	10	8	8	51	1	29	7	0	0	11	52	81	103	69	27	48	41	56	86	37	70	51	63	67	43	43	71	24	29	60	17	69	77	62	48	51	80	75	100	54	31	30	48	78	42	41	70	76	67	48	71	20	40	55	25	57	57	36	37	41	52	54	18	13	50	37	45	40	38	71	70	58	33	70	83	93	19	80	73	43	96	71	30	0	23	14	0	53	14	20	4	0	41	47
10:29:46	27	58	0	40	43	0	51	21	0	26	7	12	26	51	50	85	49	55	67	61	47	75	27	63	11	3	82	81	58	55	1	72	28	58	33	48	36	35	63	72	35	78	49	19	48	73	27	75	6	34	70	25	57	43	21	36	42	26	48	41	42	66	21	8	59	43	15	72	45	60	32	76	28	47	32	80	45	66	63	50	72	69	42	62	42	34	63	0	3	39	0	13	33	50	45	2
10:39:46	13	33	27	44	27	5	4	27	0	0	0	21	89	55	41	20	74	44	65	22	47	62	66	63	18	86	89	41	57	46	17	55	29	38	39	93	34	37	68	75	69	53	36	35	59	66	79	72	18	66	37	74	11	59	24	80	26	20	67	29	67	12	64	34	49	37	77	16	39	80	20	77	65	58	62	58	41	66	78	28	83	45	31	51	0	37	34	0	0	0	44	39	3	0	33	20
10:49:46	14	36	34	0	41	0	23	27	3	32	28	13	53	57	95	32	95	91	54	69	31	74	92	105	54	62	97	65	17	10	31	51	62	81	79	95	31	33	57	58	14	80	83	36	75	115	84	35	50	31	28	24	2	34	67	43	48	3	0	33	58	36	70	58	8	53	51	67	27	103	33	69	45	76	25	29	51	88	43	110	77	64	44	61	29	26	1	13	9	19	21	0	0	18	24	34
10:59:46	24	0	50	37	60	0	47	32	0	0	61	25	65	36	71	92	68	28	57	54	78	96	49	82	78	66	23	37	30	54	4	26	67	33	72	57	53	82	66	30	79	58	16	56	71	58	80	50	85	74	35	44	28	35	48	0	33	0	66	48	47	70	17	37	33	20	51	50	18	102	20	38	59	55	35	43	81	94	62	58	113	88	43	60	13	0	17	50	0	17	36	31	0	48	1	28
11:09:46	0	2	29	0	13	41	34	0	58	14	48	31	49	37	122	54	54	77	41	33	97	29	69	75	53	78	49	86	6	49	39	24	77	19	91	40	31	44	68	41	53	21	76	28	79	76	69	60	71	48	35	66	8	60	53	44	31	16	58	51	58	63	37	70	47	29	77	31	102	27	78	53	43	80	26	56	54	90	99	63	81	46	62	85	0	22	45	0	9	37	28	22	0	40	0	36
11:19:46	31	12	0	0	57	31	0	0	18	64	49	23	42	107	95	27	60	66	30	22	88	96	76	85	42	76	67	79	53	44	62	28	89	74	45	39	45	17	72	61	85	106	76	19	73	34	29	30	56	100	65	39	4	0	19	27	38	19	50	44	58	35	68	67	69	1	33	15	58	75	27	25	49	43	16	72	97	42	61	78	51	35	46	45	11	23	36	19	74	16	45	0	41	20	38	0
11:29:46	47	23	0	18	55	49	44	32	27	0	0	42	100	75	115	43	84	83	40	39	39	95	80	71	24	58	83	70	1	71	22	61	38	49	74	57	58	22	84	44	96	62	68	59	70	103	57	83	49	47	61	34	0	0	7	21	10	29	15	48	50	65	75	56	0	45	61	10	63	2	44	40	45	9	60	61	40	66	54	76	98	74	53	73	0	26	7	31	0	45	3	23	0	40	0	3
11:39:46	0	31	29	29	6	12	0	33	3	0	26	27	57	80	77	71	34	82	90	76	55	51	64	106	43	32	96	41	25	55	0	9	49	47	40	83	35	35	83	34	100	53	42	96	35	79	34	44	75	40	36	44	45	10	7	58	22	58	36	61	63	58	58	75	55	53	32	79	52	86	89	38	44	57	32	78	86	67	125	71	92	95	52	45	25	25	75	45	46	35	0	10	21	48	26	3
11:49:46	35	34	0	7	28	30	0	43	13	0	12	8	56	81	116	61	41	94	84	48	29	69	63	81	8	71	41	78	0	53	30	76	55	59	64	73	33	79	16	71	25	73	85	28	52	71	29	47	67	41	57	36	19	52	42	31	78	38	52	48	27	43	43	61	77	49	58	21	68	52	86	45	33	37	54	42	113	45	106	55	79	30	70	61	15	11	31	17	0	0	7	8	52	0	8	37
11:59:46	0	22	37	53	0	10	0	44	15	0	0	0	67	65	62	37	24	54	74	49	76	30	91	139	44	76	35	31	38	25	50	33	48	91	57	67	61	65	18	58	87	49	59	53	32	64	46	64	30	7	26	81	61	0	12	28	80	12	51	56	47	49	76	42	52	27	52	29	66	60	50	67	58	38	77	61	61	114	113	91	55	66	81	50	24	19	30	26	33	0	0	52	16	23	0	26
12:09:46	7	14	0	9	21	8	0	4	34	3	19	12	89	83	109	56	48	63	52	88	88	99	39	123	45	60	90	73	49	37	34	17	16	29	70	27	64	92	35	44	91	30	70	66	43	95	49	68	36	58	94	56	0	59	70	42	22	42	0	37	56	34	66	75	9	70	55	36	55	74	54	52	108	42	48	36	96	41	66	92	58	52	52	43	21	14	55	0	0	44	1	26	16	0	18	0
12:19:46	0	20	4	0	8	28	8	12	50	12	59	16	84	58	94	20	86	61	56	91	116	81	63	110	93	36	2	44	17	0	18	52	76	51	0	68	59	30	47	44	122	91	76	86	53	42	45	50	75	35	37	46	19	20	15	36	93	74	17	58	53	38	14	39	25	50	23	34	66	56	87	34	31	28	73	67	72	78	115	78	81	59	91	67	4	30	13	0	1	0	0	0	20	39	62	41
12:29:46	33	38	6	46	28	0	55	0	0	25	77	14	103	49	98	59	59	59	62	60	79	87	66	105	55	41	46	68	24	31	21	85	75	29	67	44	45	44	42	58	108	41	100	37	56	87	26	63	42	58	47	51	25	9	41	74	39	48	42	32	36	44	75	55	61	34	56	90	74	60	24	68	65	69	56	45	62	53	59	62	49	72	32	77	25	34	28	42	47	45	47	26	4	9	0	0
12:39:46	56	36	11	0	0	21	49	27	21	26	0	28	69	91	78	33	61	66	70	27	61	71	48	130	58	21	20	84	86	61	60	60	41	18	93	57	41	61	61	86	75	76	90	86	95	101	48	13	29	13	54	69	67	4	0	11	28	33	80	42	50	48	44	67	55	24	87	71	78	62	46	22	71	42	33	38	57	83	114	78	113	52	68	65	13	0	26	22	46	40	37	33	1	0	0	11
12:49:46	1	6	6	38	27	0	7	23	0	25	9	33	90	58	70	73	105	48	20	81	75	91	98	128	85	69	52	23	21	23	52	40	57	50	68	51	28	21	16	59	92	74	65	30	20	29	58	102	39	38	8	53	23	11	24	52	45	41	62	53	64	51	46	63	59	45	36	16	55	63	65	41	54	13	88	44	70	63	118	77	53	57	92	73	27	0	35	0	59	40	0	19	21	29	41	36
12:59:46	14	43	35	29	6	8	13	20	35	15	12	29	30	82	97	33	52	0	54	39	76	40	110	113	99	77	77	82	77	65	94	41	56	53	65	67	38	74	43	29	75	82	55	102	43	61	80	50	49	17	29	73	32	24	79	40	36	21	41	93	88	39	25	63	65	102	18	72	80	82	73	85	59	62	88	73	103	106	92	70	35	65	43	68	22	23	18	36	25	0	9	28	27	36	11	26
13:09:46	31	18	0	0	22	27	8	17	52	27	8	32	87	41	102	70	51	109	74	66	99	81	81	139	52	32	63	87	70	29	48	52	60	88	48	48	46	58	52	93	88	78	59	45	87	57	42	78	55	15	55	67	97	29	30	16	17	41	86	59	78	46	57	20	54	28	79	61	55	82	98	82	59	66	41	65	89	79	102	63	97	120	46	76	9	50	0	0	0	77	19	12	55	2	25	36
13:19:46	40	0	34	43	0	44	3	14	0	41	42	0	47	84	86	74	41	85	67	81	94	50	103	145	58	76	44	34	61	23	35	53	71	29	93	60	45	30	51	124	77	81	73	58	129	38	67	35	28	79	87	56	16	50	35	46	71	133	92	55	48	65	44	34	80	38	60	41	69	49	91	71	42	45	61	29	86	100	95	100	82	47	108	57	6	29	9	37	15	52	8	7	0	40	23	29
13:29:46	5	19	59	0	52	40	0	7	31	37	0	28	94	51	110	29	88	78	52	67	66	70	44	130	81	53	35	82	82	29	81	81	21	35	84	45	25	72	12	53	88	55	90	95	48	44	47	18	77	15	55	53	52	20	30	36	63	60	54	59	27	58	45	69	76	80	70	97	51	32	80	61	72	58	8	86	57	138	90	65	96	92	88	60	10	45	28	10	0	35	16	0	39	32	4	11
13:39:46	20	7	26	0	24	17	34	45	0	22	22	22	73	86	105	88	61	59	41	59	82	77	96	104	12	84	0	48	36	94	43	91	53	36	87	47	40	47	61	51	72	85	92	105	35	58	83	67	47	22	48	65	42	46	46	45	6	58	62	70	50	29	75	52	79	29	66	103	31	97	46	60	36	76	74	31	54	93	108	163	76	64	55	70	17	2	61	19	39	21	0	20	5	40	39	0
13:49:46	8	33	31	45	0	26	31	0	32	41	0	0	85	93	50	83	79	115	31	60	109	8	89	122	60	34	30	52	90	65	81	46	65	7	99	76	51	35	81	29	82	77	127	29	89	32	71	74	92	49	61	68	32	6	78	25	89	85	50	51	54	77	53	63	46	49	83	38	89	57	64	93	58	32	89	45	48	98	69	125	97	39	65	70	31	9	35	6	30	37	2	10	11	22	7	43
13:59:46	10	46	0	35	0	27	0	39	13	0	34	14	72	64	81	76	80	26	50	102	92	83	115	108	99	64	58	36	54	72	60	63	99	75	24	31	56	62	19	56	83	101	62	99	29	95	46	84	66	47	89	33	65	9	27	7	65	35	86	40	53	51	22	63	92	52	90	77	89	28	43	59	39	66	53	30	141	63	130	67	74	107	74	73	12	0	44	20	0	17	0	34	5	45	0	21
14:09:46	11	14	0	52	56	26	25	44	0	38	0	37	77	51	47	17	56	32	29	87	104	92	105	139	92	54	97	44	88	65	40	43	65	65	96	65	54	72	82	80	102	108	82	68	57	43	63	99	36	24	63	88	55	6	7	11	49	59	85	50	50	65	77	23	86	56	94	47	31	92	26	37	27	11	42	43	123	95	59	110	46	82	91	78	51	0	0	6	0	0	11	0	0	6	23	20
14:19:46	26	4	44	0	50	29	22	2	31	29	32	4	97	87	65	52	81	52	64	74	55	97	72	135	90	52	90	46	99	10	101	55	40	69	87	71	67	71	62	36	98	93	104	99	64	85	67	105	52	70	35	50	24	16	46	67	92	59	67	55	55	51	39	9	65	64	75	64	50	60	78	95	75	105	82	81	123	89	107	92	59	81	46	81	13	5	56	22	0	9	29	30	31	0	4	33
14:29:46	48	30	0	5	0	13	0	0	4	0	0	37	79	86	96	40	86	126	79	74	90	82	95	127	32	37	71	46	110	44	43	82	58	56	66	61	91	57	96	27	80	82	99	63	108	58	41	45	39	40	18	87	46	67	14	57	74	42	48	45	25	77	67	76	63	104	46	68	30	63	90	88	40	18	60	92	88	81	144	105	104	56	36	86	27	32	0	31	44	0	13	8	87	51	34	32
14:39:46	11	20	41	8	12	11	11	3	1	1	0	14	95	45	84	57	112	89	75	49	36	112	49	117	57	87	32	59	50	31	102	134	73	20	45	66	62	51	63	78	82	67	73	42	66	64	98	84	21	31	57	84	92	52	46	22	26	49	83	61	96	46	48	76	91	44	52	97	71	35	44	41	90	31	85	79	136	89	101	107	105	109	42	52	7	5	0	23	42	50	7	13	35	45	52	34
14:49:46	8	32	6	9	0	0	33	32	48	53	43	0	90	82	87	32	62	64	103	101	108	119	91	128	67	0	78	92	73	50	65	97	83	49	44	32	54	80	78	84	86	69	89	59	68	53	122	98	44	46	52	46	61	10	70	40	40	38	70	66	46	71	77	60	50	49	85	66	60	57	54	44	72	81	14	58	118	91	105	122	70	106	97	64	18	30	0	11	0	10	39	0	42	52	51	44
14:59:46	8	0	15	14	34	30	0	0	0	86	43	27	107	86	136	110	113	98	97	99	123	74	52	102	46	82	46	75	49	84	67	86	35	58	60	87	64	0	63	38	52	66	78	96	78	67	107	72	98	29	42	72	36	70	45	17	59	100	54	62	50	70	62	61	20	89	98	135	50	40	63	86	37	60	73	28	94	147	80	119	96	42	65	62	22	36	42	0	0	49	14	36	16	15	0	39
15:09:46	0	29	35	0	21	42	38	13	46	1	14	31	98	67	123	53	23	44	46	58	98	94	74	131	96	69	82	100	65	100	80	104	29	53	86	83	67	63	6	87	77	117	82	106	83	51	46	92	65	80	45	63	61	47	76	60	74	83	81	55	59	43	64	85	103	132	94	93	90	68	68	51	83	59	42	66	145	92	107	120	76	72	102	62	12	44	0	42	32	17	24	18	33	28	3	20
15:19:46	44	23	16	52	20	24	46	0	0	11	10	6	90	57	75	43	84	56	62	68	57	68	65	113	73	29	97	51	37	64	42	72	88	81	90	68	81	60	67	59	89	54	130	129	79	68	79	78	54	64	46	74	98	75	79	42	33	79	75	71	60	42	63	59	111	109	85	110	63	65	82	35	95	15	49	62	153	120	88	109	79	101	99	71	32	11	8	9	39	0	28	13	18	15	59	0
15:29:46	34	6	1	8	41	0	38	40	7	14	49	0	113	69	108	36	111	44	80	81	110	57	93	95	60	68	42	76	99	43	64	91	88	68	36	66	62	74	58	13	68	70	117	65	36	88	105	61	26	26	81	32	46	59	54	51	96	81	64	77	55	32	15	68	14	109	65	110	73	90	58	82	93	38	77	47	141	88	72	77	105	51	87	39	17	4	47	44	20	0	53	66	20	26	77	33
15:39:46	0	20	32	45	50	0	28	40	0	40	0	27	78	83	112	69	57	102	35	75	39	115	78	135	53	36	48	35	99	88	34	48	69	56	85	70	63	68	97	34	94	59	69	85	112	54	60	101	88	61	12	50	101	60	39	59	47	49	66	77	55	68	88	3	101	53	112	77	43	118	31	89	62	53	40	55	78	114	88	137	91	17	93	52	28	14	59	0	0	0	20	25	19	29	0	5
15:49:46	47	0	21	6	15	0	15	44	5	7	44	16	92	54	131	18	55	84	81	55	87	76	65	150	57	41	78	99	85	47	67	84	59	47	56	72	50	30	48	10	74	81	127	110	94	102	90	88	82	57	30	40	50	68	66	118	62	99	119	44	52	68	68	78	74	63	85	58	63	49	48	56	76	10	62	70	84	107	99	131	118	71	85	83	28	35	27	0	49	14	25	21	0	25	22	53
15:59:46	16	21	51	28	16	42	37	8	26	20	33	30	75	72	70	60	96	86	53	47	108	106	49	134	51	74	40	39	91	49	86	82	29	78	83	73	48	46	36	65	74	117	86	109	86	86	65	62	97	16	48	41	105	63	76	49	86	62	46	101	64	68	72	60	118	56	72	41	98	66	73	44	54	51	73	70	89	109	99	101	89	45	94	67	12	0	40	29	0	3	37	2	10	6	39	14
16:09:46	18	13	0	30	13	30	0	30	0	50	9	24	120	43	82	79	96	48	65	98	83	65	104	114	42	39	67	33	73	33	81	94	103	102	87	73	65	40	40	34	101	120	104	109	36	49	77	81	84	66	74	77	102	46	58	94	71	43	57	63	82	57	29	8	40	58	67	93	86	64	72	47	24	29	18	33	100	108	129	117	94	98	79	65	28	1	22	28	78	17	0	14	12	0	14	19
16:19:46	4	29	10	6	26	0	17	0	7	47	11	27	91	58	70	79	96	24	67	68	104	87	113	176	68	54	76	61	23	91	84	60	86	92	40	87	45	58	62	46	98	94	112	90	89	67	73	76	24	84	38	113	106	34	89	86	52	42	71	66	39	49	64	96	58	113	69	56	95	83	50	87	65	57	65	68	120	97	102	120	77	31	122	71	17	49	33	7	28	0	15	45	16	3	40	0
16:29:46	26	30	19	32	34	2	52	37	0	34	0	32	81	85	104	46	78	38	85	64	116	117	73	153	76	54	87	49	113	83	62	114	57	44	95	57	44	50	25	44	107	100	74	76	48	96	61	60	88	33	38	83	44	43	63	100	96	44	77	68	78	60	65	70	105	60	92	113	101	32	30	62	25	64	86	51	86	134	129	136	57	75	114	76	12	29	23	11	11	4	17	49	7	6	20	4
16:39:46	21	14	26	37	4	0	34	40	0	58	24	17	96	137	130	65	79	88	58	51	75	101	68	146	35	58	108	87	125	106	69	65	126	64	77	82	76	89	27	83	107	64	89	122	124	85	54	67	48	71	51	64	124	73	91	74	71	85	43	79	63	60	27	88	105	55	117	105	64	36	93	51	61	52	55	63	83	119	112	97	95	65	82	83	10	43	0	0	35	13	0	47	15	0	31	3
16:49:46	26	14	47	51	14	41	0	12	0	27	47	30	86	95	112	51	115	74	71	102	70	39	110	118	32	54	39	54	102	90	32	97	56	55	77	83	63	84	83	61	118	125	74	119	106	93	68	73	50	51	71	42	86	47	67	81	31	87	54	72	58	103	55	36	121	74	105	81	79	80	65	93	108	69	58	81	98	130	103	143	88	63	106	75	11	29	17	10	4	53	0	40	27	41	40	11
16:59:46	22	18	7	0	12	16	0	37	0	38	13	23	87	89	87	74	83	66	140	71	72	43	98	151	72	35	44	83	79	110	53	107	63	72	64	76	58	40	57	31	134	83	96	65	61	106	44	95	37	44	79	47	79	89	48	79	76	84	68	75	59	69	92	60	90	96	62	63	68	61	70	98	92	19	62	83	100	143	95	134	117	78	62	86	27	41	47	66	42	17	0	5	0	44	16	13
17:09:46	3	30	0	58	0	6	35	4	0	49	0	10	91	35	138	39	101	83	74	97	71	84	106	141	89	28	80	71	92	100	60	90	100	81	100	59	48	51	62	64	52	133	119	81	100	76	79	67	78	53	36	79	78	54	30	97	92	64	72	54	37	56	107	29	116	62	104	106	31	105	55	95	72	41	28	103	123	109	145	113	71	86	85	49	28	21	0	30	0	8	0	30	32	21	2	23
17:19:46	0	37	23	7	2	0	6	40	30	0	0	0	108	101	108	82	124	93	56	80	115	76	56	155	44	90	49	112	83	91	72	80	107	52	89	75	86	69	65	27	73	133	122	129	104	72	83	126	101	46	45	68	43	41	93	51	54	130	38	84	47	56	35	74	97	109	124	99	78	81	75	73	69	63	74	44	130	124	85	103	114	71	117	75	18	34	12	11	8	45	9	0	34	42	18	15
17:29:46	0	48	54	20	11	15	14	25	0	32	32	47	87	112	65	66	70	100	67	68	65	71	54	88	41	77	38	50	50	54	53	110	101	59	82	110	85	77	32	27	102	107	131	62	89	61	95	83	92	75	78	43	88	73	114	86	86	52	101	74	76	45	58	29	118	67	107	68	67	84	56	80	64	53	54	88	121	79	139	84	138	89	73	79	18	21	18	48	16	66	16	1	42	0	29	1
17:39:46	53	0	33	16	0	0	31	13	8	41	22	6	100	54	134	42	83	100	101	110	88	93	91	125	61	55	63	41	102	81	108	73	107	82	54	70	65	25	98	51	103	120	149	105	50	61	60	57	18	37	50	84	87	51	88	58	66	88	51	79	25	63	65	38	90	65	97	119	105	73	92	54	82	36	38	32	123	95	137	139	85	69	69	62	14	47	1	26	30	0	23	28	16	51	0	70
17:49:46	19	0	12	35	44	48	0	0	55	0	35	0	95	84	94	68	114	41	103	84	74	68	55	143	44	76	59	52	80	88	89	62	64	89	88	70	53	86	91	51	84	114	78	77	102	79	104	71	65	34	52	32	82	104	86	128	90	90	44	94	61	31	70	68	91	57	123	59	98	42	93	40	28	67	25	95	80	101	104	97	57	56	79	58	16	42	19	39	33	32	0	29	0	0	41	0
17:59:46	7	0	36	0	13	32	0	67	48	9	51	32	90	66	106	32	118	47	94	53	85	98	75	113	26	87	17	81	100	84	132	84	88	56	103	66	58	66	81	24	103	86	85	66	68	32	88	44	44	51	33	65	89	62	84	82	56	74	32	42	52	36	100	37	54	81	145	86	107	62	103	29	52	29	94	71	109	156	127	100	99	42	125	66	8	37	0	23	6	11	0	31	16	30	0	8
18:09:46	65	39	0	9	28	39	3	62	41	0	0	38	128	112	105	61	96	86	103	113	113	96	62	116	101	78	67	119	122	132	63	82	73	41	121	81	60	64	90	78	81	83	72	46	55	41	65	44	55	58	97	45	106	51	103	55	84	72	94	89	48	33	106	11	133	79	123	68	112	45	92	102	65	69	38	48	114	141	118	147	58	81	104	43	47	31	0	27	0	0	54	44	0	26	37	26
18:19:46	39	28	0	6	0	37	54	52	0	41	4	31	78	86	77	58	104	53	54	73	120	95	82	165	71	53	92	99	100	96	67	118	117	70	77	73	63	38	33	74	94	133	107	105	103	95	37	97	33	55	82	104	81	68	98	94	87	98	109	62	47	42	45	88	140	64	114	123	103	85	86	53	97	69	71	82	169	132	125	104	110	65	92	88	26	57	29	37	31	45	61	37	46	29	0	0
18:29:46	32	51	59	0	55	28	39	25	31	0	1	30	100	103	107	47	112	83	84	94	89	82	104	110	52	18	97	79	108	60	62	56	86	38	22	89	73	36	81	77	73	108	123	109	59	103	105	48	84	53	52	84	104	50	108	94	65	73	90	85	59	51	65	63	111	96	136	116	78	101	100	95	77	15	68	92	120	136	131	156	124	110	54	95	11	11	30	1	24	26	0	0	1	5	23	27
18:39:46	21	12	24	2	5	11	10	0	0	0	0	5	105	53	102	96	143	74	85	98	102	118	125	131	93	62	66	66	126	71	77	62	69	75	45	65	52	57	40	90	117	112	90	64	72	61	61	85	54	61	51	100	96	104	46	115	59	81	91	84	64	66	42	84	111	102	125	110	111	71	89	58	99	56	70	30	116	89	113	115	75	120	70	65	21	41	28	46	27	54	25	43	24	21	0	9
18:49:46	51	38	7	42	61	23	0	0	0	0	18	7	120	62	82	87	115	114	75	120	157	127	114	103	70	26	8	50	120	92	125	122	51	72	61	67	56	57	68	71	90	61	87	70	97	45	62	71	55	45	42	38	83	71	44	45	107	88	104	51	52	57	43	35	64	96	99	101	34	56	108	95	59	76	47	55	103	123	127	115	112	87	80	67	24	39	0	2	50	0	18	38	2	15	45	19
18:59:46	5	0	49	0	2	44	6	45	7	46	0	0	104	68	140	30	68	106	85	73	159	108	77	139	6	39	98	35	99	101	98	130	93	60	88	86	71	68	49	51	106	87	94	89	71	81	111	78	27	93	39	64	65	74	92	48	44	91	97	62	68	64	100	39	98	112	69	94	77	76	64	91	78	37	76	57	133	95	113	121	101	90	85	119	28	62	35	0	0	36	0	50	9	35	16	38
19:09:46	23	0	32	0	26	0	1	31	10	20	0	2	94	85	79	69	112	104	68	123	69	69	88	94	65	85	45	60	58	106	57	130	47	85	88	79	54	68	39	81	65	111	106	84	84	49	64	64	45	55	57	69	71	76	120	76	67	100	52	88	70	10	58	74	128	79	80	84	64	55	50	61	68	39	6	47	101	94	132	128	53	103	79	78	0	50	13	5	24	45	30	20	26	8	32	4
19:19:46	14	25	18	28	19	16	13	29	0	0	26	81	109	100	86	92	113	73	82	96	73	48	131	86	46	8	65	91	76	68	127	104	61	91	104	84	56	38	99	27	75	136	77	110	105	47	41	83	45	7	94	58	83	70	101	113	53	63	105	70	39	40	76	46	110	68	91	97	104	111	69	38	100	48	42	71	145	148	119	70	126	94	94	95	8	18	40	25	2	10	30	24	0	51	38	47
19:29:46	13	0	0	2	0	19	0	0	0	0	40	8	102	62	94	64	95	88	71	83	103	64	82	115	89	80	33	54	101	97	104	122	95	101	121	67	95	53	55	73	88	107	98	82	75	67	83	100	47	56	64	46	106	117	128	130	62	137	67	61	76	72	79	86	92	101	107	88	75	97	55	101	57	65	53	46	113	104	87	112	81	66	65	57	31	14	0	0	11	28	31	41	0	50	29	9
19:39:46	12	25	36	53	26	48	42	0	29	0	8	30	117	108	110	49	100	65	81	91	85	116	94	164	59	67	83	81	106	82	114	91	59	47	32	66	59	64	59	85	91	70	83	64	68	85	58	81	53	38	88	72	131	73	66	100	30	82	80	53	46	62	90	56	104	150	106	70	70	59	52	55	93	42	37	66	134	107	127	90	72	94	92	79	0	45	51	21	20	0	40	37	17	29	39	0
19:49:46	0	32	31	18	36	2	38	15	30	52	0	4	106	112	85	71	126	62	86	87	120	75	99	131	71	32	41	77	92	100	99	84	114	42	92	76	71	90	73	76	76	89	83	124	47	71	86	90	75	50	66	76	140	96	116	86	91	86	40	79	57	89	58	52	107	105	112	82	50	77	46	96	79	95	49	98	140	138	137	94	83	107	70	97	26	0	22	35	0	0	48	33	50	26	0	62
19:59:46	31	4	65	0	59	52	13	46	0	32	0	25	112	88	78	136	77	110	103	77	114	96	102	142	51	58	64	66	93	121	70	153	37	113	52	52	51	66	52	80	112	78	80	147	107	33	112	72	86	50	62	48	146	69	102	117	71	130	53	127	74	68	105	76	102	115	106	86	86	94	58	106	107	55	66	45	106	99	91	148	109	71	108	79	17	0	32	24	40	0	20	27	28	0	48	0
20:09:46	42	0	62	51	0	41	0	24	0	25	8	11	109	108	130	57	136	96	60	105	129	70	103	144	63	46	38	93	102	85	141	161	97	72	63	72	78	95	45	61	76	141	100	124	93	79	76	87	66	86	79	74	129	98	63	70	86	107	101	70	66	73	33	60	123	131	94	78	123	86	56	55	76	62	77	36	102	122	135	96	90	121	91	96	0	3	30	55	0	0	28	0	23	28	0	0
20:19:46	53	35	0	0	56	41	28	34	41	0	0	11	127	52	94	79	77	91	74	78	67	79	106	113	74	60	97	94	115	108	89	89	87	86	76	73	62	43	40	41	125	109	93	101	80	76	98	109	48	51	70	102	140	91	81	119	98	77	95	79	36	78	104	76	91	71	106	38	58	83	80	91	63	49	60	53	147	93	133	158	92	40	102	96	9	28	12	11	25	0	47	14	2	12	0	17
20:29:46	0	0	30	46	13	9	21	8	9	7	6	26	121	82	117	90	117	80	104	96	66	93	100	82	27	72	39	72	86	77	123	82	85	100	81	54	67	62	50	92	97	81	102	121	68	48	91	50	57	98	28	43	120	109	96	137	91	58	58	81	91	61	62	43	123	140	128	106	50	96	39	87	47	52	74	80	128	120	87	150	105	49	67	92	13	0	62	28	12	5	21	49	44	50	9	43
20:39:46	13	19	29	0	50	10	0	18	0	5	40	20	101	72	142	42	105	81	89	86	72	114	54	154	63	35	51	42	112	102	79	159	88	57	65	94	64	40	80	60	103	114	75	140	51	112	61	67	81	60	38	82	85	109	114	94	49	51	52	65	80	45	80	43	97	128	114	88	77	80	54	48	43	51	83	64	92	95	102	125	136	35	95	71	16	0	20	47	40	18	51	17	55	0	21	50
20:49:46	34	19	0	50	21	7	40	2	28	42	0	20	107	74	80	72	128	69	86	116	87	124	90	117	81	82	112	51	80	104	71	91	118	96	98	83	55	70	61	60	98	79	92	142	57	61	90	102	86	96	67	100	92	72	103	108	85	82	27	78	60	87	46	67	73	70	74	83	49	58	84	114	50	9	2	38	93	116	140	123	125	98	98	86	28	33	54	14	57	45	48	9	0	2	18	13
20:59:46	25	15	15	59	53	8	16	13	37	0	0	17	124	78	135	98	96	47	95	51	79	95	71	99	51	46	64	92	123	61	53	60	54	71	80	52	56	85	54	51	123	125	101	114	111	63	62	25	42	63	39	60	141	99	154	85	80	90	54	60	94	64	94	49	117	105	148	73	95	65	56	63	37	65	87	37	115	139	131	130	115	99	87	88	29	0	26	0	36	0	0	14	77	1	41	0
21:09:46	48	22	0	50	29	16	7	42	40	0	0	6	138	65	115	89	94	61	71	82	95	109	94	102	70	43	51	46	110	132	90	135	79	75	53	77	59	70	88	60	102	118	120	94	63	72	56	103	82	68	49	57	135	93	64	112	91	90	36	73	72	79	91	96	91	71	142	105	70	110	76	78	81	24	91	91	117	94	125	124	68	70	69	71	0	27	2	32	0	8	31	22	14	40	10	13
21:19:46	41	0	40	73	25	31	0	18	49	53	0	29	110	76	77	106	115	101	43	122	56	77	98	146	87	104	70	64	140	104	101	122	74	73	51	92	53	77	56	54	76	118	135	103	85	56	34	23	50	72	58	47	132	54	101	114	29	75	51	75	34	44	45	34	101	86	99	93	81	89	100	93	30	17	114	74	139	129	114	93	64	68	102	79	8	1	19	23	9	36	17	33	4	43	0	16
21:29:46	20	49	27	0	11	28	9	20	39	9	39	41	112	112	133	53	106	89	57	125	111	101	93	144	98	90	64	51	76	90	80	54	91	105	66	117	33	24	77	32	123	106	120	92	81	62	39	99	48	58	98	73	112	71	108	105	96	105	109	47	81	100	42	44	115	113	133	146	106	117	105	76	45	45	60	87	98	127	133	68	114	74	76	100	5	26	0	26	1	2	61	12	24	0	19	26
21:39:46	35	49	26	30	0	12	47	29	39	0	47	38	134	111	139	100	124	96	64	95	107	135	81	106	21	27	42	56	110	128	72	102	111	58	72	93	49	41	69	59	91	96	80	102	108	40	116	45	89	73	90	45	63	78	98	111	45	69	101	35	57	67	57	63	129	135	109	90	87	105	55	71	94	73	92	89	144	119	205	104	114	97	55	63	25	0	42	17	8	31	0	20	3	0	32	50
21:49:46	63	7	0	0	54	0	34	6	0	0	34	9	104	108	105	24	153	80	112	64	77	81	67	132	99	43	39	105	103	76	116	76	60	115	89	83	44	67	59	22	136	86	100	82	99	85	63	104	64	73	79	90	90	85	109	103	95	93	98	74	71	66	86	96	143	88	121	87	65	116	81	50	64	58	110	78	108	132	154	97	133	70	79	83	23	18	15	30	32	5	0	23	62	37	6	23
21:59:46	0	51	22	58	31	5	15	12	0	43	26	15	110	92	105	94	96	111	101	53	84	76	121	97	99	27	69	86	78	98	123	116	99	49	89	47	60	101	61	73	65	130	60	81	67	66	92	104	83	61	71	71	87	91	83	134	93	67	107	79	59	41	57	40	86	80	133	90	83	82	126	103	112	60	90	47	133	160	143	111	89	95	105	49	2	0	50	13	46	5	34	36	0	0	41	0
22:09:46	24	0	35	12	35	20	14	0	39	0	45	23	118	112	99	37	116	107	82	99	128	116	131	110	100	42	68	49	94	95	103	131	84	113	69	79	75	80	47	83	103	144	90	122	72	82	130	84	71	64	64	69	106	83	135	61	56	109	64	58	60	83	52	77	111	121	83	82	96	80	42	103	79	37	79	65	145	129	130	90	86	68	84	83	27	0	36	41	8	21	0	35	9	3	1	44
22:19:46	16	20	8	41	41	26	33	0	45	0	28	17	78	89	104	50	101	78	101	68	117	88	70	121	83	60	75	58	122	77	135	77	88	56	76	84	63	68	66	18	136	65	130	93	121	63	101	50	38	61	72	82	51	130	72	133	76	73	92	61	81	58	90	3	103	76	133	92	46	83	90	88	64	97	48	70	152	107	140	141	122	99	103	78	1	23	10	20	56	20	14	12	30	1	0	44
22:29:46	25	38	59	0	0	0	0	0	0	20	25	31	116	103	138	85	81	136	84	64	121	66	104	108	68	78	90	100	139	116	108	140	89	82	111	92	36	35	37	67	101	147	133	83	52	78	88	86	41	81	36	61	118	98	117	92	59	106	54	75	48	93	17	58	138	95	104	105	82	51	99	67	75	27	91	79	146	129	124	139	92	90	69	84	17	18	23	23	9	0	15	20	31	0	56	0
22:39:46	8	19	13	40	11	35	56	37	50	7	0	23	133	128	157	72	86	102	81	38	112	88	128	130	61	39	60	45	106	127	92	66	104	92	115	93	82	44	80	21	126	102	110	114	67	60	95	47	47	66	83	46	69	110	105	69	82	61	73	69	51	46	84	100	77	90	133	106	68	53	111	90	58	51	89	67	139	116	119	128	110	92	100	76	17	18	2	3	0	58	42	37	35	12	21	8
22:49:46	54	53	47	0	0	8	9	66	0	0	26	15	126	136	120	78	76	122	62	167	90	127	58	123	37	72	72	89	74	130	106	95	133	46	143	67	66	72	34	78	73	93	130	73	98	65	101	53	79	55	57	34	85	98	77	109	61	80	110	65	57	67	106	57	75	80	127	89	107	52	67	95	69	65	98	44	137	117	118	130	85	85	89	88	10	46	29	37	0	0	75	0	44	6	0	37
22:59:46	61	54	56	20	50	58	38	4	11	17	28	24	122	101	128	86	128	86	89	95	109	97	62	112	61	88	83	85	106	111	115	130	113	79	42	83	69	70	46	46	112	123	140	133	84	52	113	92	71	25	43	75	97	54	117	102	122	96	50	70	68	74	45	54	85	119	100	111	69	73	63	96	100	51	74	95	160	122	149	151	114	79	54	81	38	24	3	0	0	49	31	34	40	66	41	31
23:09:46	17	2	32	0	0	18	36	15	19	7	42	24	76	47	133	64	82	83	60	79	132	82	108	101	97	34	83	52	131	69	115	139	92	81	43	86	74	71	64	77	107	142	84	101	129	62	56	94	67	79	99	50	106	121	90	83	101	54	109	68	57	80	100	57	113	142	150	109	47	71	115	41	64	24	74	38	120	114	174	172	76	92	64	64	22	11	13	49	13	25	37	26	0	47	35	14
23:19:46	55	42	1	58	11	0	59	7	1	39	0	23	115	116	127	52	100	130	75	120	98	89	101	90	67	82	46	65	121	74	143	85	131	41	122	61	67	97	58	79	99	110	132	107	115	97	100	60	75	50	63	99	112	108	98	84	104	106	39	93	75	47	53	69	92	99	126	134	72	100	92	57	33	40	53	58	126	92	174	120	99	98	70	106	64	0	26	32	49	12	57	44	0	46	0	8
23:29:46	45	69	42	35	0	0	9	0	0	0	0	26	119	79	114	62	131	91	131	78	87	88	105	157	105	116	99	63	94	87	74	108	77	86	96	94	97	76	58	36	137	96	79	139	46	79	85	81	26	83	74	63	115	85	67	128	107	73	89	93	80	99	72	100	106	79	137	99	130	70	60	58	78	111	44	64	149	109	110	121	57	57	68	87	14	78	47	21	28	16	54	4	13	13	18	18
23:39:46	0	15	25	47	12	10	48	20	37	45	54	40	122	103	129	59	135	91	99	116	94	85	133	116	99	84	55	54	103	81	89	88	63	94	115	89	63	106	65	60	117	97	94	86	91	48	71	99	104	70	45	37	74	117	128	135	89	70	74	89	57	92	88	43	71	142	120	96	44	92	78	109	43	50	58	68	120	135	142	140	106	50	96	104	43	14	38	10	0	51	0	0	39	18	26	40
23:49:46	14	22	0	57	0	34	16	0	29	24	0	21	96	70	133	49	161	59	79	108	78	117	89	93	72	102	76	35	102	105	85	56	74	65	76	84	62	44	81	55	96	97	128	161	118	97	117	104	81	36	85	53	118	65	121	112	97	67	66	78	104	82	49	70	90	124	109	117	88	37	57	50	60	61	73	100	101	123	144	149	77	118	91	63	0	9	13	2	28	16	57	0	32	8	32	0
23:59:46	34	0	44	5	45	31	3	32	0	33	0	9	98	95	161	49	128	79	111	100	91	97	131	87	59	83	43	56	139	108	84	129	75	84	129	87	42	62	23	106	104	79	135	97	84	108	75	78	83	80	23	109	86	93	88	134	74	91	75	50	64	73	92	56	113	87	128	134	70	142	87	63	42	79	49	80	103	131	161	132	72	113	95	90	29	33	16	1	23	0	34	29	7	26	2	49
24:09:46	21	8	38	40	20	0	0	0	0	28	35	27	118	90	160	90	126	82	96	83	107	122	120	104	31	63	53	61	128	82	89	60	101	43	91	70	77	103	69	68	86	100	134	117	79	77	75	69	41	44	53	57	139	115	120	110	46	35	88	90	56	107	41	30	158	128	164	75	74	49	53	51	54	60	56	45	132	156	126	102	116	115	89	107	17	65	44	54	19	49	0	42	3	18	21	35
24:19:46	0	0	44	31	36	30	31	57	49	16	24	35	96	120	149	84	151	60	104	104	140	93	101	96	30	39	85	84	148	126	130	102	119	94	85	83	69	93	84	4	148	72	135	136	77	95	110	88	0	58	90	78	105	84	122	128	71	63	50	108	67	93	41	80	120	85	94	119	95	87	52	81	68	92	55	51	97	129	113	88	102	54	53	95	31	39	3	19	6	0	35	47	37	21	12	31
24:29:46	2	38	40	19	24	0	13	0	0	21	28	24	82	125	143	92	114	109	100	89	98	75	87	172	68	68	64	54	78	117	107	92	91	119	78	92	68	63	51	47	126	86	88	81	68	103	90	101	49	86	41	63	113	94	124	96	71	65	56	72	68	37	88	113	117	87	80	98	63	76	112	88	52	66	71	58	135	127	186	106	93	67	44	79	29	35	36	0	16	22	56	28	20	59	36	0
24:39:46	5	70	6	0	25	36	0	25	30	47	0	5	114	116	142	60	92	74	68	63	119	113	114	96	46	61	45	53	105	105	116	127	55	52	77	60	59	38	64	48	132	109	148	130	99	97	54	89	72	78	90	44	94	82	103	75	89	114	68	106	80	33	113	72	87	116	92	131	78	70	73	78	35	36	90	112	152	135	164	170	90	88	66	75	0	83	48	14	35	50	40	55	52	47	45	23
24:49:46	24	36	9	33	6	64	0	21	0	16	53	20	110	123	114	72	91	115	139	121	120	101	100	95	81	102	45	74	112	78	77	86	66	65	111	98	101	87	95	82	132	94	95	114	122	100	57	75	45	40	44	72	115	134	181	117	66	102	52	90	84	88	79	79	111	59	99	70	74	64	99	55	82	64	81	96	129	93	172	143	85	96	123	68	29	39	0	44	23	0	53	58	53	25	17	6
24:59:46	47	10	4	13	29	19	58	0	13	6	23	12	131	125	147	50	62	127	71	136	88	123	91	111	38	65	42	101	104	87	137	148	65	87	118	82	74	78	51	105	94	140	110	98	96	79	82	118	63	46	92	52	126	118	72	113	82	89	54	102	73	69	88	58	81	146	111	127	70	94	81	34	63	60	65	44	161	137	157	131	63	129	100	92	21	0	30	38	3	34	55	0	28	15	5	33
25:09:46	4	28	1	59	23	62	11	9	0	53	5	18	119	72	146	43	101	117	119	94	98	91	120	142	69	75	46	93	104	145	110	96	106	64	120	67	78	68	63	54	139	119	122	139	102	39	99	110	74	90	75	58	94	142	92	94	30	92	69	88	90	31	54	86	110	90	117	134	78	85	108	60	66	89	85	60	200	111	149	85	112	84	76	87	19	0	38	61	24	3	21	17	36	63	16	10
25:19:46	0	38	19	0	9	32	27	52	61	45	21	71	124	95	153	100	111	97	100	133	76	133	69	141	69	87	39	76	140	116	79	142	123	111	109	85	65	55	40	90	116	107	84	78	69	75	90	111	95	93	82	82	87	74	77	69	68	75	109	92	70	55	43	44	110	122	153	118	74	48	69	113	41	61	88	83	121	123	148	135	77	84	121	94	3	63	60	23	24	13	0	5	0	34	12	24
25:29:46	12	27	4	36	8	23	3	28	32	34	17	52	140	86	142	54	154	61	116	115	68	65	135	125	39	46	37	60	119	122	111	123	83	53	98	84	44	82	64	85	103	113	84	100	40	38	56	75	81	43	58	53	116	98	97	84	58	92	56	113	68	61	49	61	78	114	105	110	50	70	69	67	88	75	61	73	157	128	182	122	106	132	107	75	20	29	27	58	22	25	15	20	34	48	35	68
25:39:46	14	10	57	0	35	12	27	26	25	4	55	7	93	72	162	54	118	135	84	133	78	85	126	120	91	53	82	99	116	110	146	121	108	60	90	68	72	41	48	37	97	93	81	98	74	64	71	72	77	19	81	83	141	84	123	107	78	70	50	72	58	33	71	76	87	121	162	121	82	81	53	65	61	69	110	86	138	117	158	85	75	77	76	96	3	9	2	50	48	2	0	12	39	9	0	48
25:49:46	43	0	24	24	53	18	38	44	3	18	0	28	105	95	123	85	98	83	111	125	86	104	125	112	100	69	55	102	79	84	88	119	75	88	82	91	46	45	33	71	131	146	118	88	81	60	54	64	94	97	116	74	121	123	79	121	117	67	45	113	69	74	91	28	108	141	152	109	55	43	101	58	38	63	43	99	93	146	132	110	119	83	129	85	26	15	36	1	7	24	12	34	10	47	7	0
25:59:46	8	21	37	46	53	13	44	36	9	0	0	17	122	150	153	76	119	114	109	120	125	87	76	111	63	61	103	99	150	134	128	133	118	52	101	105	78	90	56	74	97	98	129	149	124	93	110	113	34	52	45	59	126	139	81	121	106	102	72	90	66	44	42	63	122	79	94	85	81	75	44	53	64	43	36	69	118	147	153	165	124	91	74	78	4	50	14	12	5	0	0	16	3	10	24	64
26:09:46	8	46	11	1	27	48	54	29	45	31	44	17	115	137	155	93	108	81	129	132	121	129	124	120	40	81	36	102	80	93	141	131	120	66	68	61	62	90	27	29	110	145	113	84	79	71	52	61	29	86	88	88	123	110	87	95	91	69	62	123	69	82	44	40	115	114	94	118	70	58	67	88	85	74	40	73	165	157	172	142	140	85	75	100	21	0	46	0	0	43	21	6	0	2	44	41
