# Supplementary material for: Adaptation dynamics between copy-number and point mutations
Source: eLife. 2022 Dec 22;11:e82240. doi: 10.7554/eLife.82240 (PMC9833825; doi:10.7554/eLife.82240)
Supplement: Figure 6—source data 2. [file elife-82240-fig6-data2.zip › Figure 6 - source data 2/p02_reconst_OD600.txt]

Time	A1	A2	A3	A4	A5	A6	A7	A8	A9	A10	A11	A12	B1	B2	B3	B4	B5	B6	B7	B8	B9	B10	B11	B12	C1	C2	C3	C4	C5	C6	C7	C8	C9	C10	C11	C12	D1	D2	D3	D4	D5	D6	D7	D8	D9	D10	D11	D12	E1	E2	E3	E4	E5	E6	E7	E8	E9	E10	E11	E12	F1	F2	F3	F4	F5	F6	F7	F8	F9	F10	F11	F12	G1	G2	G3	G4	G5	G6	G7	G8	G9	G10	G11	G12	H1	H2	H3	H4	H5	H6	H7	H8	H9	H10	H11	H12
00:08:59	0,091	0,087	0,082	0,086	0,084	0,083	0,086	0,089	0,089	0,085	0,099	0,084	0,089	0,085	0,083	0,087	0,085	0,092	0,092	0,083	0,101	0,09	0,086	0,084	0,091	0,087	0,083	0,084	0,09	0,089	0,088	0,085	0,09	0,087	0,085	0,093	0,09	0,087	0,087	0,087	0,093	0,095	0,085	0,084	0,09	0,086	0,089	0,085	0,092	0,088	0,084	0,085	0,091	0,085	0,089	0,086	0,091	0,086	0,087	0,101	0,096	0,089	0,085	0,086	0,086	0,085	0,087	0,087	0,098	0,106	0,091	0,093	0,096	0,092	0,084	0,085	0,087	0,087	0,087	0,086	0,094	0,085	0,089	0,085	0,085	0,084	0,088	0,083	0,084	0,088	0,092	0,083	0,088	0,086	0,083	0,086
00:18:59	0,09	0,085	0,084	0,085	0,082	0,084	0,086	0,084	0,093	0,083	0,099	0,086	0,089	0,085	0,085	0,086	0,086	0,089	0,091	0,083	0,102	0,092	0,088	0,084	0,093	0,084	0,084	0,087	0,09	0,09	0,09	0,086	0,092	0,086	0,085	0,092	0,088	0,089	0,088	0,087	0,095	0,103	0,087	0,084	0,09	0,085	0,089	0,085	0,093	0,087	0,085	0,087	0,091	0,086	0,09	0,087	0,093	0,086	0,089	0,098	0,09	0,089	0,086	0,086	0,087	0,089	0,093	0,087	0,087	0,102	0,092	0,094	0,095	0,087	0,086	0,092	0,089	0,089	0,088	0,086	0,095	0,086	0,092	0,085	0,085	0,085	0,086	0,087	0,085	0,086	0,087	0,084	0,09	0,086	0,083	0,086
00:28:59	0,091	0,086	0,085	0,084	0,083	0,085	0,086	0,084	0,091	0,083	0,1	0,086	0,088	0,088	0,085	0,086	0,086	0,09	0,089	0,084	0,1	0,091	0,089	0,084	0,093	0,083	0,085	0,088	0,09	0,089	0,093	0,086	0,092	0,087	0,087	0,092	0,087	0,088	0,089	0,087	0,095	0,092	0,087	0,085	0,088	0,087	0,087	0,085	0,093	0,086	0,086	0,086	0,088	0,085	0,092	0,086	0,092	0,087	0,09	0,096	0,089	0,091	0,085	0,087	0,087	0,087	0,09	0,088	0,087	0,099	0,09	0,094	0,095	0,088	0,086	0,09	0,089	0,088	0,089	0,088	0,094	0,086	0,091	0,085	0,084	0,085	0,085	0,084	0,085	0,086	0,09	0,084	0,09	0,086	0,083	0,087
00:38:59	0,09	0,087	0,085	0,084	0,083	0,085	0,085	0,085	0,09	0,083	0,097	0,086	0,086	0,087	0,085	0,086	0,085	0,086	0,09	0,084	0,099	0,088	0,09	0,084	0,092	0,083	0,085	0,086	0,087	0,089	0,09	0,085	0,091	0,087	0,086	0,092	0,087	0,088	0,088	0,087	0,092	0,092	0,087	0,085	0,091	0,088	0,088	0,085	0,092	0,087	0,085	0,086	0,087	0,086	0,091	0,084	0,092	0,086	0,089	0,097	0,09	0,089	0,086	0,087	0,086	0,086	0,093	0,087	0,088	0,101	0,091	0,095	0,094	0,087	0,086	0,09	0,087	0,086	0,087	0,087	0,093	0,086	0,092	0,085	0,085	0,085	0,085	0,083	0,086	0,086	0,09	0,084	0,089	0,086	0,083	0,087
00:48:59	0,089	0,086	0,085	0,084	0,083	0,086	0,085	0,086	0,09	0,083	0,098	0,085	0,086	0,087	0,084	0,085	0,086	0,085	0,088	0,085	0,098	0,089	0,088	0,084	0,092	0,082	0,085	0,086	0,086	0,088	0,091	0,085	0,092	0,086	0,086	0,092	0,087	0,088	0,087	0,086	0,092	0,092	0,086	0,085	0,091	0,085	0,085	0,085	0,092	0,088	0,086	0,086	0,086	0,086	0,092	0,085	0,094	0,086	0,088	0,098	0,088	0,091	0,086	0,086	0,086	0,087	0,094	0,087	0,088	0,097	0,091	0,095	0,092	0,086	0,086	0,09	0,086	0,087	0,088	0,086	0,093	0,085	0,09	0,084	0,084	0,084	0,085	0,084	0,085	0,086	0,09	0,083	0,091	0,086	0,083	0,086
00:58:59	0,087	0,085	0,084	0,083	0,083	0,087	0,085	0,086	0,089	0,082	0,097	0,086	0,086	0,086	0,085	0,085	0,088	0,086	0,087	0,085	0,1	0,088	0,089	0,084	0,09	0,082	0,085	0,086	0,085	0,089	0,089	0,085	0,091	0,087	0,085	0,093	0,087	0,089	0,087	0,086	0,093	0,091	0,087	0,084	0,09	0,087	0,085	0,084	0,093	0,088	0,084	0,085	0,086	0,087	0,091	0,084	0,093	0,086	0,089	0,095	0,088	0,093	0,086	0,086	0,087	0,085	0,09	0,087	0,088	0,098	0,09	0,094	0,091	0,087	0,085	0,086	0,086	0,087	0,086	0,086	0,095	0,086	0,091	0,084	0,083	0,085	0,084	0,084	0,085	0,085	0,089	0,085	0,085	0,088	0,083	0,086
01:08:59	0,087	0,085	0,084	0,083	0,082	0,087	0,085	0,086	0,089	0,083	0,098	0,085	0,085	0,087	0,084	0,085	0,085	0,086	0,087	0,085	0,098	0,087	0,087	0,084	0,089	0,082	0,086	0,085	0,085	0,089	0,087	0,086	0,09	0,086	0,085	0,091	0,087	0,087	0,088	0,086	0,09	0,092	0,087	0,084	0,088	0,086	0,086	0,084	0,091	0,088	0,086	0,085	0,085	0,087	0,09	0,084	0,092	0,086	0,088	0,095	0,088	0,093	0,086	0,085	0,089	0,084	0,093	0,086	0,087	0,097	0,09	0,095	0,091	0,088	0,086	0,085	0,085	0,088	0,086	0,086	0,093	0,085	0,091	0,083	0,083	0,085	0,084	0,083	0,086	0,084	0,09	0,082	0,088	0,084	0,082	0,086
01:18:59	0,086	0,086	0,084	0,082	0,082	0,086	0,084	0,086	0,088	0,082	0,096	0,084	0,084	0,087	0,085	0,085	0,086	0,085	0,086	0,084	0,096	0,087	0,087	0,083	0,089	0,082	0,084	0,085	0,085	0,088	0,089	0,084	0,09	0,086	0,084	0,09	0,085	0,087	0,087	0,087	0,09	0,091	0,086	0,083	0,088	0,084	0,087	0,084	0,091	0,088	0,084	0,085	0,085	0,086	0,089	0,084	0,092	0,086	0,087	0,095	0,087	0,092	0,087	0,085	0,086	0,084	0,089	0,086	0,087	0,098	0,09	0,094	0,09	0,088	0,085	0,086	0,085	0,086	0,086	0,085	0,092	0,085	0,09	0,083	0,083	0,084	0,084	0,083	0,084	0,084	0,09	0,082	0,089	0,084	0,083	0,087
01:28:59	0,086	0,085	0,083	0,082	0,082	0,086	0,084	0,086	0,088	0,081	0,097	0,084	0,084	0,087	0,084	0,085	0,086	0,086	0,084	0,086	0,098	0,087	0,088	0,083	0,088	0,082	0,085	0,085	0,086	0,087	0,087	0,085	0,09	0,085	0,084	0,09	0,086	0,087	0,088	0,086	0,089	0,092	0,086	0,083	0,089	0,084	0,086	0,083	0,09	0,087	0,084	0,085	0,084	0,084	0,087	0,085	0,091	0,086	0,086	0,094	0,088	0,092	0,086	0,086	0,086	0,084	0,091	0,085	0,086	0,098	0,09	0,094	0,09	0,087	0,085	0,085	0,086	0,085	0,085	0,085	0,092	0,084	0,09	0,083	0,083	0,084	0,083	0,082	0,085	0,084	0,087	0,082	0,089	0,084	0,081	0,087
01:38:59	0,086	0,084	0,083	0,082	0,081	0,085	0,083	0,086	0,088	0,081	0,097	0,084	0,084	0,085	0,084	0,085	0,087	0,085	0,084	0,084	0,097	0,086	0,087	0,083	0,088	0,081	0,085	0,084	0,085	0,087	0,088	0,084	0,089	0,084	0,085	0,09	0,086	0,087	0,087	0,086	0,09	0,09	0,086	0,083	0,089	0,083	0,087	0,083	0,09	0,087	0,084	0,085	0,083	0,084	0,089	0,083	0,09	0,086	0,087	0,091	0,088	0,092	0,087	0,085	0,085	0,083	0,09	0,085	0,086	0,098	0,088	0,093	0,09	0,089	0,085	0,085	0,084	0,085	0,085	0,084	0,092	0,084	0,09	0,083	0,083	0,083	0,084	0,082	0,083	0,083	0,09	0,082	0,087	0,083	0,082	0,09
01:48:59	0,085	0,084	0,082	0,082	0,081	0,086	0,083	0,084	0,087	0,081	0,095	0,083	0,085	0,085	0,085	0,084	0,086	0,085	0,083	0,082	0,097	0,086	0,087	0,083	0,087	0,082	0,084	0,085	0,085	0,087	0,088	0,084	0,089	0,084	0,083	0,089	0,087	0,086	0,088	0,086	0,089	0,09	0,086	0,083	0,087	0,084	0,086	0,083	0,09	0,087	0,083	0,086	0,084	0,085	0,086	0,084	0,091	0,085	0,086	0,095	0,089	0,093	0,087	0,086	0,086	0,083	0,088	0,085	0,086	0,097	0,088	0,093	0,092	0,087	0,086	0,085	0,085	0,085	0,085	0,085	0,092	0,084	0,09	0,083	0,083	0,082	0,083	0,081	0,086	0,083	0,086	0,081	0,088	0,083	0,081	0,09
01:58:59	0,084	0,085	0,082	0,081	0,08	0,086	0,083	0,083	0,087	0,08	0,095	0,083	0,086	0,085	0,085	0,085	0,086	0,085	0,083	0,083	0,098	0,088	0,086	0,084	0,088	0,082	0,086	0,084	0,084	0,087	0,086	0,083	0,09	0,083	0,083	0,089	0,086	0,089	0,085	0,088	0,088	0,089	0,085	0,082	0,087	0,082	0,086	0,082	0,089	0,087	0,083	0,086	0,083	0,085	0,085	0,083	0,09	0,084	0,086	0,091	0,09	0,096	0,089	0,086	0,084	0,085	0,089	0,084	0,086	0,099	0,088	0,093	0,091	0,09	0,086	0,086	0,084	0,084	0,085	0,083	0,092	0,083	0,088	0,082	0,081	0,083	0,083	0,082	0,083	0,082	0,085	0,082	0,087	0,083	0,081	0,09
02:08:59	0,084	0,083	0,082	0,081	0,08	0,085	0,083	0,084	0,087	0,08	0,096	0,082	0,086	0,086	0,086	0,085	0,085	0,086	0,084	0,084	0,097	0,086	0,087	0,084	0,088	0,082	0,086	0,084	0,084	0,086	0,086	0,083	0,089	0,083	0,085	0,089	0,086	0,087	0,087	0,088	0,088	0,089	0,085	0,082	0,088	0,082	0,085	0,082	0,09	0,088	0,084	0,086	0,083	0,084	0,087	0,082	0,09	0,084	0,085	0,092	0,092	0,096	0,09	0,087	0,084	0,083	0,088	0,084	0,085	0,099	0,089	0,092	0,093	0,092	0,087	0,087	0,084	0,083	0,083	0,085	0,091	0,084	0,087	0,082	0,081	0,082	0,083	0,081	0,083	0,082	0,086	0,08	0,085	0,082	0,081	0,089
02:18:59	0,085	0,083	0,082	0,081	0,08	0,083	0,083	0,084	0,087	0,08	0,095	0,083	0,086	0,088	0,086	0,086	0,085	0,085	0,082	0,082	0,098	0,084	0,089	0,085	0,089	0,082	0,086	0,085	0,083	0,086	0,085	0,082	0,087	0,083	0,084	0,088	0,086	0,088	0,087	0,089	0,088	0,091	0,084	0,081	0,086	0,081	0,086	0,082	0,09	0,089	0,084	0,088	0,082	0,084	0,086	0,082	0,09	0,085	0,085	0,093	0,094	0,095	0,093	0,089	0,083	0,083	0,085	0,084	0,085	0,097	0,088	0,092	0,094	0,093	0,088	0,088	0,084	0,084	0,084	0,084	0,091	0,083	0,089	0,081	0,081	0,082	0,083	0,081	0,083	0,082	0,086	0,081	0,085	0,081	0,08	0,09
02:28:59	0,083	0,084	0,081	0,08	0,08	0,084	0,083	0,082	0,087	0,08	0,093	0,082	0,086	0,089	0,086	0,088	0,085	0,086	0,082	0,084	0,098	0,086	0,089	0,086	0,09	0,083	0,086	0,085	0,083	0,087	0,086	0,083	0,089	0,082	0,082	0,088	0,087	0,088	0,088	0,089	0,088	0,088	0,082	0,082	0,087	0,083	0,085	0,082	0,093	0,09	0,085	0,089	0,082	0,084	0,085	0,083	0,089	0,083	0,085	0,092	0,096	0,098	0,095	0,09	0,083	0,082	0,086	0,083	0,086	0,095	0,087	0,091	0,097	0,092	0,09	0,089	0,084	0,083	0,084	0,084	0,09	0,083	0,088	0,081	0,081	0,081	0,082	0,081	0,082	0,081	0,087	0,08	0,084	0,081	0,08	0,089
02:38:59	0,083	0,084	0,081	0,082	0,08	0,084	0,082	0,082	0,087	0,08	0,093	0,083	0,088	0,091	0,089	0,088	0,085	0,086	0,082	0,083	0,099	0,086	0,089	0,087	0,092	0,084	0,088	0,085	0,083	0,086	0,085	0,082	0,089	0,082	0,082	0,088	0,088	0,09	0,091	0,09	0,088	0,089	0,083	0,081	0,087	0,081	0,086	0,082	0,094	0,09	0,086	0,091	0,082	0,084	0,084	0,082	0,089	0,084	0,085	0,093	0,1	0,1	0,098	0,091	0,082	0,082	0,085	0,085	0,085	0,092	0,087	0,091	0,099	0,096	0,093	0,09	0,083	0,084	0,083	0,083	0,09	0,083	0,089	0,082	0,081	0,082	0,082	0,081	0,082	0,082	0,086	0,08	0,084	0,081	0,08	0,089
02:48:59	0,082	0,083	0,081	0,081	0,08	0,084	0,083	0,082	0,087	0,08	0,094	0,083	0,09	0,093	0,091	0,09	0,087	0,087	0,082	0,085	0,1	0,086	0,092	0,088	0,094	0,085	0,088	0,086	0,082	0,086	0,086	0,082	0,088	0,082	0,082	0,088	0,09	0,092	0,092	0,093	0,088	0,09	0,083	0,081	0,087	0,082	0,085	0,082	0,096	0,09	0,087	0,093	0,082	0,084	0,085	0,082	0,089	0,085	0,084	0,091	0,103	0,103	0,1	0,094	0,083	0,082	0,085	0,084	0,084	0,093	0,087	0,091	0,101	0,096	0,095	0,093	0,083	0,084	0,083	0,083	0,091	0,083	0,089	0,082	0,081	0,082	0,082	0,08	0,082	0,082	0,085	0,081	0,086	0,08	0,08	0,088
02:58:59	0,082	0,084	0,081	0,081	0,08	0,084	0,083	0,082	0,087	0,079	0,094	0,082	0,092	0,094	0,092	0,093	0,088	0,087	0,083	0,084	0,102	0,089	0,092	0,09	0,095	0,087	0,091	0,087	0,083	0,085	0,085	0,083	0,088	0,083	0,083	0,089	0,091	0,092	0,094	0,094	0,087	0,089	0,083	0,081	0,085	0,083	0,086	0,082	0,096	0,093	0,089	0,095	0,082	0,085	0,083	0,083	0,089	0,084	0,084	0,092	0,105	0,104	0,103	0,095	0,083	0,083	0,085	0,084	0,085	0,093	0,088	0,091	0,103	0,1	0,097	0,096	0,083	0,084	0,083	0,085	0,092	0,083	0,088	0,083	0,08	0,082	0,082	0,082	0,083	0,082	0,085	0,081	0,084	0,081	0,081	0,089
03:08:59	0,083	0,084	0,082	0,081	0,08	0,085	0,083	0,082	0,087	0,08	0,094	0,084	0,094	0,098	0,094	0,094	0,089	0,089	0,084	0,085	0,104	0,091	0,095	0,093	0,097	0,089	0,093	0,088	0,084	0,087	0,085	0,083	0,088	0,083	0,084	0,088	0,092	0,095	0,094	0,096	0,088	0,089	0,084	0,082	0,087	0,082	0,087	0,082	0,098	0,096	0,091	0,097	0,083	0,083	0,084	0,082	0,09	0,083	0,086	0,091	0,109	0,107	0,105	0,098	0,083	0,083	0,087	0,085	0,085	0,094	0,09	0,092	0,107	0,1	0,1	0,098	0,083	0,084	0,084	0,084	0,092	0,084	0,087	0,082	0,081	0,082	0,082	0,082	0,082	0,082	0,087	0,081	0,085	0,083	0,081	0,089
03:18:59	0,081	0,085	0,081	0,082	0,081	0,084	0,084	0,082	0,087	0,08	0,094	0,084	0,097	0,099	0,095	0,096	0,09	0,09	0,084	0,088	0,106	0,092	0,096	0,095	0,099	0,09	0,095	0,09	0,084	0,087	0,086	0,082	0,089	0,083	0,083	0,088	0,095	0,097	0,096	0,098	0,087	0,091	0,084	0,082	0,087	0,082	0,086	0,083	0,099	0,096	0,092	0,1	0,083	0,085	0,086	0,082	0,09	0,085	0,086	0,093	0,112	0,109	0,108	0,1	0,084	0,083	0,086	0,085	0,085	0,095	0,088	0,092	0,11	0,103	0,102	0,1	0,084	0,084	0,085	0,084	0,094	0,085	0,088	0,083	0,081	0,083	0,082	0,082	0,084	0,083	0,084	0,081	0,086	0,082	0,081	0,089
03:28:59	0,082	0,085	0,081	0,081	0,08	0,085	0,084	0,083	0,087	0,081	0,094	0,084	0,098	0,1	0,097	0,098	0,091	0,092	0,084	0,089	0,108	0,094	0,098	0,097	0,102	0,092	0,095	0,092	0,083	0,086	0,087	0,083	0,091	0,083	0,084	0,088	0,096	0,098	0,098	0,099	0,088	0,09	0,084	0,082	0,088	0,082	0,086	0,083	0,101	0,097	0,093	0,102	0,083	0,085	0,085	0,082	0,09	0,084	0,086	0,091	0,116	0,111	0,111	0,102	0,084	0,083	0,087	0,085	0,086	0,093	0,088	0,092	0,113	0,105	0,104	0,102	0,085	0,084	0,084	0,083	0,095	0,086	0,088	0,084	0,082	0,084	0,082	0,082	0,083	0,083	0,087	0,081	0,086	0,082	0,082	0,089
03:38:59	0,084	0,082	0,082	0,082	0,081	0,085	0,084	0,082	0,087	0,08	0,094	0,084	0,1	0,101	0,1	0,1	0,093	0,092	0,085	0,089	0,11	0,095	0,1	0,099	0,104	0,094	0,096	0,094	0,084	0,086	0,086	0,082	0,089	0,083	0,084	0,088	0,097	0,1	0,099	0,102	0,088	0,091	0,085	0,082	0,089	0,081	0,086	0,084	0,101	0,098	0,094	0,104	0,083	0,085	0,086	0,083	0,09	0,084	0,085	0,091	0,119	0,113	0,113	0,104	0,084	0,083	0,088	0,084	0,085	0,092	0,089	0,092	0,116	0,108	0,107	0,104	0,085	0,084	0,084	0,084	0,097	0,087	0,09	0,084	0,082	0,082	0,082	0,081	0,082	0,082	0,086	0,081	0,086	0,082	0,081	0,089
03:48:59	0,081	0,084	0,081	0,082	0,08	0,082	0,083	0,081	0,088	0,08	0,093	0,084	0,102	0,103	0,1	0,101	0,093	0,098	0,084	0,092	0,112	0,096	0,101	0,101	0,106	0,095	0,099	0,096	0,084	0,086	0,085	0,082	0,089	0,082	0,082	0,089	0,099	0,102	0,1	0,102	0,087	0,09	0,084	0,081	0,091	0,082	0,086	0,085	0,103	0,099	0,096	0,106	0,082	0,085	0,084	0,082	0,091	0,084	0,084	0,093	0,122	0,115	0,115	0,106	0,085	0,083	0,086	0,084	0,086	0,093	0,089	0,092	0,119	0,109	0,109	0,107	0,085	0,084	0,084	0,084	0,098	0,088	0,092	0,084	0,081	0,082	0,082	0,082	0,082	0,083	0,085	0,082	0,085	0,081	0,081	0,089
03:58:59	0,08	0,084	0,081	0,082	0,08	0,083	0,083	0,081	0,087	0,08	0,093	0,084	0,104	0,106	0,103	0,103	0,096	0,095	0,084	0,094	0,113	0,098	0,103	0,103	0,108	0,097	0,1	0,098	0,083	0,085	0,086	0,082	0,088	0,082	0,083	0,089	0,101	0,103	0,103	0,105	0,087	0,089	0,084	0,081	0,087	0,081	0,085	0,084	0,106	0,101	0,097	0,109	0,082	0,086	0,083	0,083	0,09	0,084	0,084	0,094	0,126	0,118	0,118	0,108	0,082	0,082	0,087	0,084	0,085	0,094	0,088	0,092	0,122	0,113	0,111	0,11	0,083	0,085	0,084	0,084	0,099	0,089	0,091	0,083	0,081	0,082	0,083	0,081	0,081	0,083	0,086	0,08	0,087	0,083	0,081	0,089
04:08:59	0,082	0,084	0,081	0,081	0,08	0,083	0,084	0,081	0,087	0,08	0,092	0,082	0,105	0,108	0,105	0,104	0,096	0,097	0,084	0,094	0,116	0,1	0,103	0,106	0,111	0,098	0,102	0,1	0,083	0,086	0,084	0,082	0,09	0,083	0,083	0,088	0,103	0,105	0,104	0,106	0,088	0,091	0,084	0,081	0,089	0,082	0,086	0,084	0,108	0,102	0,098	0,112	0,082	0,084	0,084	0,082	0,089	0,084	0,084	0,093	0,13	0,121	0,121	0,111	0,082	0,083	0,086	0,084	0,085	0,093	0,089	0,092	0,125	0,113	0,114	0,112	0,083	0,083	0,084	0,083	0,102	0,091	0,094	0,086	0,081	0,082	0,081	0,082	0,082	0,084	0,083	0,08	0,088	0,081	0,08	0,09
04:18:59	0,081	0,084	0,081	0,081	0,08	0,082	0,084	0,081	0,087	0,08	0,094	0,085	0,108	0,11	0,107	0,107	0,097	0,096	0,086	0,096	0,118	0,103	0,106	0,109	0,114	0,1	0,105	0,102	0,083	0,086	0,086	0,081	0,089	0,083	0,084	0,088	0,104	0,107	0,106	0,11	0,087	0,089	0,084	0,081	0,089	0,083	0,087	0,085	0,11	0,103	0,101	0,114	0,082	0,084	0,084	0,083	0,089	0,085	0,085	0,09	0,133	0,123	0,125	0,113	0,083	0,082	0,087	0,084	0,085	0,096	0,088	0,092	0,13	0,118	0,117	0,115	0,083	0,085	0,083	0,083	0,106	0,093	0,096	0,086	0,081	0,083	0,082	0,082	0,081	0,083	0,086	0,08	0,086	0,081	0,08	0,091
04:28:59	0,081	0,083	0,081	0,082	0,08	0,082	0,083	0,081	0,088	0,08	0,091	0,084	0,111	0,114	0,109	0,11	0,099	0,099	0,086	0,097	0,12	0,106	0,111	0,111	0,118	0,102	0,106	0,104	0,083	0,086	0,086	0,082	0,089	0,083	0,084	0,088	0,107	0,11	0,108	0,111	0,087	0,09	0,083	0,082	0,089	0,082	0,088	0,086	0,113	0,109	0,103	0,117	0,082	0,084	0,084	0,082	0,089	0,085	0,086	0,091	0,137	0,125	0,129	0,115	0,084	0,083	0,086	0,084	0,085	0,096	0,089	0,093	0,134	0,119	0,121	0,118	0,084	0,085	0,084	0,084	0,11	0,096	0,098	0,089	0,081	0,082	0,082	0,082	0,082	0,083	0,085	0,08	0,085	0,083	0,083	0,09
04:38:59	0,081	0,085	0,081	0,081	0,08	0,082	0,086	0,082	0,087	0,08	0,093	0,083	0,114	0,116	0,112	0,112	0,101	0,1	0,088	0,098	0,123	0,109	0,112	0,114	0,12	0,105	0,109	0,106	0,084	0,086	0,087	0,082	0,09	0,083	0,084	0,088	0,11	0,112	0,11	0,114	0,087	0,089	0,083	0,082	0,09	0,084	0,09	0,086	0,114	0,108	0,104	0,12	0,082	0,086	0,084	0,082	0,09	0,084	0,085	0,092	0,141	0,13	0,132	0,118	0,083	0,083	0,089	0,084	0,086	0,098	0,09	0,093	0,136	0,122	0,124	0,121	0,084	0,085	0,084	0,083	0,115	0,1	0,102	0,091	0,082	0,083	0,082	0,081	0,082	0,083	0,086	0,08	0,085	0,082	0,081	0,09
04:48:59	0,081	0,086	0,081	0,082	0,081	0,082	0,085	0,082	0,087	0,081	0,093	0,084	0,117	0,118	0,116	0,116	0,103	0,103	0,09	0,1	0,126	0,112	0,114	0,117	0,124	0,108	0,112	0,109	0,084	0,086	0,087	0,083	0,091	0,084	0,084	0,088	0,112	0,115	0,113	0,118	0,088	0,09	0,085	0,082	0,092	0,086	0,091	0,087	0,118	0,109	0,107	0,125	0,083	0,085	0,085	0,084	0,091	0,086	0,085	0,094	0,145	0,132	0,135	0,122	0,084	0,084	0,086	0,085	0,088	0,097	0,09	0,094	0,143	0,126	0,129	0,125	0,085	0,085	0,084	0,085	0,121	0,105	0,106	0,093	0,082	0,083	0,083	0,083	0,083	0,084	0,086	0,081	0,086	0,082	0,082	0,09
04:58:59	0,081	0,086	0,082	0,082	0,081	0,082	0,085	0,083	0,089	0,081	0,092	0,084	0,12	0,121	0,118	0,118	0,105	0,104	0,09	0,103	0,13	0,114	0,119	0,121	0,128	0,11	0,114	0,113	0,083	0,087	0,086	0,083	0,093	0,085	0,084	0,091	0,116	0,118	0,115	0,121	0,088	0,09	0,084	0,083	0,094	0,087	0,092	0,089	0,12	0,113	0,111	0,128	0,083	0,085	0,084	0,084	0,09	0,086	0,086	0,093	0,15	0,136	0,139	0,125	0,086	0,083	0,087	0,085	0,088	0,102	0,09	0,095	0,145	0,128	0,132	0,129	0,085	0,086	0,085	0,085	0,126	0,11	0,11	0,099	0,082	0,084	0,084	0,082	0,083	0,084	0,086	0,081	0,087	0,082	0,081	0,09
05:08:59	0,082	0,084	0,082	0,082	0,081	0,083	0,084	0,082	0,089	0,081	0,092	0,083	0,124	0,124	0,121	0,121	0,107	0,106	0,092	0,104	0,133	0,116	0,121	0,124	0,131	0,113	0,117	0,115	0,084	0,087	0,085	0,083	0,093	0,085	0,085	0,089	0,118	0,12	0,117	0,123	0,088	0,092	0,085	0,083	0,096	0,088	0,094	0,091	0,124	0,114	0,112	0,132	0,084	0,085	0,086	0,083	0,091	0,086	0,085	0,093	0,155	0,138	0,142	0,128	0,083	0,084	0,088	0,085	0,09	0,101	0,092	0,097	0,15	0,132	0,137	0,131	0,087	0,087	0,085	0,085	0,134	0,115	0,115	0,1	0,082	0,084	0,083	0,083	0,083	0,085	0,087	0,081	0,087	0,082	0,083	0,091
05:18:59	0,082	0,086	0,082	0,082	0,081	0,083	0,085	0,082	0,088	0,081	0,093	0,084	0,127	0,127	0,124	0,124	0,109	0,107	0,093	0,106	0,134	0,118	0,122	0,126	0,134	0,115	0,12	0,118	0,084	0,087	0,086	0,083	0,093	0,085	0,086	0,091	0,121	0,123	0,12	0,126	0,089	0,091	0,085	0,083	0,098	0,089	0,096	0,092	0,127	0,117	0,114	0,135	0,083	0,085	0,085	0,083	0,091	0,085	0,086	0,092	0,158	0,141	0,146	0,132	0,084	0,084	0,087	0,085	0,089	0,104	0,092	0,098	0,155	0,137	0,139	0,136	0,086	0,088	0,086	0,086	0,141	0,122	0,122	0,102	0,082	0,083	0,084	0,083	0,084	0,085	0,086	0,081	0,087	0,086	0,083	0,09
05:28:59	0,083	0,086	0,082	0,082	0,081	0,083	0,085	0,083	0,088	0,081	0,092	0,084	0,135	0,13	0,127	0,127	0,111	0,11	0,094	0,109	0,138	0,122	0,125	0,129	0,136	0,117	0,121	0,121	0,084	0,086	0,086	0,083	0,097	0,085	0,086	0,09	0,123	0,125	0,124	0,129	0,089	0,092	0,084	0,083	0,1	0,091	0,097	0,094	0,13	0,118	0,116	0,139	0,083	0,086	0,085	0,084	0,09	0,086	0,086	0,094	0,163	0,143	0,149	0,134	0,085	0,083	0,088	0,086	0,09	0,105	0,092	0,099	0,159	0,138	0,143	0,139	0,087	0,089	0,086	0,086	0,148	0,128	0,125	0,107	0,082	0,084	0,083	0,082	0,083	0,086	0,086	0,081	0,089	0,083	0,082	0,091
05:38:59	0,084	0,085	0,082	0,081	0,081	0,083	0,087	0,082	0,087	0,081	0,091	0,083	0,14	0,132	0,131	0,13	0,111	0,111	0,095	0,109	0,142	0,125	0,129	0,132	0,14	0,119	0,123	0,124	0,085	0,087	0,086	0,083	0,098	0,086	0,087	0,09	0,126	0,129	0,126	0,133	0,089	0,09	0,085	0,083	0,102	0,094	0,1	0,096	0,132	0,121	0,118	0,143	0,083	0,086	0,085	0,083	0,091	0,084	0,085	0,094	0,17	0,147	0,153	0,137	0,084	0,083	0,086	0,085	0,091	0,109	0,093	0,101	0,162	0,141	0,147	0,142	0,087	0,088	0,086	0,088	0,156	0,136	0,134	0,109	0,082	0,083	0,083	0,084	0,083	0,084	0,087	0,081	0,086	0,083	0,082	0,091
05:48:59	0,083	0,084	0,082	0,082	0,081	0,082	0,086	0,083	0,087	0,08	0,092	0,085	0,144	0,136	0,133	0,133	0,113	0,111	0,095	0,11	0,146	0,13	0,133	0,139	0,143	0,121	0,126	0,126	0,083	0,087	0,085	0,083	0,099	0,087	0,087	0,091	0,128	0,13	0,128	0,134	0,089	0,091	0,086	0,083	0,105	0,096	0,103	0,099	0,134	0,123	0,121	0,145	0,083	0,086	0,083	0,083	0,09	0,086	0,085	0,091	0,178	0,15	0,156	0,14	0,083	0,084	0,085	0,085	0,092	0,113	0,095	0,103	0,166	0,143	0,149	0,145	0,088	0,088	0,087	0,088	0,166	0,143	0,138	0,114	0,081	0,083	0,083	0,081	0,084	0,086	0,086	0,081	0,085	0,082	0,082	0,091
05:58:59	0,083	0,083	0,082	0,083	0,081	0,081	0,084	0,083	0,088	0,081	0,092	0,083	0,148	0,138	0,136	0,135	0,113	0,112	0,097	0,111	0,15	0,134	0,137	0,142	0,151	0,123	0,128	0,129	0,084	0,087	0,085	0,082	0,102	0,087	0,089	0,092	0,132	0,134	0,131	0,138	0,089	0,091	0,085	0,083	0,106	0,1	0,103	0,102	0,138	0,125	0,123	0,149	0,083	0,085	0,085	0,083	0,09	0,085	0,085	0,094	0,182	0,152	0,162	0,145	0,084	0,084	0,087	0,086	0,095	0,115	0,095	0,106	0,171	0,146	0,153	0,149	0,088	0,089	0,088	0,09	0,174	0,151	0,147	0,118	0,081	0,083	0,083	0,082	0,083	0,084	0,084	0,082	0,085	0,082	0,082	0,091
06:08:59	0,084	0,084	0,082	0,081	0,081	0,082	0,087	0,082	0,087	0,081	0,092	0,083	0,155	0,142	0,14	0,138	0,115	0,114	0,098	0,113	0,155	0,138	0,141	0,147	0,157	0,126	0,13	0,132	0,083	0,086	0,085	0,083	0,104	0,09	0,089	0,092	0,134	0,137	0,133	0,14	0,089	0,092	0,087	0,083	0,113	0,102	0,106	0,105	0,14	0,128	0,125	0,152	0,082	0,086	0,083	0,083	0,09	0,085	0,085	0,091	0,185	0,157	0,17	0,151	0,084	0,084	0,085	0,086	0,097	0,122	0,096	0,109	0,174	0,151	0,158	0,153	0,09	0,091	0,089	0,092	0,185	0,161	0,154	0,127	0,082	0,082	0,082	0,082	0,084	0,085	0,084	0,08	0,087	0,081	0,081	0,09
06:18:59	0,085	0,084	0,082	0,083	0,081	0,082	0,086	0,082	0,088	0,08	0,091	0,083	0,158	0,145	0,145	0,142	0,117	0,114	0,099	0,114	0,16	0,142	0,142	0,146	0,161	0,128	0,134	0,136	0,084	0,087	0,084	0,083	0,108	0,091	0,09	0,094	0,137	0,14	0,136	0,143	0,089	0,093	0,085	0,084	0,117	0,106	0,112	0,11	0,144	0,13	0,129	0,157	0,083	0,085	0,084	0,083	0,092	0,085	0,085	0,093	0,188	0,163	0,174	0,157	0,083	0,084	0,085	0,086	0,1	0,126	0,1	0,113	0,177	0,155	0,162	0,157	0,092	0,092	0,09	0,093	0,193	0,17	0,163	0,133	0,082	0,082	0,083	0,082	0,083	0,084	0,085	0,081	0,086	0,084	0,085	0,089
06:28:59	0,085	0,085	0,084	0,083	0,081	0,082	0,086	0,084	0,087	0,081	0,092	0,083	0,165	0,151	0,151	0,146	0,119	0,116	0,101	0,117	0,163	0,145	0,149	0,15	0,164	0,137	0,142	0,139	0,084	0,088	0,087	0,084	0,114	0,093	0,093	0,098	0,141	0,143	0,141	0,147	0,091	0,092	0,088	0,084	0,123	0,111	0,118	0,115	0,148	0,134	0,131	0,159	0,083	0,087	0,084	0,085	0,092	0,086	0,087	0,092	0,192	0,169	0,177	0,159	0,084	0,084	0,085	0,086	0,103	0,134	0,102	0,117	0,182	0,158	0,166	0,161	0,095	0,095	0,093	0,096	0,203	0,178	0,174	0,144	0,082	0,084	0,083	0,082	0,085	0,086	0,084	0,081	0,091	0,083	0,083	0,09
06:38:59	0,086	0,084	0,083	0,082	0,082	0,082	0,086	0,084	0,088	0,081	0,092	0,084	0,17	0,154	0,157	0,149	0,121	0,118	0,103	0,119	0,169	0,149	0,15	0,153	0,165	0,141	0,146	0,142	0,085	0,087	0,086	0,083	0,12	0,095	0,096	0,099	0,144	0,146	0,143	0,152	0,092	0,093	0,088	0,086	0,13	0,115	0,121	0,12	0,151	0,137	0,134	0,163	0,084	0,086	0,085	0,084	0,093	0,086	0,087	0,095	0,194	0,171	0,181	0,163	0,084	0,084	0,088	0,086	0,106	0,143	0,103	0,122	0,186	0,162	0,17	0,165	0,097	0,098	0,095	0,099	0,214	0,185	0,178	0,153	0,082	0,085	0,083	0,082	0,085	0,086	0,087	0,081	0,088	0,087	0,085	0,09
06:48:59	0,087	0,084	0,083	0,083	0,083	0,082	0,086	0,083	0,088	0,082	0,092	0,084	0,175	0,158	0,161	0,152	0,123	0,12	0,106	0,12	0,173	0,151	0,155	0,162	0,168	0,144	0,149	0,149	0,085	0,088	0,086	0,084	0,124	0,098	0,098	0,101	0,148	0,15	0,145	0,155	0,093	0,096	0,089	0,086	0,138	0,123	0,127	0,127	0,154	0,139	0,137	0,167	0,084	0,087	0,085	0,084	0,093	0,087	0,087	0,094	0,196	0,174	0,184	0,166	0,086	0,085	0,09	0,086	0,111	0,15	0,107	0,127	0,191	0,165	0,173	0,169	0,1	0,101	0,098	0,104	0,222	0,194	0,189	0,163	0,084	0,085	0,083	0,083	0,086	0,086	0,086	0,082	0,088	0,085	0,084	0,091
06:58:59	0,086	0,085	0,083	0,082	0,082	0,082	0,087	0,084	0,088	0,082	0,093	0,084	0,179	0,162	0,166	0,155	0,124	0,12	0,106	0,121	0,176	0,154	0,157	0,169	0,17	0,147	0,153	0,155	0,086	0,088	0,087	0,084	0,131	0,101	0,101	0,103	0,15	0,152	0,149	0,159	0,095	0,095	0,091	0,088	0,145	0,13	0,135	0,137	0,157	0,141	0,14	0,17	0,084	0,086	0,084	0,085	0,095	0,088	0,088	0,097	0,199	0,177	0,187	0,169	0,085	0,085	0,089	0,087	0,115	0,155	0,11	0,132	0,194	0,166	0,177	0,173	0,104	0,102	0,101	0,108	0,229	0,203	0,198	0,174	0,083	0,084	0,085	0,082	0,084	0,086	0,088	0,082	0,087	0,086	0,085	0,09
07:08:59	0,085	0,084	0,084	0,083	0,082	0,083	0,087	0,083	0,088	0,081	0,092	0,083	0,184	0,165	0,172	0,158	0,124	0,122	0,107	0,122	0,179	0,157	0,16	0,177	0,172	0,149	0,155	0,157	0,085	0,088	0,086	0,084	0,136	0,104	0,103	0,105	0,154	0,155	0,151	0,161	0,096	0,097	0,091	0,088	0,153	0,138	0,141	0,144	0,16	0,141	0,141	0,173	0,083	0,086	0,085	0,084	0,095	0,088	0,088	0,096	0,201	0,178	0,189	0,172	0,086	0,086	0,088	0,087	0,118	0,162	0,112	0,139	0,197	0,167	0,18	0,174	0,108	0,105	0,104	0,114	0,233	0,211	0,206	0,18	0,082	0,084	0,084	0,082	0,083	0,085	0,088	0,082	0,085	0,084	0,084	0,09
07:18:59	0,086	0,083	0,084	0,083	0,082	0,082	0,087	0,083	0,087	0,081	0,092	0,084	0,188	0,17	0,181	0,162	0,127	0,124	0,107	0,126	0,184	0,161	0,162	0,187	0,174	0,151	0,157	0,16	0,085	0,088	0,087	0,084	0,144	0,108	0,108	0,108	0,157	0,158	0,153	0,164	0,097	0,099	0,094	0,09	0,16	0,142	0,149	0,153	0,162	0,145	0,143	0,176	0,083	0,087	0,085	0,084	0,097	0,089	0,088	0,095	0,203	0,182	0,192	0,174	0,085	0,086	0,091	0,087	0,124	0,169	0,118	0,144	0,2	0,171	0,183	0,177	0,112	0,11	0,108	0,118	0,237	0,219	0,212	0,186	0,082	0,085	0,084	0,082	0,085	0,088	0,086	0,082	0,087	0,086	0,085	0,089
07:28:59	0,085	0,084	0,083	0,082	0,082	0,082	0,087	0,083	0,087	0,082	0,092	0,083	0,192	0,174	0,188	0,165	0,129	0,124	0,109	0,125	0,188	0,164	0,166	0,197	0,176	0,153	0,159	0,162	0,085	0,089	0,087	0,083	0,15	0,112	0,112	0,112	0,16	0,161	0,155	0,166	0,099	0,1	0,094	0,091	0,169	0,15	0,154	0,162	0,165	0,146	0,145	0,179	0,084	0,085	0,084	0,083	0,098	0,09	0,089	0,096	0,205	0,183	0,194	0,176	0,085	0,086	0,091	0,088	0,13	0,177	0,119	0,153	0,202	0,173	0,184	0,181	0,117	0,113	0,112	0,124	0,241	0,225	0,219	0,19	0,082	0,085	0,082	0,083	0,085	0,085	0,083	0,082	0,088	0,084	0,083	0,089
07:38:59	0,086	0,084	0,083	0,082	0,082	0,082	0,086	0,084	0,087	0,081	0,092	0,083	0,195	0,177	0,196	0,168	0,128	0,124	0,11	0,125	0,19	0,167	0,169	0,205	0,178	0,156	0,161	0,164	0,085	0,088	0,086	0,084	0,157	0,116	0,115	0,114	0,161	0,162	0,158	0,168	0,102	0,103	0,098	0,094	0,179	0,156	0,163	0,17	0,166	0,148	0,147	0,183	0,083	0,087	0,084	0,084	0,099	0,092	0,09	0,098	0,207	0,185	0,197	0,178	0,085	0,086	0,091	0,089	0,136	0,181	0,125	0,162	0,207	0,176	0,188	0,184	0,12	0,118	0,118	0,131	0,246	0,228	0,221	0,194	0,082	0,083	0,083	0,083	0,085	0,086	0,086	0,081	0,085	0,085	0,086	0,09
07:48:59	0,086	0,084	0,082	0,081	0,082	0,081	0,086	0,083	0,087	0,082	0,093	0,083	0,199	0,182	0,206	0,172	0,133	0,127	0,111	0,127	0,195	0,171	0,173	0,213	0,18	0,157	0,164	0,166	0,085	0,088	0,087	0,084	0,164	0,121	0,121	0,119	0,164	0,165	0,16	0,172	0,105	0,105	0,099	0,096	0,185	0,164	0,168	0,178	0,17	0,15	0,149	0,184	0,083	0,087	0,084	0,083	0,102	0,093	0,091	0,1	0,208	0,188	0,198	0,18	0,085	0,086	0,091	0,09	0,144	0,189	0,131	0,171	0,209	0,176	0,19	0,186	0,128	0,123	0,123	0,137	0,249	0,233	0,228	0,197	0,082	0,084	0,083	0,083	0,086	0,087	0,083	0,081	0,087	0,084	0,084	0,09
07:58:59	0,086	0,084	0,083	0,082	0,082	0,082	0,088	0,085	0,087	0,081	0,093	0,083	0,203	0,185	0,218	0,176	0,139	0,127	0,112	0,128	0,198	0,175	0,177	0,221	0,183	0,159	0,165	0,169	0,086	0,089	0,086	0,085	0,17	0,126	0,126	0,124	0,165	0,167	0,162	0,173	0,108	0,107	0,104	0,099	0,192	0,17	0,177	0,187	0,17	0,152	0,151	0,188	0,083	0,087	0,083	0,085	0,104	0,097	0,093	0,103	0,211	0,19	0,202	0,183	0,086	0,086	0,093	0,092	0,15	0,197	0,137	0,18	0,213	0,179	0,193	0,189	0,135	0,131	0,129	0,144	0,256	0,236	0,231	0,2	0,082	0,085	0,085	0,082	0,085	0,086	0,086	0,081	0,085	0,086	0,085	0,089
08:08:59	0,086	0,084	0,083	0,083	0,083	0,083	0,086	0,083	0,088	0,082	0,093	0,085	0,205	0,189	0,223	0,178	0,141	0,129	0,114	0,129	0,2	0,179	0,182	0,228	0,185	0,162	0,168	0,171	0,086	0,088	0,088	0,086	0,179	0,132	0,132	0,13	0,167	0,168	0,164	0,176	0,113	0,111	0,106	0,102	0,199	0,177	0,184	0,193	0,174	0,152	0,152	0,19	0,084	0,087	0,084	0,085	0,109	0,1	0,094	0,106	0,214	0,192	0,203	0,184	0,087	0,09	0,096	0,094	0,157	0,203	0,144	0,189	0,215	0,181	0,195	0,192	0,142	0,137	0,136	0,152	0,261	0,24	0,235	0,205	0,083	0,085	0,083	0,083	0,085	0,086	0,087	0,081	0,085	0,086	0,086	0,091
08:18:59	0,086	0,085	0,084	0,083	0,083	0,082	0,089	0,084	0,088	0,082	0,092	0,084	0,21	0,192	0,233	0,182	0,14	0,13	0,115	0,131	0,203	0,182	0,183	0,235	0,189	0,164	0,171	0,173	0,087	0,09	0,087	0,086	0,186	0,138	0,139	0,137	0,169	0,17	0,165	0,178	0,116	0,115	0,111	0,107	0,205	0,181	0,19	0,198	0,173	0,155	0,154	0,193	0,084	0,087	0,085	0,086	0,114	0,103	0,097	0,107	0,217	0,195	0,206	0,188	0,088	0,093	0,096	0,096	0,165	0,211	0,154	0,196	0,218	0,182	0,197	0,194	0,15	0,144	0,141	0,161	0,266	0,245	0,238	0,211	0,083	0,085	0,084	0,083	0,086	0,086	0,087	0,082	0,088	0,089	0,084	0,09
08:28:59	0,087	0,084	0,085	0,084	0,083	0,083	0,085	0,084	0,089	0,083	0,092	0,084	0,21	0,196	0,243	0,184	0,143	0,131	0,115	0,133	0,208	0,186	0,188	0,238	0,191	0,166	0,174	0,174	0,089	0,09	0,09	0,087	0,193	0,144	0,145	0,143	0,172	0,172	0,167	0,18	0,121	0,118	0,116	0,112	0,209	0,183	0,192	0,203	0,174	0,154	0,155	0,195	0,085	0,088	0,085	0,087	0,118	0,11	0,101	0,118	0,219	0,196	0,208	0,189	0,088	0,093	0,1	0,099	0,171	0,217	0,159	0,205	0,22	0,184	0,198	0,194	0,157	0,152	0,148	0,17	0,27	0,25	0,24	0,214	0,083	0,086	0,084	0,084	0,086	0,087	0,087	0,082	0,089	0,088	0,084	0,091
08:38:59	0,086	0,084	0,084	0,084	0,082	0,082	0,086	0,084	0,088	0,082	0,092	0,084	0,212	0,196	0,248	0,185	0,145	0,132	0,117	0,133	0,211	0,187	0,191	0,243	0,192	0,167	0,175	0,176	0,089	0,09	0,089	0,088	0,2	0,15	0,151	0,15	0,173	0,172	0,168	0,181	0,126	0,122	0,121	0,115	0,213	0,187	0,197	0,209	0,175	0,155	0,155	0,196	0,084	0,089	0,085	0,084	0,121	0,111	0,103	0,116	0,22	0,194	0,209	0,19	0,092	0,094	0,103	0,102	0,178	0,224	0,165	0,211	0,222	0,185	0,199	0,196	0,168	0,159	0,157	0,178	0,275	0,254	0,246	0,217	0,083	0,085	0,084	0,083	0,086	0,086	0,086	0,083	0,084	0,086	0,084	0,091
08:48:59	0,086	0,084	0,083	0,083	0,083	0,082	0,085	0,084	0,089	0,082	0,094	0,084	0,216	0,199	0,26	0,187	0,146	0,133	0,117	0,136	0,214	0,191	0,195	0,246	0,193	0,168	0,177	0,178	0,09	0,09	0,091	0,089	0,206	0,157	0,158	0,158	0,173	0,173	0,169	0,182	0,131	0,127	0,126	0,119	0,213	0,19	0,203	0,213	0,176	0,157	0,156	0,197	0,084	0,086	0,086	0,085	0,127	0,116	0,108	0,118	0,222	0,196	0,21	0,191	0,091	0,097	0,107	0,105	0,186	0,232	0,172	0,22	0,222	0,185	0,2	0,198	0,176	0,167	0,164	0,188	0,278	0,257	0,251	0,218	0,083	0,084	0,084	0,083	0,086	0,089	0,088	0,082	0,085	0,086	0,084	0,091
08:58:59	0,086	0,084	0,084	0,083	0,083	0,082	0,086	0,084	0,088	0,082	0,093	0,084	0,219	0,198	0,261	0,186	0,147	0,133	0,119	0,136	0,216	0,194	0,197	0,253	0,195	0,169	0,178	0,18	0,093	0,09	0,091	0,091	0,215	0,163	0,165	0,164	0,173	0,173	0,169	0,183	0,136	0,132	0,131	0,124	0,219	0,192	0,202	0,217	0,176	0,156	0,156	0,197	0,084	0,087	0,085	0,085	0,133	0,121	0,11	0,123	0,223	0,198	0,212	0,191	0,093	0,099	0,109	0,109	0,195	0,241	0,184	0,236	0,223	0,187	0,201	0,2	0,187	0,178	0,172	0,198	0,283	0,262	0,255	0,224	0,083	0,084	0,084	0,082	0,085	0,086	0,088	0,083	0,088	0,086	0,083	0,091
09:08:59	0,085	0,084	0,083	0,082	0,082	0,082	0,085	0,084	0,088	0,082	0,092	0,084	0,222	0,201	0,27	0,187	0,148	0,135	0,118	0,137	0,218	0,197	0,201	0,258	0,197	0,17	0,179	0,182	0,094	0,092	0,093	0,093	0,22	0,17	0,17	0,171	0,175	0,175	0,169	0,183	0,142	0,137	0,138	0,13	0,223	0,196	0,209	0,22	0,178	0,157	0,157	0,198	0,084	0,087	0,084	0,085	0,14	0,127	0,114	0,128	0,223	0,198	0,211	0,194	0,095	0,102	0,115	0,113	0,204	0,254	0,191	0,238	0,224	0,187	0,202	0,2	0,197	0,187	0,179	0,209	0,287	0,268	0,258	0,225	0,084	0,085	0,083	0,083	0,085	0,087	0,084	0,082	0,09	0,085	0,082	0,091
09:18:59	0,086	0,084	0,084	0,083	0,083	0,082	0,085	0,084	0,088	0,082	0,093	0,084	0,222	0,201	0,271	0,187	0,149	0,135	0,119	0,137	0,22	0,198	0,202	0,256	0,198	0,171	0,179	0,183	0,096	0,092	0,094	0,095	0,228	0,176	0,176	0,177	0,175	0,174	0,171	0,183	0,149	0,143	0,142	0,136	0,227	0,201	0,21	0,224	0,179	0,157	0,157	0,199	0,084	0,087	0,085	0,084	0,146	0,133	0,119	0,137	0,225	0,199	0,212	0,193	0,098	0,106	0,118	0,118	0,208	0,257	0,197	0,244	0,225	0,187	0,202	0,201	0,207	0,198	0,189	0,22	0,291	0,271	0,264	0,229	0,083	0,086	0,084	0,082	0,084	0,087	0,085	0,082	0,088	0,086	0,082	0,09
09:28:59	0,084	0,084	0,084	0,084	0,083	0,082	0,085	0,084	0,088	0,081	0,093	0,084	0,224	0,205	0,282	0,189	0,151	0,137	0,12	0,138	0,224	0,202	0,205	0,262	0,198	0,172	0,182	0,186	0,099	0,094	0,097	0,098	0,239	0,182	0,182	0,183	0,176	0,175	0,171	0,184	0,156	0,15	0,15	0,142	0,232	0,203	0,214	0,228	0,179	0,156	0,157	0,199	0,085	0,087	0,085	0,085	0,153	0,139	0,124	0,142	0,226	0,201	0,214	0,193	0,1	0,111	0,124	0,123	0,213	0,262	0,199	0,25	0,225	0,188	0,203	0,201	0,218	0,206	0,198	0,23	0,293	0,274	0,267	0,23	0,083	0,086	0,084	0,082	0,084	0,087	0,089	0,081	0,087	0,086	0,082	0,091
09:38:59	0,086	0,084	0,084	0,084	0,083	0,082	0,085	0,083	0,088	0,082	0,093	0,085	0,227	0,206	0,293	0,19	0,152	0,138	0,121	0,139	0,225	0,204	0,207	0,265	0,198	0,173	0,182	0,185	0,102	0,095	0,099	0,101	0,246	0,19	0,192	0,191	0,176	0,175	0,171	0,185	0,163	0,157	0,156	0,149	0,234	0,207	0,217	0,23	0,178	0,158	0,159	0,2	0,085	0,087	0,085	0,085	0,16	0,146	0,131	0,155	0,228	0,201	0,215	0,195	0,104	0,116	0,127	0,129	0,215	0,264	0,202	0,256	0,226	0,188	0,203	0,202	0,228	0,217	0,206	0,242	0,296	0,279	0,272	0,232	0,083	0,085	0,084	0,083	0,084	0,086	0,087	0,082	0,087	0,089	0,082	0,091
09:48:59	0,086	0,085	0,084	0,083	0,083	0,083	0,087	0,085	0,088	0,082	0,093	0,084	0,232	0,208	0,3	0,191	0,153	0,139	0,122	0,141	0,228	0,207	0,21	0,272	0,2	0,173	0,184	0,186	0,105	0,098	0,102	0,106	0,249	0,197	0,199	0,203	0,177	0,176	0,172	0,186	0,171	0,163	0,164	0,157	0,239	0,213	0,224	0,233	0,181	0,159	0,159	0,201	0,085	0,089	0,085	0,086	0,168	0,153	0,137	0,159	0,228	0,202	0,216	0,196	0,106	0,119	0,135	0,135	0,22	0,268	0,207	0,259	0,226	0,189	0,205	0,203	0,239	0,226	0,215	0,253	0,302	0,284	0,275	0,235	0,084	0,086	0,085	0,083	0,085	0,087	0,085	0,082	0,085	0,087	0,083	0,091
09:58:59	0,086	0,085	0,084	0,083	0,083	0,083	0,086	0,085	0,089	0,083	0,093	0,085	0,234	0,21	0,305	0,191	0,154	0,14	0,122	0,143	0,232	0,212	0,21	0,274	0,202	0,175	0,185	0,188	0,111	0,1	0,104	0,111	0,253	0,204	0,204	0,206	0,179	0,177	0,173	0,187	0,181	0,174	0,172	0,165	0,243	0,215	0,224	0,235	0,182	0,16	0,16	0,202	0,086	0,088	0,085	0,086	0,175	0,163	0,145	0,169	0,23	0,201	0,216	0,198	0,11	0,125	0,139	0,141	0,222	0,271	0,208	0,262	0,226	0,191	0,206	0,204	0,251	0,238	0,225	0,264	0,307	0,286	0,279	0,238	0,084	0,085	0,084	0,084	0,086	0,086	0,084	0,083	0,088	0,084	0,083	0,092
10:08:59	0,085	0,085	0,084	0,083	0,083	0,083	0,088	0,085	0,088	0,083	0,093	0,085	0,238	0,212	0,313	0,192	0,156	0,142	0,124	0,144	0,234	0,212	0,214	0,283	0,202	0,176	0,187	0,19	0,113	0,103	0,107	0,115	0,258	0,208	0,208	0,21	0,18	0,177	0,174	0,188	0,19	0,18	0,181	0,173	0,247	0,218	0,227	0,239	0,182	0,159	0,16	0,202	0,086	0,088	0,086	0,086	0,183	0,168	0,152	0,178	0,231	0,201	0,218	0,197	0,114	0,131	0,144	0,147	0,226	0,271	0,214	0,265	0,228	0,19	0,207	0,204	0,26	0,249	0,234	0,276	0,308	0,289	0,28	0,239	0,083	0,086	0,085	0,083	0,085	0,086	0,087	0,082	0,087	0,085	0,084	0,091
10:18:59	0,085	0,085	0,084	0,084	0,084	0,083	0,086	0,084	0,089	0,083	0,093	0,085	0,238	0,213	0,32	0,193	0,157	0,144	0,125	0,145	0,237	0,214	0,216	0,281	0,204	0,175	0,188	0,191	0,118	0,105	0,112	0,12	0,261	0,211	0,211	0,214	0,181	0,178	0,173	0,188	0,199	0,188	0,189	0,183	0,25	0,221	0,231	0,242	0,182	0,16	0,16	0,203	0,087	0,089	0,085	0,088	0,19	0,176	0,158	0,187	0,232	0,201	0,217	0,198	0,12	0,136	0,15	0,152	0,23	0,275	0,215	0,269	0,228	0,19	0,207	0,205	0,27	0,258	0,245	0,289	0,309	0,293	0,283	0,242	0,084	0,085	0,084	0,083	0,086	0,086	0,086	0,083	0,089	0,085	0,083	0,092
10:28:59	0,085	0,086	0,083	0,083	0,083	0,083	0,087	0,084	0,088	0,083	0,093	0,084	0,246	0,215	0,318	0,191	0,158	0,144	0,125	0,146	0,238	0,218	0,216	0,291	0,204	0,176	0,187	0,19	0,122	0,109	0,117	0,124	0,263	0,214	0,214	0,217	0,181	0,177	0,174	0,189	0,208	0,196	0,199	0,191	0,252	0,224	0,236	0,242	0,183	0,16	0,161	0,203	0,088	0,09	0,086	0,088	0,197	0,182	0,166	0,194	0,232	0,201	0,219	0,199	0,124	0,141	0,156	0,16	0,232	0,279	0,219	0,272	0,229	0,191	0,207	0,206	0,279	0,266	0,252	0,299	0,313	0,296	0,286	0,243	0,084	0,084	0,085	0,083	0,084	0,087	0,087	0,083	0,088	0,085	0,085	0,091
10:38:59	0,086	0,087	0,083	0,083	0,083	0,083	0,086	0,084	0,088	0,083	0,093	0,085	0,248	0,214	0,323	0,192	0,16	0,146	0,126	0,147	0,243	0,22	0,219	0,296	0,206	0,176	0,188	0,192	0,127	0,113	0,12	0,13	0,266	0,217	0,217	0,22	0,181	0,179	0,174	0,189	0,218	0,206	0,207	0,2	0,259	0,227	0,239	0,246	0,185	0,162	0,161	0,205	0,089	0,09	0,086	0,088	0,203	0,189	0,173	0,2	0,235	0,202	0,219	0,198	0,13	0,146	0,165	0,166	0,236	0,281	0,22	0,275	0,23	0,192	0,208	0,207	0,287	0,276	0,26	0,306	0,317	0,299	0,289	0,245	0,084	0,085	0,084	0,086	0,086	0,085	0,085	0,083	0,09	0,084	0,084	0,091
10:48:59	0,086	0,087	0,084	0,083	0,083	0,083	0,087	0,084	0,088	0,083	0,094	0,085	0,252	0,217	0,329	0,193	0,161	0,146	0,128	0,15	0,248	0,223	0,222	0,31	0,206	0,177	0,19	0,193	0,133	0,117	0,125	0,135	0,269	0,221	0,22	0,224	0,182	0,179	0,174	0,19	0,229	0,215	0,215	0,21	0,265	0,23	0,243	0,247	0,186	0,164	0,162	0,205	0,09	0,09	0,087	0,09	0,209	0,194	0,18	0,208	0,234	0,203	0,22	0,2	0,134	0,153	0,17	0,173	0,24	0,281	0,222	0,278	0,231	0,193	0,209	0,207	0,294	0,283	0,267	0,317	0,318	0,303	0,29	0,246	0,084	0,083	0,084	0,085	0,084	0,085	0,085	0,083	0,086	0,084	0,083	0,091
10:58:59	0,086	0,086	0,084	0,083	0,083	0,083	0,086	0,084	0,089	0,083	0,093	0,085	0,257	0,216	0,327	0,192	0,162	0,149	0,128	0,15	0,253	0,227	0,224	0,317	0,206	0,177	0,189	0,193	0,138	0,119	0,129	0,14	0,271	0,222	0,222	0,226	0,183	0,18	0,175	0,189	0,237	0,223	0,224	0,219	0,265	0,233	0,243	0,249	0,188	0,162	0,163	0,206	0,091	0,09	0,088	0,09	0,213	0,2	0,186	0,218	0,236	0,205	0,22	0,2	0,14	0,161	0,178	0,181	0,24	0,287	0,224	0,281	0,232	0,193	0,209	0,208	0,303	0,291	0,274	0,326	0,32	0,307	0,296	0,248	0,083	0,086	0,085	0,084	0,085	0,085	0,084	0,082	0,089	0,086	0,083	0,091
11:08:59	0,086	0,087	0,084	0,084	0,083	0,083	0,088	0,084	0,089	0,083	0,093	0,086	0,263	0,219	0,338	0,192	0,163	0,151	0,13	0,15	0,258	0,23	0,226	0,327	0,207	0,178	0,19	0,194	0,143	0,123	0,134	0,146	0,274	0,225	0,225	0,228	0,183	0,18	0,176	0,19	0,245	0,231	0,233	0,226	0,264	0,238	0,25	0,252	0,189	0,162	0,162	0,207	0,093	0,09	0,088	0,092	0,218	0,203	0,191	0,221	0,236	0,205	0,22	0,2	0,147	0,168	0,185	0,19	0,24	0,289	0,227	0,283	0,232	0,192	0,209	0,208	0,31	0,297	0,283	0,332	0,326	0,312	0,301	0,249	0,083	0,084	0,084	0,085	0,084	0,085	0,087	0,082	0,087	0,085	0,083	0,091
11:18:59	0,085	0,087	0,083	0,083	0,083	0,083	0,089	0,085	0,088	0,083	0,093	0,085	0,267	0,221	0,338	0,193	0,164	0,152	0,131	0,151	0,261	0,234	0,228	0,336	0,208	0,179	0,191	0,195	0,149	0,127	0,14	0,151	0,276	0,228	0,226	0,232	0,184	0,18	0,175	0,192	0,253	0,24	0,24	0,234	0,268	0,242	0,254	0,253	0,19	0,162	0,163	0,207	0,095	0,09	0,088	0,096	0,222	0,207	0,195	0,229	0,238	0,207	0,22	0,201	0,155	0,176	0,195	0,198	0,244	0,289	0,229	0,285	0,233	0,194	0,211	0,21	0,318	0,305	0,289	0,342	0,328	0,317	0,302	0,252	0,083	0,085	0,085	0,084	0,084	0,086	0,085	0,082	0,09	0,087	0,083	0,09
11:28:59	0,086	0,087	0,084	0,084	0,083	0,083	0,088	0,085	0,089	0,083	0,094	0,086	0,267	0,221	0,342	0,194	0,166	0,152	0,133	0,153	0,263	0,235	0,232	0,336	0,209	0,179	0,192	0,196	0,157	0,133	0,146	0,159	0,277	0,23	0,23	0,236	0,186	0,181	0,177	0,192	0,26	0,248	0,247	0,242	0,271	0,245	0,255	0,257	0,194	0,164	0,164	0,208	0,098	0,091	0,09	0,098	0,226	0,211	0,198	0,233	0,239	0,206	0,221	0,202	0,163	0,184	0,203	0,207	0,248	0,29	0,231	0,287	0,234	0,195	0,211	0,21	0,326	0,313	0,296	0,352	0,328	0,32	0,306	0,254	0,085	0,084	0,084	0,085	0,085	0,085	0,085	0,084	0,087	0,084	0,083	0,092
11:38:59	0,086	0,089	0,084	0,084	0,084	0,084	0,087	0,085	0,089	0,084	0,094	0,087	0,269	0,224	0,347	0,194	0,168	0,154	0,134	0,154	0,27	0,238	0,233	0,344	0,209	0,18	0,193	0,197	0,162	0,139	0,153	0,166	0,279	0,233	0,231	0,24	0,187	0,181	0,177	0,193	0,268	0,255	0,253	0,247	0,275	0,247	0,257	0,26	0,194	0,163	0,164	0,208	0,101	0,093	0,092	0,1	0,229	0,214	0,204	0,234	0,24	0,206	0,223	0,201	0,171	0,193	0,21	0,218	0,248	0,293	0,234	0,289	0,235	0,195	0,212	0,211	0,337	0,322	0,302	0,358	0,332	0,32	0,311	0,255	0,084	0,086	0,085	0,084	0,085	0,086	0,086	0,084	0,088	0,085	0,083	0,092
11:48:59	0,086	0,087	0,084	0,085	0,084	0,084	0,086	0,084	0,089	0,083	0,093	0,087	0,27	0,223	0,348	0,193	0,17	0,156	0,135	0,156	0,272	0,239	0,232	0,336	0,209	0,18	0,194	0,197	0,171	0,144	0,159	0,174	0,283	0,234	0,234	0,243	0,187	0,182	0,178	0,194	0,273	0,261	0,258	0,253	0,275	0,25	0,258	0,263	0,196	0,163	0,165	0,209	0,103	0,093	0,094	0,104	0,232	0,219	0,205	0,245	0,242	0,21	0,222	0,202	0,178	0,201	0,219	0,227	0,249	0,297	0,238	0,291	0,236	0,195	0,212	0,212	0,344	0,335	0,309	0,372	0,333	0,326	0,314	0,257	0,086	0,085	0,084	0,084	0,085	0,089	0,084	0,083	0,09	0,084	0,083	0,092
11:58:59	0,086	0,086	0,084	0,085	0,084	0,084	0,088	0,085	0,089	0,083	0,093	0,088	0,277	0,227	0,352	0,195	0,17	0,157	0,135	0,157	0,276	0,24	0,234	0,347	0,211	0,181	0,194	0,198	0,179	0,15	0,167	0,181	0,283	0,236	0,233	0,247	0,188	0,183	0,178	0,195	0,279	0,267	0,265	0,259	0,276	0,252	0,26	0,264	0,198	0,166	0,165	0,21	0,106	0,095	0,097	0,106	0,238	0,222	0,211	0,245	0,242	0,208	0,223	0,205	0,187	0,211	0,228	0,235	0,255	0,296	0,238	0,294	0,236	0,196	0,213	0,212	0,348	0,338	0,319	0,382	0,342	0,327	0,315	0,26	0,084	0,086	0,085	0,084	0,087	0,085	0,086	0,084	0,09	0,084	0,083	0,092
12:08:59	0,086	0,087	0,084	0,085	0,084	0,083	0,088	0,085	0,089	0,083	0,093	0,088	0,281	0,224	0,353	0,193	0,171	0,158	0,136	0,158	0,278	0,242	0,233	0,356	0,21	0,181	0,195	0,199	0,187	0,157	0,173	0,191	0,286	0,237	0,236	0,25	0,189	0,184	0,179	0,194	0,285	0,273	0,272	0,265	0,279	0,253	0,263	0,27	0,197	0,167	0,165	0,212	0,11	0,098	0,1	0,11	0,241	0,225	0,214	0,253	0,243	0,211	0,224	0,205	0,197	0,221	0,239	0,247	0,253	0,299	0,242	0,295	0,238	0,196	0,213	0,214	0,354	0,345	0,33	0,39	0,341	0,329	0,317	0,262	0,085	0,086	0,086	0,085	0,085	0,086	0,086	0,083	0,089	0,087	0,085	0,091
12:18:59	0,086	0,086	0,085	0,084	0,084	0,084	0,087	0,085	0,089	0,084	0,093	0,085	0,291	0,222	0,352	0,193	0,174	0,158	0,138	0,159	0,281	0,242	0,232	0,366	0,211	0,181	0,195	0,199	0,195	0,163	0,183	0,199	0,286	0,239	0,236	0,252	0,189	0,183	0,18	0,196	0,29	0,279	0,277	0,271	0,28	0,255	0,266	0,276	0,199	0,166	0,165	0,212	0,114	0,1	0,102	0,115	0,245	0,231	0,217	0,257	0,244	0,21	0,224	0,206	0,206	0,232	0,246	0,258	0,256	0,3	0,242	0,297	0,237	0,197	0,214	0,214	0,359	0,352	0,336	0,397	0,343	0,333	0,32	0,263	0,084	0,085	0,084	0,087	0,087	0,086	0,087	0,085	0,086	0,084	0,083	0,091
12:28:59	0,086	0,086	0,085	0,085	0,084	0,084	0,088	0,085	0,09	0,083	0,093	0,088	0,295	0,225	0,358	0,194	0,174	0,161	0,139	0,161	0,283	0,245	0,235	0,367	0,211	0,182	0,196	0,2	0,205	0,171	0,192	0,208	0,288	0,241	0,239	0,257	0,19	0,184	0,179	0,196	0,3	0,289	0,285	0,281	0,283	0,256	0,266	0,276	0,2	0,167	0,166	0,212	0,118	0,102	0,104	0,119	0,248	0,235	0,221	0,263	0,245	0,211	0,225	0,207	0,216	0,241	0,263	0,269	0,259	0,303	0,242	0,298	0,239	0,198	0,215	0,216	0,365	0,357	0,341	0,402	0,346	0,335	0,323	0,265	0,085	0,086	0,084	0,085	0,086	0,085	0,086	0,083	0,09	0,085	0,082	0,092
12:38:59	0,087	0,087	0,084	0,085	0,083	0,084	0,089	0,085	0,089	0,083	0,093	0,087	0,301	0,226	0,363	0,194	0,176	0,164	0,141	0,161	0,287	0,247	0,235	0,372	0,212	0,183	0,196	0,202	0,214	0,179	0,2	0,218	0,29	0,242	0,24	0,258	0,191	0,184	0,18	0,196	0,304	0,295	0,296	0,285	0,283	0,259	0,269	0,276	0,201	0,166	0,166	0,213	0,123	0,104	0,108	0,125	0,253	0,238	0,224	0,268	0,246	0,213	0,227	0,206	0,228	0,255	0,271	0,283	0,259	0,301	0,243	0,3	0,239	0,197	0,216	0,215	0,37	0,363	0,347	0,412	0,348	0,337	0,326	0,269	0,083	0,084	0,085	0,085	0,085	0,085	0,087	0,084	0,088	0,084	0,083	0,092
12:48:59	0,086	0,085	0,085	0,086	0,083	0,083	0,088	0,085	0,09	0,083	0,093	0,088	0,307	0,228	0,37	0,194	0,178	0,164	0,142	0,164	0,292	0,248	0,236	0,378	0,212	0,183	0,198	0,202	0,225	0,186	0,209	0,227	0,291	0,243	0,24	0,261	0,193	0,185	0,181	0,197	0,31	0,298	0,3	0,29	0,287	0,261	0,269	0,278	0,202	0,167	0,168	0,215	0,129	0,11	0,112	0,131	0,256	0,24	0,227	0,266	0,246	0,215	0,227	0,208	0,238	0,269	0,281	0,295	0,261	0,303	0,246	0,303	0,24	0,197	0,216	0,216	0,376	0,367	0,352	0,417	0,352	0,336	0,325	0,272	0,084	0,085	0,085	0,084	0,085	0,085	0,087	0,084	0,087	0,085	0,083	0,092
12:58:59	0,086	0,087	0,084	0,085	0,084	0,084	0,088	0,085	0,089	0,083	0,093	0,087	0,308	0,23	0,375	0,194	0,18	0,165	0,144	0,165	0,293	0,252	0,238	0,37	0,213	0,184	0,198	0,202	0,235	0,196	0,218	0,239	0,294	0,245	0,244	0,263	0,195	0,185	0,181	0,199	0,314	0,303	0,305	0,294	0,286	0,264	0,27	0,279	0,202	0,167	0,168	0,215	0,135	0,113	0,117	0,138	0,259	0,245	0,23	0,273	0,247	0,216	0,228	0,208	0,245	0,278	0,287	0,308	0,262	0,304	0,246	0,304	0,241	0,198	0,218	0,218	0,381	0,371	0,357	0,421	0,354	0,34	0,329	0,274	0,084	0,086	0,085	0,086	0,085	0,086	0,086	0,085	0,087	0,086	0,084	0,092
13:08:59	0,086	0,088	0,084	0,086	0,084	0,084	0,088	0,085	0,089	0,083	0,094	0,087	0,315	0,23	0,378	0,194	0,181	0,168	0,146	0,167	0,294	0,253	0,239	0,363	0,214	0,185	0,2	0,204	0,246	0,205	0,227	0,25	0,294	0,246	0,245	0,266	0,194	0,186	0,181	0,198	0,319	0,306	0,31	0,299	0,291	0,263	0,277	0,278	0,203	0,167	0,168	0,215	0,141	0,116	0,123	0,144	0,264	0,248	0,234	0,271	0,248	0,218	0,23	0,21	0,253	0,286	0,296	0,313	0,265	0,304	0,248	0,305	0,241	0,199	0,219	0,219	0,379	0,378	0,357	0,425	0,357	0,342	0,327	0,275	0,084	0,087	0,085	0,085	0,085	0,085	0,086	0,086	0,089	0,085	0,086	0,092
13:18:59	0,087	0,085	0,085	0,086	0,084	0,084	0,089	0,086	0,09	0,084	0,093	0,087	0,325	0,231	0,373	0,194	0,182	0,167	0,145	0,168	0,294	0,251	0,24	0,386	0,214	0,185	0,2	0,203	0,256	0,214	0,238	0,262	0,297	0,249	0,247	0,269	0,195	0,186	0,182	0,199	0,323	0,311	0,315	0,303	0,294	0,265	0,276	0,279	0,203	0,167	0,169	0,215	0,149	0,121	0,127	0,152	0,267	0,251	0,236	0,276	0,25	0,217	0,229	0,211	0,258	0,295	0,298	0,32	0,27	0,304	0,25	0,306	0,242	0,2	0,219	0,219	0,378	0,378	0,356	0,426	0,36	0,344	0,329	0,276	0,085	0,087	0,086	0,084	0,085	0,086	0,084	0,084	0,088	0,088	0,085	0,092
13:28:59	0,086	0,086	0,085	0,086	0,084	0,084	0,089	0,085	0,09	0,084	0,093	0,088	0,326	0,232	0,378	0,194	0,184	0,169	0,147	0,169	0,299	0,253	0,241	0,374	0,215	0,185	0,201	0,204	0,271	0,224	0,25	0,278	0,298	0,251	0,248	0,27	0,198	0,187	0,183	0,2	0,327	0,316	0,319	0,308	0,292	0,268	0,274	0,279	0,204	0,169	0,169	0,217	0,155	0,127	0,133	0,16	0,27	0,256	0,236	0,282	0,25	0,218	0,23	0,209	0,264	0,304	0,306	0,329	0,267	0,308	0,249	0,309	0,243	0,2	0,219	0,22	0,379	0,377	0,353	0,425	0,36	0,346	0,334	0,28	0,085	0,084	0,087	0,085	0,085	0,085	0,088	0,083	0,089	0,085	0,085	0,092
13:38:59	0,086	0,087	0,084	0,086	0,084	0,084	0,088	0,085	0,09	0,084	0,094	0,087	0,333	0,231	0,377	0,194	0,185	0,17	0,148	0,171	0,3	0,254	0,241	0,373	0,215	0,186	0,201	0,206	0,279	0,238	0,264	0,288	0,3	0,251	0,251	0,273	0,2	0,188	0,183	0,2	0,33	0,321	0,324	0,311	0,293	0,27	0,277	0,28	0,204	0,168	0,17	0,217	0,163	0,131	0,14	0,168	0,274	0,26	0,241	0,284	0,251	0,219	0,23	0,212	0,27	0,308	0,316	0,335	0,267	0,304	0,251	0,311	0,244	0,201	0,221	0,22	0,379	0,375	0,355	0,424	0,361	0,35	0,337	0,281	0,085	0,087	0,085	0,086	0,087	0,086	0,088	0,086	0,091	0,084	0,083	0,092
13:48:59	0,086	0,087	0,085	0,086	0,084	0,084	0,089	0,085	0,09	0,084	0,094	0,088	0,341	0,231	0,379	0,194	0,187	0,173	0,151	0,172	0,301	0,256	0,24	0,372	0,217	0,186	0,202	0,206	0,286	0,249	0,275	0,299	0,302	0,252	0,252	0,275	0,201	0,188	0,184	0,202	0,334	0,325	0,327	0,317	0,293	0,271	0,279	0,28	0,205	0,171	0,171	0,219	0,17	0,137	0,146	0,178	0,279	0,263	0,244	0,285	0,251	0,22	0,231	0,213	0,273	0,317	0,319	0,343	0,267	0,306	0,25	0,314	0,244	0,201	0,222	0,222	0,377	0,375	0,354	0,427	0,361	0,353	0,338	0,282	0,085	0,085	0,086	0,085	0,086	0,087	0,088	0,086	0,086	0,085	0,085	0,092
13:58:59	0,087	0,088	0,084	0,086	0,084	0,086	0,087	0,085	0,09	0,084	0,094	0,087	0,349	0,231	0,378	0,195	0,187	0,172	0,149	0,173	0,301	0,256	0,241	0,386	0,217	0,186	0,202	0,207	0,293	0,256	0,282	0,307	0,304	0,254	0,251	0,278	0,2	0,189	0,184	0,201	0,332	0,329	0,332	0,32	0,295	0,272	0,279	0,281	0,206	0,172	0,171	0,219	0,179	0,144	0,152	0,186	0,283	0,266	0,247	0,287	0,252	0,222	0,231	0,214	0,278	0,321	0,321	0,346	0,27	0,307	0,253	0,316	0,245	0,202	0,221	0,222	0,377	0,376	0,353	0,426	0,364	0,352	0,338	0,283	0,085	0,088	0,086	0,085	0,087	0,086	0,089	0,084	0,088	0,085	0,084	0,092
14:08:59	0,088	0,086	0,086	0,086	0,084	0,085	0,089	0,085	0,09	0,084	0,094	0,088	0,354	0,232	0,382	0,195	0,19	0,174	0,152	0,174	0,305	0,256	0,242	0,385	0,217	0,187	0,202	0,208	0,299	0,264	0,289	0,314	0,304	0,255	0,253	0,28	0,203	0,188	0,185	0,202	0,331	0,332	0,334	0,322	0,296	0,27	0,284	0,277	0,207	0,172	0,171	0,221	0,187	0,15	0,16	0,195	0,287	0,269	0,253	0,286	0,253	0,221	0,233	0,214	0,282	0,326	0,328	0,349	0,271	0,305	0,254	0,32	0,245	0,202	0,223	0,221	0,375	0,374	0,353	0,423	0,366	0,353	0,338	0,284	0,085	0,087	0,086	0,086	0,086	0,086	0,087	0,083	0,087	0,086	0,086	0,092
14:18:59	0,086	0,088	0,085	0,085	0,084	0,085	0,09	0,086	0,09	0,084	0,094	0,086	0,359	0,233	0,386	0,195	0,191	0,175	0,152	0,175	0,307	0,256	0,239	0,377	0,217	0,188	0,204	0,209	0,303	0,271	0,296	0,32	0,305	0,255	0,253	0,283	0,204	0,189	0,186	0,203	0,333	0,334	0,333	0,322	0,297	0,273	0,278	0,28	0,206	0,172	0,171	0,221	0,196	0,158	0,169	0,204	0,289	0,272	0,253	0,291	0,254	0,222	0,234	0,213	0,288	0,331	0,329	0,354	0,271	0,306	0,255	0,322	0,246	0,202	0,223	0,224	0,377	0,372	0,353	0,421	0,367	0,355	0,343	0,288	0,085	0,086	0,086	0,085	0,086	0,085	0,088	0,084	0,088	0,084	0,085	0,092
14:28:59	0,085	0,089	0,084	0,086	0,084	0,086	0,088	0,085	0,089	0,084	0,094	0,086	0,367	0,233	0,386	0,194	0,192	0,176	0,154	0,176	0,309	0,256	0,239	0,384	0,217	0,188	0,203	0,208	0,306	0,275	0,302	0,325	0,303	0,257	0,257	0,284	0,201	0,19	0,185	0,203	0,33	0,333	0,332	0,322	0,295	0,276	0,28	0,28	0,207	0,171	0,171	0,222	0,204	0,167	0,174	0,213	0,29	0,276	0,258	0,295	0,255	0,223	0,235	0,214	0,289	0,338	0,339	0,362	0,266	0,31	0,257	0,324	0,247	0,203	0,224	0,223	0,375	0,373	0,35	0,424	0,368	0,358	0,347	0,285	0,085	0,086	0,086	0,085	0,086	0,087	0,088	0,085	0,089	0,086	0,084	0,092
14:38:59	0,087	0,086	0,086	0,085	0,084	0,086	0,086	0,085	0,091	0,084	0,094	0,089	0,369	0,233	0,39	0,195	0,193	0,176	0,155	0,177	0,306	0,255	0,244	0,374	0,217	0,188	0,204	0,209	0,312	0,28	0,304	0,332	0,305	0,258	0,255	0,285	0,205	0,19	0,186	0,204	0,331	0,33	0,335	0,32	0,298	0,273	0,281	0,279	0,207	0,172	0,172	0,222	0,211	0,173	0,183	0,223	0,294	0,275	0,26	0,294	0,255	0,223	0,236	0,217	0,294	0,339	0,338	0,362	0,273	0,31	0,257	0,326	0,247	0,204	0,225	0,225	0,377	0,373	0,352	0,421	0,368	0,359	0,345	0,288	0,085	0,087	0,086	0,085	0,087	0,086	0,086	0,085	0,092	0,086	0,084	0,092
14:48:59	0,086	0,087	0,086	0,086	0,084	0,086	0,088	0,086	0,09	0,084	0,095	0,087	0,38	0,235	0,395	0,196	0,196	0,179	0,156	0,178	0,309	0,257	0,242	0,369	0,219	0,189	0,205	0,211	0,319	0,284	0,311	0,336	0,306	0,26	0,257	0,286	0,202	0,192	0,187	0,204	0,326	0,331	0,333	0,321	0,298	0,273	0,281	0,28	0,207	0,176	0,173	0,224	0,221	0,182	0,192	0,232	0,295	0,278	0,26	0,299	0,256	0,225	0,236	0,215	0,3	0,345	0,345	0,37	0,274	0,31	0,259	0,327	0,247	0,204	0,226	0,226	0,376	0,372	0,352	0,419	0,372	0,358	0,344	0,289	0,084	0,086	0,088	0,086	0,085	0,086	0,089	0,085	0,088	0,087	0,084	0,092
14:58:59	0,087	0,088	0,084	0,085	0,084	0,086	0,087	0,086	0,09	0,083	0,093	0,089	0,385	0,234	0,391	0,194	0,197	0,177	0,157	0,18	0,303	0,254	0,24	0,371	0,219	0,188	0,205	0,211	0,323	0,288	0,315	0,343	0,312	0,259	0,259	0,288	0,205	0,19	0,187	0,204	0,328	0,329	0,333	0,319	0,299	0,275	0,281	0,279	0,207	0,172	0,172	0,222	0,227	0,191	0,201	0,238	0,297	0,281	0,261	0,301	0,256	0,223	0,236	0,218	0,299	0,35	0,345	0,377	0,274	0,311	0,258	0,329	0,247	0,204	0,225	0,226	0,376	0,372	0,351	0,421	0,368	0,364	0,346	0,289	0,086	0,087	0,085	0,085	0,089	0,085	0,087	0,085	0,091	0,085	0,083	0,092
15:08:59	0,086	0,088	0,085	0,086	0,084	0,086	0,088	0,085	0,09	0,084	0,095	0,089	0,394	0,235	0,388	0,195	0,197	0,181	0,157	0,179	0,31	0,255	0,238	0,374	0,22	0,19	0,206	0,211	0,329	0,293	0,321	0,349	0,31	0,26	0,259	0,291	0,206	0,191	0,187	0,205	0,327	0,33	0,33	0,319	0,296	0,275	0,281	0,279	0,208	0,172	0,173	0,223	0,233	0,2	0,211	0,247	0,298	0,283	0,263	0,306	0,257	0,227	0,236	0,216	0,303	0,354	0,349	0,381	0,273	0,313	0,259	0,327	0,249	0,204	0,228	0,226	0,377	0,373	0,352	0,422	0,368	0,364	0,347	0,29	0,085	0,087	0,086	0,085	0,087	0,086	0,085	0,083	0,088	0,089	0,085	0,092
15:18:59	0,086	0,088	0,085	0,086	0,084	0,086	0,089	0,086	0,09	0,084	0,095	0,089	0,396	0,238	0,4	0,195	0,201	0,182	0,159	0,181	0,311	0,255	0,24	0,362	0,221	0,191	0,207	0,212	0,332	0,299	0,327	0,355	0,31	0,263	0,26	0,29	0,206	0,196	0,188	0,207	0,326	0,326	0,332	0,315	0,299	0,274	0,282	0,279	0,208	0,183	0,174	0,228	0,241	0,209	0,219	0,255	0,301	0,284	0,269	0,305	0,257	0,227	0,237	0,218	0,306	0,358	0,352	0,384	0,277	0,312	0,261	0,33	0,248	0,205	0,229	0,227	0,376	0,375	0,353	0,42	0,373	0,366	0,349	0,293	0,085	0,087	0,086	0,087	0,087	0,086	0,089	0,086	0,087	0,087	0,084	0,092
15:28:59	0,086	0,089	0,084	0,086	0,084	0,087	0,089	0,085	0,09	0,084	0,094	0,089	0,399	0,238	0,405	0,196	0,205	0,183	0,161	0,184	0,309	0,256	0,24	0,354	0,219	0,191	0,207	0,213	0,339	0,303	0,331	0,36	0,311	0,264	0,262	0,289	0,207	0,202	0,188	0,207	0,326	0,327	0,33	0,318	0,298	0,274	0,281	0,278	0,209	0,183	0,174	0,227	0,246	0,219	0,225	0,26	0,304	0,285	0,269	0,31	0,258	0,226	0,237	0,22	0,308	0,363	0,356	0,384	0,278	0,314	0,261	0,332	0,249	0,206	0,232	0,227	0,377	0,373	0,354	0,421	0,371	0,368	0,349	0,294	0,085	0,088	0,086	0,085	0,087	0,086	0,085	0,084	0,087	0,089	0,085	0,092
15:38:59	0,087	0,089	0,085	0,086	0,084	0,087	0,088	0,085	0,089	0,084	0,096	0,086	0,408	0,24	0,406	0,197	0,206	0,184	0,161	0,185	0,318	0,259	0,24	0,358	0,221	0,191	0,208	0,213	0,34	0,307	0,337	0,365	0,313	0,264	0,264	0,291	0,206	0,193	0,188	0,206	0,328	0,327	0,33	0,319	0,298	0,275	0,281	0,279	0,209	0,175	0,175	0,227	0,252	0,23	0,233	0,267	0,305	0,288	0,269	0,314	0,26	0,228	0,239	0,219	0,312	0,372	0,358	0,39	0,278	0,316	0,263	0,332	0,252	0,205	0,233	0,228	0,38	0,374	0,356	0,421	0,372	0,367	0,351	0,291	0,085	0,087	0,086	0,086	0,086	0,086	0,09	0,085	0,089	0,086	0,086	0,093
15:48:59	0,087	0,086	0,086	0,086	0,084	0,087	0,088	0,086	0,09	0,084	0,095	0,089	0,414	0,24	0,407	0,196	0,208	0,186	0,163	0,186	0,314	0,255	0,243	0,356	0,222	0,191	0,207	0,213	0,344	0,313	0,34	0,37	0,316	0,264	0,265	0,288	0,207	0,193	0,189	0,207	0,328	0,326	0,33	0,319	0,299	0,273	0,282	0,278	0,209	0,178	0,174	0,226	0,257	0,238	0,238	0,273	0,306	0,29	0,273	0,312	0,26	0,229	0,24	0,219	0,315	0,373	0,364	0,396	0,277	0,318	0,263	0,33	0,25	0,206	0,234	0,229	0,38	0,374	0,357	0,421	0,374	0,368	0,354	0,291	0,086	0,085	0,086	0,086	0,088	0,086	0,089	0,087	0,088	0,087	0,084	0,093
15:58:59	0,088	0,088	0,086	0,086	0,085	0,087	0,086	0,086	0,09	0,084	0,095	0,09	0,418	0,24	0,408	0,196	0,209	0,186	0,164	0,188	0,317	0,26	0,241	0,357	0,222	0,192	0,208	0,215	0,348	0,316	0,344	0,373	0,316	0,267	0,265	0,29	0,207	0,194	0,189	0,207	0,33	0,324	0,332	0,319	0,301	0,274	0,283	0,279	0,209	0,175	0,175	0,227	0,263	0,247	0,245	0,277	0,308	0,291	0,273	0,317	0,26	0,228	0,239	0,221	0,316	0,38	0,365	0,399	0,278	0,316	0,264	0,333	0,252	0,207	0,234	0,23	0,379	0,375	0,357	0,42	0,374	0,372	0,355	0,295	0,085	0,088	0,086	0,086	0,086	0,086	0,088	0,085	0,09	0,091	0,087	0,092
16:08:59	0,086	0,089	0,086	0,087	0,085	0,088	0,087	0,086	0,09	0,084	0,094	0,088	0,424	0,24	0,405	0,196	0,209	0,187	0,165	0,188	0,316	0,258	0,242	0,361	0,222	0,191	0,208	0,215	0,35	0,319	0,348	0,376	0,316	0,269	0,265	0,287	0,207	0,193	0,19	0,208	0,33	0,327	0,331	0,319	0,299	0,275	0,283	0,277	0,209	0,177	0,175	0,227	0,267	0,253	0,25	0,282	0,311	0,291	0,275	0,317	0,26	0,228	0,24	0,222	0,318	0,383	0,366	0,398	0,282	0,316	0,263	0,333	0,253	0,207	0,236	0,23	0,379	0,376	0,358	0,422	0,374	0,372	0,356	0,293	0,085	0,088	0,086	0,085	0,089	0,087	0,087	0,085	0,092	0,089	0,084	0,092
16:18:59	0,088	0,088	0,086	0,085	0,084	0,089	0,087	0,085	0,09	0,085	0,095	0,088	0,424	0,242	0,411	0,196	0,212	0,19	0,163	0,19	0,318	0,256	0,24	0,346	0,223	0,192	0,208	0,214	0,352	0,324	0,354	0,382	0,316	0,27	0,266	0,285	0,208	0,196	0,189	0,209	0,33	0,327	0,33	0,319	0,301	0,273	0,283	0,278	0,21	0,181	0,176	0,228	0,277	0,262	0,257	0,289	0,312	0,294	0,277	0,32	0,261	0,231	0,241	0,222	0,321	0,389	0,365	0,402	0,281	0,322	0,265	0,332	0,252	0,207	0,238	0,232	0,382	0,377	0,356	0,421	0,376	0,371	0,355	0,292	0,086	0,087	0,086	0,085	0,087	0,087	0,088	0,085	0,089	0,086	0,085	0,093
16:28:59	0,087	0,09	0,085	0,085	0,085	0,088	0,087	0,086	0,09	0,084	0,095	0,088	0,431	0,242	0,412	0,197	0,213	0,191	0,166	0,191	0,316	0,257	0,238	0,346	0,223	0,193	0,209	0,216	0,353	0,329	0,355	0,387	0,318	0,271	0,268	0,284	0,208	0,197	0,19	0,209	0,332	0,325	0,331	0,319	0,3	0,274	0,283	0,277	0,21	0,185	0,176	0,229	0,282	0,268	0,262	0,299	0,313	0,297	0,277	0,322	0,262	0,233	0,241	0,223	0,32	0,389	0,365	0,405	0,282	0,317	0,264	0,329	0,253	0,207	0,237	0,232	0,381	0,377	0,357	0,42	0,377	0,373	0,354	0,293	0,085	0,089	0,086	0,085	0,086	0,086	0,091	0,085	0,09	0,089	0,086	0,093
16:38:59	0,087	0,09	0,085	0,087	0,085	0,088	0,088	0,086	0,09	0,084	0,096	0,088	0,432	0,244	0,415	0,197	0,217	0,192	0,165	0,192	0,321	0,256	0,238	0,335	0,223	0,193	0,209	0,216	0,353	0,333	0,36	0,387	0,32	0,271	0,267	0,282	0,209	0,202	0,191	0,21	0,332	0,324	0,331	0,321	0,299	0,275	0,282	0,277	0,211	0,184	0,177	0,229	0,286	0,273	0,267	0,308	0,315	0,296	0,281	0,32	0,262	0,234	0,242	0,221	0,32	0,393	0,364	0,401	0,282	0,321	0,265	0,327	0,253	0,207	0,238	0,232	0,38	0,377	0,355	0,423	0,376	0,371	0,354	0,291	0,086	0,086	0,087	0,085	0,089	0,086	0,088	0,087	0,087	0,086	0,084	0,093
16:48:59	0,087	0,088	0,085	0,086	0,084	0,088	0,088	0,086	0,09	0,084	0,094	0,088	0,439	0,245	0,415	0,197	0,217	0,193	0,167	0,193	0,321	0,254	0,239	0,339	0,224	0,194	0,21	0,215	0,351	0,334	0,362	0,388	0,322	0,27	0,27	0,283	0,209	0,203	0,191	0,211	0,332	0,326	0,332	0,319	0,299	0,275	0,281	0,277	0,211	0,184	0,177	0,232	0,291	0,28	0,278	0,311	0,318	0,298	0,278	0,324	0,262	0,232	0,242	0,225	0,314	0,395	0,362	0,403	0,283	0,318	0,264	0,326	0,255	0,208	0,239	0,233	0,379	0,377	0,357	0,421	0,377	0,369	0,352	0,292	0,085	0,088	0,085	0,085	0,088	0,086	0,087	0,085	0,094	0,087	0,084	0,092
16:58:59	0,087	0,087	0,086	0,086	0,084	0,087	0,089	0,086	0,09	0,084	0,095	0,09	0,444	0,245	0,413	0,196	0,217	0,194	0,167	0,193	0,318	0,255	0,24	0,339	0,225	0,194	0,209	0,216	0,351	0,337	0,361	0,389	0,322	0,271	0,27	0,283	0,209	0,195	0,191	0,21	0,333	0,326	0,331	0,319	0,299	0,275	0,28	0,276	0,212	0,185	0,176	0,229	0,295	0,286	0,284	0,314	0,319	0,3	0,279	0,326	0,263	0,232	0,243	0,224	0,315	0,392	0,364	0,402	0,286	0,32	0,264	0,328	0,254	0,209	0,238	0,233	0,38	0,377	0,359	0,42	0,379	0,37	0,356	0,291	0,086	0,088	0,086	0,086	0,088	0,086	0,09	0,085	0,092	0,086	0,085	0,092
17:08:59	0,087	0,09	0,085	0,086	0,084	0,088	0,088	0,087	0,091	0,085	0,095	0,089	0,447	0,246	0,413	0,197	0,218	0,194	0,168	0,195	0,324	0,258	0,239	0,344	0,225	0,193	0,21	0,218	0,349	0,338	0,363	0,388	0,32	0,274	0,269	0,282	0,209	0,196	0,191	0,211	0,334	0,327	0,33	0,321	0,302	0,274	0,281	0,277	0,211	0,184	0,177	0,23	0,3	0,293	0,288	0,319	0,319	0,3	0,284	0,325	0,264	0,233	0,242	0,225	0,315	0,395	0,361	0,398	0,288	0,322	0,266	0,325	0,254	0,208	0,24	0,235	0,384	0,377	0,361	0,421	0,379	0,369	0,355	0,293	0,085	0,088	0,087	0,085	0,087	0,086	0,091	0,085	0,092	0,087	0,086	0,093
17:18:59	0,087	0,087	0,086	0,086	0,085	0,087	0,088	0,086	0,09	0,084	0,096	0,09	0,448	0,245	0,412	0,197	0,219	0,195	0,169	0,196	0,32	0,254	0,239	0,335	0,226	0,195	0,21	0,218	0,348	0,337	0,364	0,388	0,326	0,272	0,269	0,28	0,209	0,196	0,192	0,212	0,333	0,328	0,331	0,322	0,3	0,275	0,278	0,277	0,212	0,182	0,177	0,231	0,303	0,304	0,291	0,322	0,32	0,302	0,283	0,327	0,265	0,232	0,243	0,225	0,315	0,392	0,362	0,404	0,283	0,321	0,264	0,326	0,254	0,21	0,24	0,237	0,382	0,38	0,358	0,43	0,376	0,371	0,361	0,294	0,087	0,087	0,086	0,087	0,087	0,087	0,089	0,087	0,094	0,086	0,084	0,092
17:28:59	0,087	0,088	0,086	0,086	0,085	0,086	0,087	0,086	0,09	0,084	0,097	0,091	0,45	0,247	0,414	0,196	0,221	0,197	0,169	0,197	0,322	0,255	0,239	0,332	0,226	0,194	0,211	0,218	0,348	0,337	0,363	0,389	0,323	0,273	0,272	0,279	0,21	0,199	0,192	0,212	0,334	0,328	0,33	0,32	0,301	0,274	0,279	0,277	0,212	0,184	0,179	0,234	0,307	0,308	0,296	0,327	0,321	0,303	0,283	0,328	0,265	0,233	0,245	0,227	0,309	0,401	0,357	0,409	0,28	0,318	0,264	0,323	0,255	0,21	0,243	0,238	0,382	0,379	0,359	0,425	0,376	0,373	0,354	0,293	0,086	0,087	0,087	0,085	0,089	0,086	0,09	0,086	0,093	0,087	0,085	0,093
17:38:59	0,086	0,09	0,086	0,086	0,084	0,088	0,088	0,086	0,09	0,085	0,097	0,088	0,438	0,249	0,422	0,197	0,224	0,2	0,169	0,199	0,325	0,259	0,237	0,321	0,226	0,195	0,211	0,219	0,347	0,338	0,365	0,386	0,326	0,273	0,271	0,278	0,21	0,196	0,193	0,211	0,335	0,327	0,329	0,323	0,297	0,275	0,279	0,277	0,213	0,185	0,177	0,231	0,311	0,313	0,301	0,331	0,322	0,305	0,282	0,33	0,265	0,236	0,246	0,226	0,315	0,391	0,361	0,396	0,286	0,323	0,264	0,324	0,257	0,21	0,241	0,237	0,385	0,378	0,362	0,424	0,376	0,378	0,357	0,295	0,085	0,087	0,087	0,087	0,087	0,085	0,091	0,086	0,091	0,087	0,084	0,093
17:48:59	0,087	0,088	0,085	0,087	0,085	0,089	0,087	0,086	0,09	0,084	0,097	0,088	0,446	0,249	0,422	0,198	0,224	0,201	0,172	0,198	0,327	0,258	0,241	0,317	0,226	0,195	0,212	0,22	0,349	0,339	0,364	0,384	0,324	0,274	0,271	0,277	0,21	0,203	0,193	0,213	0,335	0,328	0,329	0,323	0,301	0,274	0,279	0,276	0,212	0,184	0,179	0,234	0,314	0,318	0,305	0,337	0,323	0,305	0,284	0,329	0,265	0,236	0,247	0,226	0,313	0,386	0,362	0,399	0,283	0,32	0,264	0,322	0,255	0,21	0,241	0,239	0,385	0,38	0,361	0,427	0,378	0,371	0,357	0,295	0,086	0,087	0,086	0,088	0,086	0,086	0,091	0,086	0,089	0,09	0,084	0,092
17:58:59	0,087	0,088	0,086	0,086	0,085	0,089	0,089	0,085	0,09	0,084	0,096	0,088	0,455	0,25	0,422	0,197	0,225	0,2	0,17	0,199	0,321	0,255	0,235	0,316	0,227	0,196	0,211	0,22	0,347	0,34	0,363	0,383	0,324	0,273	0,269	0,278	0,211	0,207	0,193	0,214	0,336	0,325	0,329	0,324	0,3	0,273	0,281	0,275	0,213	0,184	0,179	0,237	0,318	0,322	0,31	0,339	0,325	0,303	0,285	0,326	0,266	0,236	0,246	0,227	0,313	0,386	0,36	0,395	0,284	0,317	0,264	0,321	0,257	0,21	0,243	0,239	0,384	0,379	0,362	0,423	0,381	0,371	0,354	0,292	0,086	0,086	0,088	0,086	0,088	0,086	0,09	0,086	0,089	0,09	0,085	0,092
18:08:59	0,087	0,088	0,086	0,087	0,085	0,089	0,087	0,086	0,091	0,084	0,097	0,088	0,451	0,251	0,423	0,197	0,226	0,201	0,172	0,2	0,325	0,255	0,239	0,307	0,227	0,196	0,213	0,22	0,347	0,335	0,361	0,384	0,324	0,273	0,27	0,275	0,21	0,204	0,193	0,213	0,334	0,328	0,329	0,323	0,297	0,275	0,278	0,275	0,213	0,184	0,179	0,232	0,321	0,326	0,315	0,342	0,322	0,307	0,283	0,329	0,266	0,237	0,247	0,226	0,314	0,385	0,358	0,402	0,281	0,322	0,263	0,32	0,257	0,211	0,24	0,241	0,383	0,379	0,361	0,43	0,376	0,372	0,359	0,291	0,085	0,088	0,087	0,087	0,088	0,086	0,089	0,087	0,089	0,089	0,084	0,092
18:18:59	0,086	0,088	0,086	0,086	0,085	0,088	0,087	0,087	0,091	0,084	0,096	0,087	0,452	0,251	0,422	0,198	0,226	0,201	0,173	0,2	0,322	0,252	0,238	0,3	0,227	0,196	0,212	0,222	0,346	0,335	0,361	0,382	0,324	0,274	0,268	0,275	0,211	0,196	0,193	0,213	0,334	0,327	0,334	0,318	0,303	0,272	0,281	0,275	0,213	0,184	0,179	0,233	0,323	0,33	0,318	0,343	0,327	0,303	0,287	0,325	0,266	0,237	0,246	0,227	0,313	0,385	0,359	0,394	0,288	0,319	0,265	0,319	0,257	0,212	0,242	0,241	0,385	0,378	0,363	0,423	0,381	0,371	0,355	0,291	0,086	0,087	0,086	0,087	0,088	0,086	0,09	0,087	0,089	0,089	0,085	0,092
18:28:59	0,086	0,09	0,085	0,086	0,084	0,088	0,087	0,086	0,091	0,085	0,097	0,089	0,458	0,253	0,428	0,198	0,228	0,203	0,174	0,2	0,324	0,252	0,236	0,296	0,228	0,196	0,212	0,22	0,346	0,336	0,359	0,384	0,324	0,273	0,268	0,276	0,211	0,204	0,193	0,214	0,337	0,327	0,332	0,321	0,299	0,273	0,28	0,275	0,214	0,185	0,18	0,234	0,326	0,333	0,319	0,344	0,325	0,305	0,284	0,326	0,267	0,238	0,247	0,226	0,314	0,382	0,359	0,397	0,283	0,317	0,265	0,319	0,257	0,21	0,242	0,241	0,385	0,379	0,365	0,424	0,382	0,37	0,355	0,292	0,086	0,087	0,087	0,087	0,087	0,086	0,091	0,087	0,088	0,089	0,085	0,093
18:38:59	0,087	0,09	0,086	0,086	0,085	0,089	0,088	0,086	0,091	0,085	0,097	0,089	0,454	0,252	0,43	0,198	0,229	0,204	0,175	0,203	0,324	0,252	0,239	0,292	0,229	0,198	0,213	0,223	0,345	0,335	0,363	0,38	0,323	0,275	0,266	0,274	0,211	0,204	0,193	0,215	0,336	0,328	0,333	0,321	0,3	0,273	0,279	0,274	0,213	0,184	0,179	0,234	0,328	0,337	0,321	0,347	0,325	0,305	0,284	0,327	0,268	0,237	0,247	0,231	0,309	0,385	0,358	0,395	0,283	0,316	0,264	0,32	0,258	0,212	0,242	0,24	0,382	0,38	0,365	0,425	0,381	0,371	0,356	0,293	0,086	0,089	0,086	0,085	0,091	0,086	0,091	0,086	0,093	0,088	0,085	0,093
18:48:59	0,087	0,087	0,087	0,086	0,085	0,088	0,087	0,086	0,091	0,085	0,096	0,089	0,462	0,253	0,429	0,2	0,229	0,204	0,175	0,204	0,325	0,253	0,239	0,293	0,229	0,197	0,213	0,222	0,346	0,334	0,36	0,38	0,324	0,275	0,269	0,276	0,211	0,204	0,194	0,216	0,336	0,33	0,333	0,319	0,303	0,271	0,281	0,275	0,214	0,185	0,181	0,238	0,329	0,34	0,324	0,344	0,326	0,305	0,285	0,326	0,268	0,237	0,248	0,232	0,308	0,389	0,359	0,395	0,281	0,317	0,263	0,32	0,259	0,212	0,243	0,241	0,386	0,379	0,367	0,425	0,384	0,372	0,355	0,292	0,085	0,086	0,088	0,086	0,088	0,086	0,091	0,088	0,088	0,087	0,085	0,093
18:58:59	0,087	0,088	0,086	0,087	0,085	0,091	0,088	0,086	0,092	0,085	0,098	0,088	0,461	0,253	0,421	0,198	0,227	0,205	0,173	0,203	0,322	0,248	0,235	0,29	0,23	0,197	0,212	0,223	0,347	0,334	0,36	0,38	0,323	0,273	0,269	0,274	0,212	0,206	0,195	0,214	0,336	0,329	0,335	0,32	0,303	0,273	0,28	0,275	0,214	0,185	0,18	0,235	0,328	0,343	0,327	0,342	0,327	0,305	0,285	0,327	0,268	0,238	0,248	0,23	0,308	0,38	0,357	0,388	0,287	0,324	0,264	0,32	0,26	0,211	0,245	0,243	0,387	0,38	0,368	0,427	0,38	0,373	0,356	0,292	0,086	0,088	0,09	0,086	0,086	0,086	0,091	0,086	0,089	0,091	0,087	0,095
19:08:59	0,087	0,087	0,086	0,087	0,085	0,089	0,088	0,086	0,092	0,085	0,097	0,089	0,46	0,252	0,424	0,197	0,228	0,205	0,175	0,203	0,318	0,25	0,235	0,284	0,23	0,197	0,213	0,224	0,347	0,332	0,361	0,379	0,325	0,274	0,268	0,273	0,211	0,206	0,194	0,217	0,336	0,33	0,333	0,321	0,301	0,274	0,279	0,275	0,214	0,186	0,181	0,239	0,327	0,346	0,327	0,338	0,325	0,306	0,283	0,328	0,268	0,24	0,247	0,232	0,308	0,387	0,355	0,391	0,286	0,32	0,263	0,319	0,26	0,212	0,247	0,244	0,388	0,38	0,368	0,426	0,381	0,373	0,355	0,292	0,086	0,088	0,088	0,087	0,087	0,087	0,091	0,086	0,091	0,089	0,089	0,093
19:18:59	0,088	0,088	0,087	0,087	0,085	0,088	0,088	0,087	0,091	0,084	0,098	0,092	0,461	0,251	0,426	0,198	0,23	0,206	0,178	0,204	0,322	0,25	0,235	0,281	0,23	0,199	0,212	0,224	0,346	0,334	0,358	0,378	0,323	0,276	0,266	0,273	0,212	0,205	0,196	0,22	0,336	0,328	0,333	0,325	0,3	0,273	0,281	0,274	0,214	0,185	0,181	0,246	0,324	0,348	0,322	0,34	0,327	0,301	0,285	0,325	0,269	0,239	0,25	0,23	0,31	0,379	0,356	0,393	0,287	0,321	0,264	0,319	0,26	0,213	0,245	0,245	0,386	0,382	0,367	0,43	0,383	0,371	0,356	0,289	0,086	0,088	0,088	0,086	0,089	0,087	0,092	0,086	0,091	0,088	0,083	0,093
19:28:59	0,086	0,088	0,086	0,086	0,085	0,091	0,088	0,086	0,093	0,085	0,097	0,088	0,462	0,251	0,423	0,197	0,229	0,206	0,177	0,205	0,317	0,248	0,235	0,279	0,23	0,198	0,212	0,225	0,345	0,332	0,358	0,376	0,327	0,273	0,268	0,272	0,213	0,206	0,195	0,215	0,335	0,33	0,334	0,323	0,3	0,273	0,281	0,274	0,215	0,186	0,181	0,236	0,323	0,349	0,321	0,341	0,326	0,303	0,281	0,328	0,269	0,24	0,249	0,231	0,308	0,381	0,355	0,39	0,285	0,321	0,263	0,319	0,259	0,212	0,245	0,248	0,388	0,381	0,368	0,427	0,383	0,371	0,355	0,291	0,086	0,086	0,087	0,088	0,086	0,086	0,091	0,086	0,089	0,088	0,086	0,092
19:38:59	0,087	0,088	0,086	0,086	0,085	0,087	0,088	0,087	0,091	0,085	0,097	0,089	0,462	0,252	0,423	0,196	0,229	0,207	0,177	0,204	0,319	0,247	0,234	0,276	0,23	0,198	0,213	0,224	0,343	0,331	0,359	0,376	0,326	0,273	0,268	0,272	0,212	0,205	0,195	0,216	0,335	0,329	0,334	0,322	0,299	0,274	0,28	0,274	0,215	0,186	0,181	0,239	0,319	0,35	0,32	0,342	0,326	0,302	0,282	0,326	0,269	0,239	0,25	0,23	0,311	0,375	0,359	0,389	0,286	0,321	0,263	0,318	0,261	0,212	0,245	0,248	0,388	0,383	0,367	0,429	0,382	0,371	0,358	0,292	0,086	0,088	0,087	0,087	0,088	0,086	0,091	0,087	0,089	0,088	0,085	0,094
19:48:59	0,085	0,09	0,085	0,086	0,084	0,088	0,088	0,088	0,091	0,084	0,098	0,09	0,455	0,253	0,425	0,196	0,229	0,207	0,179	0,204	0,316	0,244	0,234	0,269	0,23	0,198	0,213	0,223	0,342	0,33	0,356	0,377	0,326	0,272	0,269	0,271	0,212	0,205	0,195	0,22	0,335	0,329	0,335	0,321	0,301	0,273	0,278	0,273	0,214	0,185	0,182	0,241	0,317	0,348	0,318	0,339	0,324	0,302	0,28	0,327	0,27	0,239	0,251	0,233	0,307	0,375	0,358	0,388	0,287	0,318	0,264	0,319	0,261	0,212	0,244	0,244	0,385	0,382	0,368	0,426	0,384	0,368	0,354	0,289	0,086	0,088	0,086	0,086	0,089	0,086	0,091	0,086	0,092	0,088	0,084	0,093
19:58:59	0,086	0,088	0,085	0,087	0,085	0,088	0,088	0,086	0,091	0,084	0,097	0,088	0,46	0,252	0,426	0,195	0,229	0,206	0,179	0,206	0,315	0,243	0,232	0,266	0,231	0,198	0,214	0,224	0,345	0,329	0,356	0,377	0,326	0,271	0,267	0,27	0,212	0,205	0,195	0,218	0,335	0,329	0,333	0,321	0,301	0,271	0,277	0,273	0,215	0,185	0,182	0,244	0,317	0,347	0,318	0,339	0,322	0,304	0,278	0,328	0,269	0,239	0,251	0,232	0,306	0,38	0,357	0,387	0,285	0,32	0,263	0,316	0,26	0,213	0,245	0,247	0,385	0,382	0,367	0,428	0,382	0,368	0,357	0,289	0,086	0,089	0,086	0,086	0,088	0,087	0,09	0,086	0,093	0,086	0,084	0,093
20:08:59	0,086	0,088	0,085	0,087	0,084	0,089	0,089	0,086	0,091	0,084	0,097	0,089	0,463	0,255	0,428	0,196	0,23	0,209	0,179	0,205	0,321	0,246	0,23	0,267	0,232	0,198	0,213	0,226	0,344	0,33	0,352	0,377	0,324	0,273	0,266	0,272	0,212	0,205	0,196	0,224	0,336	0,327	0,336	0,32	0,302	0,27	0,278	0,274	0,215	0,185	0,186	0,245	0,317	0,346	0,316	0,339	0,324	0,299	0,284	0,322	0,27	0,241	0,251	0,231	0,308	0,375	0,357	0,387	0,287	0,319	0,264	0,317	0,259	0,213	0,244	0,245	0,388	0,38	0,37	0,427	0,384	0,367	0,356	0,29	0,085	0,089	0,086	0,086	0,087	0,088	0,09	0,085	0,089	0,091	0,086	0,093
20:18:59	0,086	0,089	0,085	0,087	0,085	0,089	0,088	0,086	0,093	0,084	0,098	0,087	0,461	0,255	0,424	0,197	0,23	0,207	0,18	0,206	0,312	0,243	0,233	0,265	0,232	0,198	0,213	0,226	0,341	0,329	0,356	0,376	0,323	0,274	0,265	0,271	0,213	0,205	0,195	0,218	0,335	0,328	0,337	0,319	0,303	0,27	0,28	0,273	0,215	0,186	0,18	0,245	0,317	0,345	0,317	0,339	0,323	0,3	0,28	0,324	0,271	0,24	0,252	0,232	0,307	0,377	0,355	0,385	0,284	0,319	0,263	0,318	0,258	0,213	0,245	0,248	0,388	0,382	0,371	0,429	0,384	0,371	0,354	0,291	0,086	0,087	0,087	0,087	0,087	0,085	0,09	0,089	0,087	0,087	0,085	0,094
20:28:59	0,087	0,09	0,086	0,087	0,085	0,09	0,088	0,086	0,092	0,085	0,098	0,087	0,463	0,254	0,426	0,197	0,23	0,208	0,181	0,207	0,314	0,243	0,234	0,265	0,232	0,199	0,213	0,227	0,343	0,329	0,353	0,378	0,324	0,272	0,266	0,27	0,213	0,206	0,196	0,224	0,337	0,328	0,337	0,321	0,303	0,27	0,28	0,274	0,215	0,186	0,185	0,249	0,316	0,346	0,317	0,339	0,323	0,301	0,28	0,324	0,271	0,24	0,251	0,233	0,306	0,376	0,356	0,387	0,284	0,316	0,262	0,317	0,263	0,213	0,244	0,247	0,387	0,383	0,372	0,427	0,384	0,369	0,353	0,289	0,086	0,086	0,087	0,088	0,088	0,086	0,09	0,087	0,089	0,09	0,086	0,093
20:38:59	0,087	0,087	0,086	0,087	0,085	0,09	0,087	0,087	0,092	0,085	0,098	0,087	0,463	0,255	0,425	0,197	0,23	0,209	0,182	0,209	0,318	0,244	0,233	0,269	0,233	0,199	0,213	0,227	0,342	0,33	0,356	0,376	0,325	0,272	0,265	0,27	0,213	0,207	0,196	0,218	0,336	0,328	0,339	0,32	0,303	0,27	0,281	0,274	0,216	0,186	0,183	0,242	0,318	0,345	0,318	0,339	0,323	0,299	0,281	0,324	0,272	0,242	0,252	0,236	0,305	0,374	0,356	0,386	0,286	0,319	0,264	0,317	0,264	0,212	0,245	0,249	0,388	0,383	0,37	0,432	0,38	0,375	0,354	0,291	0,086	0,088	0,087	0,086	0,088	0,087	0,091	0,086	0,094	0,091	0,085	0,093
20:48:59	0,088	0,088	0,087	0,087	0,085	0,089	0,088	0,086	0,091	0,084	0,098	0,088	0,462	0,257	0,424	0,197	0,231	0,212	0,184	0,21	0,32	0,244	0,232	0,265	0,233	0,199	0,212	0,227	0,341	0,329	0,355	0,375	0,323	0,273	0,264	0,271	0,213	0,207	0,197	0,223	0,338	0,328	0,337	0,321	0,304	0,271	0,28	0,273	0,216	0,187	0,182	0,245	0,317	0,345	0,317	0,338	0,324	0,299	0,282	0,322	0,273	0,241	0,252	0,234	0,304	0,381	0,355	0,382	0,291	0,322	0,262	0,317	0,264	0,214	0,246	0,247	0,387	0,385	0,372	0,429	0,386	0,37	0,353	0,289	0,087	0,089	0,086	0,088	0,087	0,088	0,091	0,085	0,095	0,087	0,085	0,093
20:58:59	0,087	0,088	0,086	0,087	0,085	0,089	0,087	0,086	0,092	0,085	0,098	0,087	0,465	0,258	0,429	0,196	0,231	0,21	0,183	0,21	0,317	0,244	0,235	0,263	0,233	0,2	0,213	0,229	0,342	0,327	0,353	0,376	0,322	0,272	0,266	0,27	0,213	0,207	0,196	0,221	0,337	0,328	0,34	0,319	0,306	0,271	0,281	0,272	0,216	0,187	0,182	0,247	0,317	0,345	0,316	0,341	0,323	0,3	0,281	0,323	0,272	0,242	0,253	0,235	0,306	0,382	0,354	0,387	0,282	0,319	0,262	0,318	0,263	0,213	0,247	0,249	0,391	0,384	0,375	0,429	0,387	0,368	0,352	0,29	0,086	0,086	0,087	0,087	0,089	0,087	0,09	0,088	0,088	0,089	0,086	0,093
21:08:59	0,085	0,09	0,087	0,087	0,085	0,088	0,091	0,088	0,091	0,085	0,1	0,089	0,459	0,26	0,433	0,197	0,235	0,213	0,184	0,211	0,329	0,245	0,231	0,261	0,233	0,2	0,213	0,229	0,342	0,329	0,355	0,373	0,321	0,272	0,265	0,271	0,214	0,207	0,198	0,229	0,336	0,327	0,339	0,32	0,302	0,27	0,28	0,273	0,216	0,187	0,187	0,248	0,318	0,344	0,317	0,341	0,323	0,299	0,281	0,325	0,272	0,241	0,253	0,237	0,306	0,382	0,354	0,384	0,291	0,322	0,262	0,317	0,265	0,213	0,246	0,247	0,389	0,384	0,374	0,433	0,386	0,369	0,353	0,288	0,086	0,089	0,09	0,089	0,085	0,086	0,092	0,088	0,093	0,085	0,084	0,093
21:18:59	0,086	0,09	0,085	0,087	0,085	0,089	0,088	0,086	0,092	0,085	0,096	0,088	0,466	0,258	0,434	0,197	0,234	0,213	0,186	0,211	0,316	0,241	0,232	0,26	0,233	0,199	0,213	0,229	0,34	0,328	0,354	0,373	0,325	0,271	0,264	0,269	0,213	0,206	0,197	0,226	0,337	0,329	0,338	0,319	0,305	0,271	0,28	0,272	0,216	0,187	0,185	0,245	0,317	0,345	0,317	0,34	0,322	0,298	0,281	0,322	0,272	0,242	0,255	0,237	0,306	0,375	0,355	0,385	0,28	0,314	0,263	0,318	0,262	0,213	0,247	0,248	0,389	0,384	0,376	0,427	0,386	0,37	0,352	0,288	0,086	0,088	0,087	0,086	0,088	0,088	0,09	0,084	0,096	0,089	0,084	0,093
21:28:59	0,086	0,087	0,086	0,087	0,084	0,09	0,087	0,086	0,091	0,084	0,098	0,088	0,46	0,259	0,434	0,196	0,233	0,214	0,185	0,21	0,319	0,241	0,231	0,255	0,233	0,199	0,213	0,228	0,34	0,327	0,353	0,374	0,325	0,27	0,265	0,267	0,213	0,207	0,2	0,228	0,337	0,328	0,339	0,318	0,303	0,269	0,28	0,272	0,216	0,186	0,193	0,248	0,317	0,342	0,319	0,339	0,323	0,297	0,281	0,321	0,272	0,243	0,253	0,235	0,304	0,376	0,351	0,386	0,284	0,318	0,263	0,316	0,266	0,213	0,246	0,247	0,389	0,385	0,376	0,428	0,387	0,368	0,351	0,288	0,085	0,089	0,086	0,086	0,088	0,086	0,091	0,085	0,09	0,09	0,085	0,092
21:38:59	0,086	0,087	0,086	0,086	0,085	0,088	0,088	0,086	0,091	0,084	0,098	0,086	0,461	0,257	0,43	0,195	0,231	0,211	0,186	0,21	0,316	0,24	0,233	0,253	0,234	0,199	0,213	0,227	0,341	0,326	0,352	0,375	0,327	0,271	0,265	0,268	0,213	0,206	0,198	0,229	0,337	0,33	0,34	0,322	0,301	0,271	0,279	0,272	0,212	0,187	0,193	0,249	0,317	0,344	0,318	0,344	0,319	0,301	0,277	0,324	0,273	0,242	0,255	0,234	0,304	0,372	0,354	0,382	0,286	0,318	0,262	0,317	0,26	0,212	0,246	0,249	0,389	0,384	0,376	0,43	0,384	0,369	0,353	0,287	0,085	0,088	0,087	0,086	0,086	0,086	0,09	0,085	0,091	0,089	0,085	0,093
21:48:59	0,085	0,09	0,085	0,086	0,085	0,087	0,087	0,086	0,092	0,084	0,097	0,087	0,46	0,263	0,435	0,196	0,233	0,215	0,187	0,211	0,32	0,241	0,231	0,252	0,233	0,2	0,214	0,229	0,342	0,326	0,351	0,375	0,325	0,271	0,265	0,268	0,214	0,207	0,198	0,229	0,337	0,329	0,339	0,321	0,301	0,271	0,279	0,272	0,216	0,187	0,192	0,249	0,317	0,345	0,317	0,343	0,319	0,301	0,278	0,323	0,273	0,243	0,254	0,234	0,306	0,375	0,355	0,385	0,284	0,317	0,261	0,316	0,262	0,212	0,247	0,249	0,389	0,386	0,375	0,434	0,384	0,369	0,355	0,289	0,086	0,087	0,087	0,085	0,087	0,087	0,09	0,085	0,094	0,091	0,085	0,093
21:58:59	0,086	0,088	0,087	0,087	0,085	0,088	0,088	0,086	0,092	0,084	0,098	0,087	0,462	0,262	0,437	0,196	0,234	0,215	0,189	0,213	0,323	0,243	0,232	0,252	0,234	0,2	0,214	0,23	0,342	0,327	0,351	0,374	0,326	0,27	0,263	0,268	0,214	0,207	0,198	0,22	0,337	0,331	0,339	0,32	0,308	0,269	0,279	0,273	0,216	0,186	0,183	0,248	0,318	0,344	0,319	0,34	0,322	0,296	0,281	0,32	0,273	0,244	0,256	0,237	0,304	0,372	0,355	0,386	0,283	0,319	0,263	0,315	0,265	0,213	0,246	0,25	0,392	0,384	0,378	0,43	0,388	0,367	0,349	0,287	0,086	0,089	0,086	0,087	0,085	0,087	0,091	0,086	0,089	0,089	0,087	0,093
22:08:59	0,085	0,089	0,085	0,088	0,085	0,088	0,087	0,086	0,091	0,084	0,098	0,088	0,46	0,264	0,438	0,197	0,235	0,217	0,19	0,213	0,326	0,242	0,234	0,251	0,234	0,201	0,215	0,23	0,342	0,326	0,352	0,374	0,327	0,27	0,264	0,267	0,214	0,208	0,197	0,229	0,337	0,33	0,339	0,321	0,304	0,271	0,278	0,273	0,217	0,188	0,188	0,251	0,316	0,345	0,318	0,342	0,32	0,301	0,277	0,323	0,274	0,243	0,255	0,236	0,305	0,375	0,354	0,381	0,286	0,318	0,263	0,315	0,264	0,213	0,247	0,247	0,389	0,387	0,377	0,435	0,384	0,369	0,354	0,288	0,086	0,089	0,086	0,088	0,087	0,086	0,092	0,086	0,095	0,089	0,085	0,093
22:18:59	0,087	0,088	0,087	0,088	0,085	0,09	0,088	0,086	0,092	0,085	0,097	0,087	0,463	0,264	0,435	0,196	0,234	0,216	0,192	0,215	0,324	0,244	0,232	0,251	0,235	0,201	0,214	0,231	0,341	0,326	0,352	0,375	0,325	0,272	0,263	0,268	0,215	0,208	0,198	0,225	0,337	0,33	0,34	0,322	0,306	0,269	0,281	0,272	0,217	0,187	0,183	0,249	0,317	0,347	0,32	0,339	0,323	0,296	0,28	0,318	0,274	0,245	0,256	0,238	0,304	0,375	0,355	0,387	0,282	0,319	0,263	0,317	0,266	0,214	0,248	0,25	0,391	0,385	0,381	0,432	0,389	0,365	0,35	0,288	0,086	0,088	0,09	0,086	0,087	0,086	0,091	0,086	0,091	0,091	0,086	0,094
22:28:59	0,087	0,09	0,087	0,087	0,085	0,089	0,087	0,087	0,092	0,085	0,096	0,088	0,466	0,265	0,438	0,197	0,235	0,217	0,192	0,215	0,324	0,244	0,233	0,252	0,235	0,201	0,214	0,231	0,341	0,326	0,351	0,376	0,324	0,272	0,263	0,268	0,215	0,208	0,198	0,227	0,337	0,331	0,341	0,321	0,304	0,269	0,281	0,272	0,217	0,188	0,184	0,252	0,318	0,347	0,319	0,34	0,321	0,297	0,279	0,32	0,275	0,243	0,256	0,238	0,303	0,377	0,353	0,385	0,282	0,318	0,263	0,316	0,265	0,216	0,248	0,248	0,391	0,386	0,381	0,432	0,388	0,368	0,352	0,287	0,086	0,088	0,087	0,087	0,089	0,087	0,09	0,086	0,093	0,088	0,085	0,093
22:38:59	0,085	0,09	0,086	0,087	0,085	0,09	0,088	0,087	0,092	0,085	0,099	0,088	0,466	0,267	0,44	0,197	0,235	0,219	0,192	0,214	0,321	0,243	0,233	0,252	0,235	0,202	0,215	0,231	0,34	0,327	0,352	0,373	0,324	0,27	0,262	0,268	0,215	0,208	0,199	0,23	0,338	0,328	0,343	0,32	0,305	0,27	0,28	0,272	0,217	0,187	0,19	0,251	0,318	0,347	0,319	0,341	0,322	0,297	0,277	0,32	0,274	0,245	0,256	0,238	0,305	0,375	0,354	0,386	0,286	0,317	0,263	0,316	0,267	0,215	0,248	0,249	0,394	0,385	0,381	0,433	0,388	0,367	0,351	0,287	0,086	0,087	0,088	0,087	0,088	0,087	0,09	0,087	0,089	0,091	0,086	0,095
22:48:59	0,085	0,091	0,087	0,086	0,085	0,089	0,088	0,087	0,093	0,085	0,097	0,087	0,467	0,268	0,442	0,196	0,235	0,217	0,194	0,215	0,328	0,243	0,234	0,253	0,235	0,201	0,215	0,23	0,341	0,325	0,352	0,373	0,326	0,271	0,264	0,267	0,215	0,208	0,199	0,23	0,337	0,33	0,34	0,322	0,301	0,271	0,277	0,272	0,215	0,188	0,192	0,251	0,318	0,347	0,32	0,343	0,317	0,3	0,274	0,323	0,274	0,245	0,257	0,237	0,305	0,373	0,356	0,386	0,287	0,32	0,262	0,317	0,263	0,215	0,249	0,251	0,393	0,387	0,378	0,438	0,385	0,369	0,354	0,288	0,086	0,089	0,087	0,087	0,088	0,087	0,092	0,087	0,092	0,087	0,085	0,094
22:58:59	0,086	0,089	0,086	0,086	0,085	0,088	0,089	0,086	0,091	0,084	0,098	0,088	0,465	0,265	0,439	0,196	0,233	0,218	0,193	0,214	0,328	0,242	0,236	0,25	0,234	0,202	0,214	0,23	0,34	0,325	0,351	0,373	0,324	0,27	0,262	0,265	0,214	0,208	0,198	0,228	0,338	0,328	0,343	0,32	0,302	0,271	0,279	0,271	0,211	0,187	0,183	0,249	0,317	0,347	0,32	0,341	0,319	0,298	0,275	0,321	0,275	0,245	0,258	0,238	0,304	0,377	0,354	0,387	0,283	0,318	0,262	0,315	0,264	0,215	0,248	0,252	0,392	0,388	0,377	0,436	0,387	0,368	0,351	0,286	0,086	0,089	0,087	0,086	0,088	0,087	0,091	0,086	0,091	0,088	0,084	0,094
23:08:59	0,086	0,087	0,086	0,086	0,084	0,089	0,087	0,086	0,091	0,084	0,097	0,088	0,459	0,267	0,438	0,195	0,233	0,22	0,195	0,216	0,321	0,24	0,231	0,247	0,234	0,201	0,213	0,231	0,34	0,325	0,349	0,376	0,324	0,269	0,261	0,266	0,212	0,208	0,202	0,229	0,337	0,329	0,344	0,319	0,305	0,269	0,28	0,27	0,214	0,188	0,194	0,249	0,316	0,347	0,32	0,341	0,321	0,295	0,279	0,317	0,275	0,246	0,256	0,239	0,303	0,372	0,354	0,386	0,281	0,315	0,261	0,315	0,262	0,214	0,248	0,249	0,391	0,387	0,379	0,433	0,388	0,365	0,35	0,285	0,086	0,089	0,086	0,086	0,089	0,085	0,091	0,086	0,093	0,088	0,086	0,094
23:18:59	0,084	0,089	0,085	0,086	0,084	0,086	0,086	0,085	0,092	0,083	0,095	0,087	0,461	0,267	0,44	0,193	0,233	0,219	0,195	0,216	0,321	0,238	0,229	0,248	0,234	0,201	0,214	0,231	0,342	0,324	0,35	0,374	0,324	0,268	0,261	0,265	0,206	0,207	0,198	0,229	0,337	0,329	0,342	0,321	0,303	0,269	0,279	0,27	0,208	0,187	0,187	0,25	0,317	0,346	0,319	0,341	0,317	0,297	0,275	0,318	0,275	0,245	0,257	0,238	0,304	0,375	0,351	0,386	0,283	0,318	0,26	0,315	0,261	0,213	0,247	0,251	0,392	0,386	0,38	0,433	0,386	0,367	0,349	0,286	0,085	0,088	0,086	0,085	0,088	0,085	0,09	0,085	0,09	0,089	0,084	0,094
23:28:59	0,085	0,091	0,085	0,087	0,084	0,088	0,088	0,086	0,09	0,084	0,097	0,088	0,461	0,269	0,442	0,193	0,234	0,22	0,193	0,216	0,316	0,235	0,228	0,249	0,234	0,202	0,215	0,231	0,34	0,324	0,348	0,374	0,323	0,269	0,261	0,264	0,214	0,208	0,206	0,228	0,338	0,327	0,345	0,322	0,302	0,27	0,278	0,27	0,217	0,186	0,192	0,25	0,316	0,347	0,32	0,341	0,319	0,295	0,277	0,317	0,275	0,245	0,257	0,238	0,304	0,371	0,353	0,382	0,284	0,317	0,26	0,314	0,261	0,213	0,248	0,25	0,392	0,388	0,377	0,434	0,388	0,368	0,349	0,285	0,086	0,087	0,086	0,086	0,086	0,086	0,088	0,085	0,088	0,089	0,085	0,093
23:38:59	0,086	0,089	0,086	0,087	0,084	0,089	0,086	0,086	0,091	0,084	0,097	0,087	0,465	0,27	0,446	0,195	0,234	0,218	0,196	0,215	0,324	0,24	0,23	0,251	0,235	0,202	0,215	0,232	0,341	0,324	0,351	0,373	0,324	0,27	0,26	0,265	0,215	0,208	0,209	0,228	0,34	0,328	0,344	0,32	0,306	0,267	0,279	0,271	0,215	0,187	0,192	0,249	0,317	0,346	0,319	0,343	0,317	0,298	0,274	0,319	0,275	0,246	0,259	0,237	0,306	0,371	0,354	0,383	0,283	0,316	0,261	0,314	0,263	0,214	0,249	0,252	0,393	0,389	0,377	0,438	0,387	0,366	0,35	0,285	0,086	0,088	0,086	0,085	0,088	0,086	0,091	0,085	0,093	0,088	0,085	0,093
23:48:59	0,086	0,089	0,086	0,087	0,085	0,089	0,087	0,086	0,092	0,084	0,096	0,087	0,469	0,271	0,444	0,194	0,233	0,218	0,196	0,217	0,321	0,237	0,232	0,254	0,235	0,201	0,216	0,232	0,342	0,325	0,352	0,372	0,324	0,269	0,264	0,266	0,211	0,209	0,199	0,228	0,338	0,33	0,344	0,323	0,303	0,269	0,276	0,271	0,211	0,188	0,194	0,253	0,318	0,345	0,32	0,343	0,317	0,297	0,274	0,321	0,275	0,245	0,258	0,238	0,304	0,372	0,352	0,382	0,284	0,319	0,261	0,315	0,262	0,214	0,249	0,253	0,395	0,388	0,377	0,434	0,39	0,366	0,351	0,285	0,085	0,089	0,087	0,086	0,087	0,086	0,091	0,086	0,092	0,089	0,085	0,094
23:58:59	0,086	0,087	0,086	0,088	0,084	0,087	0,087	0,086	0,093	0,084	0,096	0,088	0,467	0,271	0,446	0,194	0,233	0,219	0,198	0,217	0,324	0,238	0,229	0,258	0,236	0,202	0,214	0,232	0,34	0,324	0,352	0,371	0,325	0,271	0,262	0,265	0,211	0,209	0,2	0,228	0,338	0,33	0,345	0,322	0,305	0,271	0,278	0,271	0,209	0,189	0,195	0,252	0,317	0,346	0,319	0,344	0,318	0,297	0,275	0,32	0,276	0,247	0,259	0,238	0,304	0,375	0,353	0,38	0,288	0,321	0,261	0,315	0,263	0,214	0,248	0,251	0,396	0,39	0,377	0,439	0,388	0,366	0,353	0,284	0,086	0,089	0,088	0,086	0,087	0,086	0,091	0,085	0,092	0,088	0,085	0,094
24:08:59	0,086	0,091	0,086	0,087	0,085	0,089	0,087	0,085	0,093	0,085	0,096	0,087	0,472	0,276	0,449	0,195	0,234	0,22	0,197	0,218	0,322	0,237	0,233	0,262	0,236	0,202	0,215	0,234	0,341	0,325	0,35	0,374	0,324	0,271	0,26	0,266	0,215	0,208	0,206	0,229	0,338	0,33	0,344	0,321	0,305	0,27	0,28	0,271	0,217	0,189	0,192	0,252	0,318	0,346	0,321	0,341	0,32	0,296	0,275	0,318	0,277	0,245	0,259	0,242	0,304	0,372	0,354	0,385	0,282	0,316	0,261	0,316	0,262	0,215	0,249	0,252	0,395	0,389	0,379	0,438	0,386	0,368	0,349	0,285	0,087	0,088	0,087	0,087	0,088	0,087	0,09	0,087	0,092	0,087	0,085	0,094
24:18:59	0,085	0,091	0,086	0,087	0,085	0,09	0,088	0,086	0,092	0,084	0,097	0,088	0,477	0,276	0,451	0,195	0,233	0,221	0,197	0,218	0,322	0,238	0,236	0,264	0,236	0,202	0,215	0,232	0,339	0,324	0,35	0,376	0,324	0,27	0,262	0,266	0,215	0,209	0,203	0,229	0,339	0,33	0,344	0,324	0,302	0,27	0,279	0,27	0,213	0,188	0,193	0,253	0,318	0,346	0,32	0,342	0,318	0,296	0,275	0,318	0,277	0,247	0,258	0,24	0,304	0,376	0,354	0,388	0,281	0,318	0,262	0,315	0,263	0,215	0,25	0,253	0,395	0,389	0,379	0,435	0,388	0,369	0,348	0,285	0,086	0,087	0,086	0,087	0,089	0,087	0,089	0,086	0,093	0,086	0,084	0,094
24:28:59	0,087	0,087	0,087	0,087	0,085	0,087	0,087	0,086	0,092	0,085	0,096	0,088	0,477	0,277	0,449	0,194	0,233	0,219	0,199	0,218	0,32	0,237	0,237	0,267	0,236	0,202	0,215	0,232	0,34	0,324	0,351	0,371	0,324	0,269	0,261	0,264	0,214	0,209	0,209	0,23	0,339	0,329	0,345	0,324	0,302	0,271	0,279	0,27	0,21	0,188	0,192	0,252	0,317	0,347	0,32	0,343	0,319	0,294	0,277	0,315	0,277	0,246	0,26	0,241	0,304	0,374	0,356	0,382	0,284	0,314	0,263	0,314	0,263	0,215	0,251	0,252	0,396	0,39	0,379	0,436	0,39	0,366	0,349	0,285	0,087	0,087	0,087	0,086	0,089	0,086	0,09	0,087	0,09	0,086	0,085	0,094
24:38:59	0,086	0,089	0,086	0,086	0,084	0,087	0,087	0,087	0,091	0,084	0,095	0,087	0,479	0,275	0,451	0,194	0,232	0,22	0,2	0,218	0,326	0,237	0,234	0,268	0,236	0,202	0,215	0,233	0,341	0,323	0,351	0,373	0,325	0,269	0,262	0,264	0,206	0,209	0,2	0,229	0,338	0,331	0,345	0,322	0,303	0,271	0,277	0,271	0,209	0,188	0,192	0,254	0,318	0,346	0,32	0,344	0,316	0,298	0,272	0,319	0,278	0,248	0,26	0,24	0,305	0,369	0,355	0,385	0,283	0,318	0,26	0,315	0,262	0,214	0,25	0,254	0,397	0,39	0,377	0,437	0,388	0,364	0,35	0,276	0,086	0,089	0,087	0,086	0,088	0,086	0,091	0,086	0,09	0,089	0,086	0,094
24:48:59	0,085	0,089	0,086	0,087	0,084	0,088	0,087	0,085	0,091	0,084	0,097	0,087	0,477	0,277	0,448	0,193	0,232	0,22	0,198	0,217	0,317	0,233	0,231	0,265	0,236	0,203	0,214	0,232	0,341	0,323	0,349	0,371	0,324	0,268	0,261	0,263	0,207	0,21	0,211	0,229	0,34	0,33	0,347	0,321	0,307	0,268	0,279	0,27	0,21	0,188	0,191	0,253	0,317	0,346	0,32	0,344	0,318	0,295	0,275	0,315	0,277	0,247	0,259	0,241	0,305	0,371	0,356	0,387	0,28	0,317	0,261	0,313	0,262	0,214	0,25	0,253	0,397	0,39	0,377	0,437	0,388	0,365	0,35	0,285	0,086	0,089	0,086	0,085	0,088	0,087	0,091	0,084	0,092	0,088	0,086	0,093
24:58:59	0,084	0,087	0,087	0,086	0,084	0,087	0,086	0,086	0,091	0,084	0,096	0,087	0,478	0,279	0,45	0,192	0,232	0,222	0,201	0,218	0,319	0,234	0,23	0,271	0,236	0,203	0,215	0,234	0,341	0,324	0,349	0,372	0,325	0,27	0,261	0,264	0,207	0,209	0,208	0,228	0,339	0,329	0,348	0,32	0,304	0,268	0,278	0,268	0,21	0,188	0,191	0,252	0,317	0,345	0,32	0,343	0,316	0,294	0,274	0,314	0,277	0,246	0,259	0,241	0,305	0,369	0,354	0,381	0,281	0,315	0,261	0,314	0,262	0,214	0,249	0,253	0,395	0,391	0,376	0,437	0,389	0,364	0,348	0,28	0,084	0,088	0,087	0,085	0,087	0,086	0,089	0,084	0,093	0,091	0,084	0,093
25:08:59	0,085	0,088	0,086	0,087	0,084	0,087	0,086	0,086	0,091	0,083	0,096	0,088	0,477	0,279	0,448	0,192	0,232	0,22	0,201	0,218	0,32	0,232	0,232	0,274	0,236	0,203	0,216	0,233	0,343	0,324	0,35	0,372	0,326	0,268	0,26	0,263	0,208	0,209	0,209	0,229	0,339	0,329	0,346	0,323	0,302	0,269	0,276	0,268	0,211	0,188	0,191	0,254	0,316	0,346	0,32	0,342	0,317	0,294	0,276	0,315	0,277	0,247	0,26	0,241	0,303	0,37	0,355	0,382	0,283	0,315	0,261	0,313	0,263	0,214	0,25	0,254	0,396	0,391	0,376	0,442	0,388	0,361	0,35	0,284	0,086	0,09	0,086	0,086	0,087	0,087	0,09	0,085	0,091	0,089	0,086	0,092
25:18:59	0,085	0,089	0,086	0,086	0,085	0,088	0,088	0,086	0,091	0,084	0,095	0,087	0,482	0,282	0,451	0,194	0,234	0,223	0,202	0,22	0,32	0,233	0,234	0,283	0,236	0,203	0,215	0,235	0,341	0,324	0,349	0,374	0,324	0,27	0,26	0,265	0,207	0,21	0,203	0,229	0,341	0,33	0,348	0,321	0,308	0,268	0,279	0,271	0,212	0,189	0,191	0,253	0,317	0,345	0,322	0,342	0,319	0,293	0,277	0,314	0,278	0,247	0,26	0,243	0,304	0,369	0,355	0,386	0,279	0,314	0,26	0,314	0,263	0,214	0,25	0,254	0,397	0,393	0,375	0,44	0,39	0,365	0,347	0,275	0,086	0,087	0,087	0,085	0,088	0,087	0,089	0,084	0,095	0,089	0,083	0,093
25:28:59	0,085	0,09	0,086	0,086	0,084	0,089	0,09	0,088	0,09	0,085	0,096	0,087	0,485	0,283	0,451	0,193	0,232	0,222	0,202	0,22	0,321	0,235	0,234	0,285	0,236	0,203	0,217	0,235	0,341	0,324	0,35	0,373	0,324	0,27	0,261	0,264	0,207	0,21	0,205	0,23	0,339	0,33	0,347	0,325	0,301	0,271	0,279	0,271	0,212	0,188	0,192	0,253	0,317	0,346	0,322	0,342	0,317	0,294	0,274	0,315	0,278	0,246	0,261	0,241	0,304	0,375	0,353	0,387	0,28	0,318	0,26	0,314	0,263	0,215	0,25	0,255	0,399	0,392	0,375	0,442	0,387	0,369	0,349	0,275	0,086	0,086	0,087	0,088	0,088	0,086	0,09	0,087	0,091	0,086	0,083	0,094
25:38:59	0,085	0,092	0,085	0,087	0,085	0,088	0,089	0,087	0,091	0,084	0,096	0,089	0,489	0,286	0,454	0,196	0,235	0,224	0,205	0,22	0,325	0,235	0,241	0,292	0,237	0,203	0,216	0,235	0,343	0,324	0,351	0,374	0,325	0,27	0,261	0,264	0,208	0,209	0,208	0,23	0,34	0,331	0,345	0,323	0,307	0,268	0,28	0,27	0,211	0,189	0,192	0,252	0,317	0,345	0,322	0,341	0,319	0,291	0,28	0,311	0,278	0,247	0,262	0,243	0,301	0,384	0,35	0,384	0,281	0,318	0,261	0,314	0,264	0,216	0,25	0,252	0,397	0,393	0,377	0,439	0,391	0,367	0,346	0,283	0,086	0,087	0,086	0,086	0,088	0,086	0,089	0,086	0,091	0,087	0,084	0,094
25:48:59	0,085	0,089	0,087	0,087	0,085	0,089	0,087	0,086	0,091	0,084	0,097	0,089	0,487	0,288	0,455	0,194	0,234	0,223	0,204	0,221	0,322	0,235	0,241	0,303	0,237	0,204	0,216	0,236	0,344	0,324	0,352	0,374	0,323	0,269	0,259	0,264	0,208	0,211	0,208	0,23	0,341	0,331	0,35	0,323	0,306	0,27	0,279	0,271	0,21	0,19	0,192	0,252	0,316	0,347	0,321	0,342	0,318	0,293	0,276	0,314	0,278	0,248	0,262	0,242	0,305	0,372	0,355	0,382	0,287	0,318	0,262	0,313	0,264	0,215	0,251	0,254	0,398	0,394	0,376	0,441	0,392	0,365	0,348	0,281	0,086	0,086	0,086	0,087	0,088	0,087	0,091	0,086	0,09	0,088	0,085	0,094
25:58:59	0,085	0,09	0,087	0,086	0,084	0,088	0,087	0,087	0,091	0,085	0,098	0,088	0,492	0,29	0,458	0,194	0,236	0,223	0,204	0,22	0,331	0,238	0,239	0,307	0,237	0,204	0,216	0,236	0,342	0,325	0,353	0,373	0,323	0,272	0,258	0,264	0,208	0,211	0,208	0,23	0,341	0,331	0,348	0,323	0,308	0,267	0,28	0,269	0,211	0,19	0,192	0,252	0,317	0,346	0,322	0,342	0,319	0,293	0,277	0,313	0,279	0,248	0,262	0,244	0,304	0,374	0,356	0,387	0,28	0,313	0,262	0,314	0,264	0,216	0,251	0,255	0,4	0,393	0,376	0,441	0,39	0,363	0,349	0,282	0,087	0,087	0,087	0,086	0,088	0,088	0,09	0,085	0,094	0,089	0,084	0,093
26:08:59	0,085	0,092	0,085	0,087	0,085	0,089	0,087	0,086	0,091	0,085	0,097	0,087	0,488	0,289	0,46	0,193	0,235	0,224	0,206	0,22	0,325	0,235	0,239	0,315	0,236	0,203	0,216	0,236	0,343	0,325	0,349	0,373	0,325	0,269	0,261	0,263	0,208	0,211	0,208	0,231	0,341	0,331	0,349	0,326	0,304	0,268	0,277	0,27	0,212	0,189	0,192	0,253	0,318	0,346	0,322	0,344	0,316	0,293	0,274	0,313	0,279	0,248	0,264	0,243	0,305	0,374	0,355	0,389	0,279	0,314	0,262	0,314	0,264	0,216	0,252	0,256	0,4	0,396	0,377	0,442	0,391	0,362	0,349	0,275	0,085	0,088	0,088	0,086	0,088	0,087	0,089	0,087	0,088	0,09	0,086	0,094
